# Supplementary material for: Effects of Experimental Terrestrialization on the Skin Mucus Proteome of African Lungfish (Protopterus dolloi)
Source: Front Immunol. 2018 Jun 4;9:1259. doi: 10.3389/fimmu.2018.01259 (PMC5994560; doi:10.3389/fimmu.2018.01259)
Supplement: Supplementary file 2 [file Data_Sheet_1.XLSX]

## Sheet: Terrestrialized_Skin_Mucus
Supplementary Table 1: List of all proteins identified by LC-MS/MS in the terrestrialized skin mucus of P. dolloi using the Illumina transcriptomic database
Gene Symbol	Protein Names	Transcript ID	Molecular Weight (kDa)	Protein Counts
A2M	alpha -2-macroglobulin-like protein	comp323261_c0::comp323261_c0_seq1::g.7749::m.7749	18 kDa	2
ACAA2	3-ketoacyl-CoA thiolase, mitochondrial (XP_005296939.1)	comp4815_c0::comp4815_c0_seq1::g.15753::m.15753	42 kDa	2
ACAT1	acetyl-CoA acetyltransferase, mitochondrial	comp6880_c0::comp6880_c0_seq1::g.21924::m.21924	45 kDa	5
ACO2	aconitate hydratase, mitochondrial	comp1142_c0::comp1142_c0_seq1::g.105::m.105	87 kDa	2
ACTB	cytoplasmic actin	comp24_c0::comp24_c0_seq1::g.1063::m.1063 [10]	42 kDa	22
ACTB	cytoplasmic actin (BAB41207.1)	comp24_c0::comp24_c0_seq1::g.1063::m.1063 (+3)	42 kDa	8
ACTN1	alpha-actinin-1	comp5163_c0::comp5163_c0_seq1::g.16026::m.16026 (+1)	111 kDa	9
ACTN4	alpha-actinin-4	comp13486_c0::comp13486_c0_seq1::g.38040::m.38040	76 kDa	7
ACTR2	actin-related protein 2	comp3431_c0::comp3431_c0_seq1::g.9108::m.9108	45 kDa	5
ACTR3	actin-related protein 3	comp1238_c0::comp1238_c0_seq1::g.257::m.257 [2]	47 kDa	6
ADH5	alcohol dehydrogenase class-3	comp3556_c0::comp3556_c0_seq1::g.9152::m.9152	40 kDa	4
AGR2	anterior gradient protein 2	comp177148_c0::comp177148_c0_seq1::g.47315::m.47315	23 kDa	3
AGR2	anterior gradient protein 2 homolog	comp233_c0::comp233_c0_seq1::g.1059::m.1059	21 kDa	2
AHCY	adenosylhomocysteinase A	comp1149_c0::comp1149_c0_seq1::g.110::m.110	48 kDa	5
AIF1L	allograft inflammatory factor 1	comp19307_c0::comp19307_c0_seq1::g.53031::m.53031	17 kDa	2
AIF1L	allograft inflammatory factor 1 (XP_002714315.1)	comp19307_c0::comp19307_c0_seq1::g.53031::m.53031	17 kDa	2
AK1	adenylate kinase isoenzyme 1	comp2682_c0::comp2682_c0_seq1::g.8603::m.8603	21 kDa	8
AKAP8L	A-kinase anchor protein 8-like	comp61_c0::comp61_c0_seq1::g.1422::m.1422	57 kDa	6
ALB	sp|ALBU_BOVIN|	sp|ALBU_BOVIN|	69 kDa	12
ALB	sp|ALBU_BOVIN|	sp|ALBU_BOVIN|	69 kDa	4
ALB	sp|ALBU_HUMAN|	sp|ALBU_HUMAN|	69 kDa	4
ALDOA	fructose-bisphosphate aldolase A	comp523_c0::comp523_c0_seq1::g.1347::m.1347	40 kDa	8
ALDOB	fructose-bisphosphate aldolase B	comp251_c0::comp251_c0_seq1::g.1130::m.1130	40 kDa	8
ANP32B	acidic leucine-rich nuclear phosphoprotein 32 family member B	comp1690_c0::comp1690_c0_seq1::g.675::m.675 [2]	29 kDa	2
ANP32E	acidic leucine-rich nuclear phosphoprotein 32 family member E (XP_018620256.1)	comp6855_c0::comp6855_c0_seq1::g.21916::m.21916	28 kDa	4
ANXA1	annexin A1	comp916_c0::comp916_c0_seq1::g.1632::m.1632	38 kDa	8
ANXA1	annexin A1	comp228091_c0::comp228091_c0_seq1::g.23893::m.23893	37 kDa	5
ANXA1	annexin A1 L	comp4338_c0::comp4338_c0_seq1::g.15371::m.15371	37 kDa	7
ANXA11	annexin A11	comp1394_c0::comp1394_c0_seq1::g.398::m.398 (+2)	53 kDa	3
ANXA11	annexin A11	comp511_c0::comp511_c0_seq1::g.1334::m.1334	45 kDa	16
ANXA2	annexin A2	comp1539_c0::comp1539_c0_seq1::g.570::m.570	38 kDa	9
ANXA3	annexin A3	comp26744_c0::comp26744_c0_seq1::g.19175::m.19175	36 kDa	2
ANXA4	annexin A4	comp1465_c0::comp1465_c0_seq1::g.471::m.471	36 kDa	7
ANXA5	annexin A5	comp6147_c0::comp6147_c0_seq1::g.21487::m.21487	36 kDa	7
ANXA5	annexin A5	comp5111_c0::comp5111_c0_seq1::g.15908::m.15908	36 kDa	4
APOA1	apolipoprotein A-I	comp187_c0::comp187_c0_seq1::g.921::m.921	29 kDa	4
APOA1	apoliprotein A-I (XP_014640623.1)	comp187_c0::comp187_c0_seq1::g.921::m.921	29 kDa	4
ARF1	ADP-ribosylation factor 1	comp1500_c0::comp1500_c0_seq1::g.507::m.507 (+1)	21 kDa	5
ARHGDIA	rho GDP-dissociation inhibitor 1	comp2272_c0::comp2272_c0_seq1::g.8224::m.8224	23 kDa	4
ARHGDIB	Rho-GDP-dissociation inhibitor 2	comp9382_c0::comp9382_c0_seq1::g.27751::m.27751	23 kDa	2
ARPC2	actin-related protein 2/3 complex subunit 2	comp1227_c0::comp1227_c0_seq1::g.244::m.244	35 kDa	6
ARPC3	actin-related protein 2/3 complex subunit 3	comp1529_c0::comp1529_c0_seq1::g.534::m.534	21 kDa	2
ARPC4	actin-related protein 2/3 complex subunit 4	comp1267_c0::comp1267_c0_seq1::g.278::m.278	20 kDa	4
ARSB	arylsulfatase B	comp44647_c0::comp44647_c0_seq1::g.14371::m.14371	59 kDa	4
ASS1	argininosuccinate synthetase	comp1016_c0::comp1016_c0_seq1::g.12::m.12	49 kDa	3
ATIC	bifunctional purine biosynthesis protein PURH	comp5134_c0::comp5134_c0_seq1::g.16001::m.16001	65 kDa	2
ATP2A3	sarcoplasmic/endoplasmic reticulum calcium ATPase 3	comp9416_c0::comp9416_c0_seq1::g.27763::m.27763	110 kDa	9
ATP5A1	ATP synthase subunit alpha, mitochondrial	comp370_c0::comp370_c0_seq1::g.1212::m.1212	60 kDa	11
ATP5B	ATP synthase subunit beta, mitochondrial	comp280_c0::comp280_c0_seq1::g.1152::m.1152	56 kDa	15
ATP5C1	ATP synthase subunit gamma, mitochondrial	comp1018_c0::comp1018_c0_seq1::g.13::m.13	32 kDa	2
B2M	beta-2-microglobulin-like (XP_016393992.1)	comp433_c0::comp433_c0_seq1::g.1269::m.1269	13 kDa	2
BCAT1	branched-chain-amino-acid aminotransferase, cytosolic	comp76097_c0::comp76097_c0_seq1::g.46061::m.46061	45 kDa	2
BLOC1S1	biogenesis of lysosomal-related organelles complex 1 subunit 1 (XP_010733038.1)	comp29365_c0::comp29365_c0_seq1::g.24595::m.24595	14 kDa	3
BPI	bactericidal permeability-increasing protein	comp39089_c0::comp39089_c0_seq1::g.49625::m.49625	48 kDa	8
C1q	complement C1q	comp1952_c0::comp1952_c0_seq1::g.1002::m.1002	20 kDa	2
C1QL3	complement C1q-like protein 3 (XP_013406647.1)	comp1952_c0::comp1952_c0_seq1::g.1002::m.1002	20 kDa	4
C3	complement C3	comp488_c0::comp488_c0_seq1::g.1295::m.1295	185 kDa	4
CALD1	non-muscle caldesmon-like	comp6546_c0::comp6546_c0_seq1::g.21747::m.21747 (+1)	59 kDa	3
CALM1	calmodulin-1	comp521_c0::comp521_c0_seq1::g.1337::m.1337	17 kDa	3
CALR3	calreticulin-3	comp1393_c0::comp1393_c0_seq1::g.396::m.396	51 kDa	3
CAP1	adenylyl cyclase-associated protein 1	comp3934_c0::comp3934_c0_seq1::g.9456::m.9456	51 kDa	4
CAPG	macrophage-capping protein	comp5334_c0::comp5334_c0_seq1::g.16122::m.16122	40 kDa	8
CAPNS1	calpain small subunit 1	comp3405_c0::comp3405_c0_seq1::g.9091::m.9091	25 kDa	2
CAPNS1	calpain small subunit 1	comp3087_c0::comp3087_c0_seq1::g.8896::m.8896	24 kDa	3
CAPZA	F-actin-capping protein subunit alpha-1	comp5852_c0::comp5852_c0_seq1::g.16358::m.16358	34 kDa	4
CAPZA	F-actin-capping protein subunit alpha-2	comp3568_c0::comp3568_c0_seq1::g.9175::m.9175	33 kDa	6
CAPZB	F-actin-capping protein subunit beta	comp1083_c0::comp1083_c0_seq1::g.55::m.55	31 kDa	3
CAST	calpastatin	comp12749_c0::comp12749_c0_seq10::g.37720::m.37720 (+11)	80 kDa	2
CBR1	carbonyl reductase [NADPH]1-like	comp7677_c0::comp7677_c0_seq1::g.22293::m.22293	30 kDa	2
CBX3	chromobox protein homolog 3	comp3241_c1::comp3241_c1_seq1::g.8970::m.8970 (+1)	21 kDa	3
CCT2	T-complex protein 1 subunit beta	comp1896_c0::comp1896_c0_seq1::g.937::m.937	58 kDa	5
CD9	CD9 antigen	comp3069_c0::comp3069_c0_seq1::g.8878::m.8878	25 kDa	3
CFL2	cofilin-2	comp545_c0::comp545_c0_seq1::g.1361::m.1361	19 kDa	10
CFL2	cofilin-2 (XP_015677571.1)	comp545_c0::comp545_c0_seq1::g.1361::m.1361	19 kDa	3
CFL2	cofilin-2-like	comp550_c0::comp550_c0_seq1::g.1366::m.1366	19 kDa	5
CIRBP	cold -induciible RNA binding protein	comp17_c0::comp17_c0_seq1::g.844::m.844 (+3)	16 kDa	3
CIRBP	cold inducible RNA binding protein	comp496_c0::comp496_c0_seq1::g.1322::m.1322	18 kDa	3
CIRBP	cold inducible RNA binding protein	comp14_c0::comp14_c0_seq1::g.506::m.506 (+1)	14 kDa	4
CIRBP	cold inducible RNA binding protein (NP_001279973.1)	comp496_c0::comp496_c0_seq1::g.1322::m.1322	18 kDa	2
CIRBP	cold-inducible RNA binding protein isoform (ALX72401.1)	comp17_c0::comp17_c0_seq1::g.844::m.844 [6]	16 kDa	4
CKM	creatine kinase M-type	comp6075_c0::comp6075_c0_seq1::g.21444::m.21444	47 kDa	3
CLIC1	chloride intracellular channel protein 1-like	comp12595_c0::comp12595_c0_seq1::g.37601::m.37601	28 kDa	2
CLTCL1	clathrin heavy chain 1	comp1011_c0::comp1011_c0_seq1::g.8::m.8 (+1)	192 kDa	2
CMPK1	UMP-CMP kinase	comp3339_c0::comp3339_c0_seq1::g.9060::m.9060	26 kDa	4
CNN2	calponin-2	comp20_c0::comp20_c0_seq1::g.1033::m.1033	32 kDa	2
CORO1B	coronin-1B	comp3866_c0::comp3866_c0_seq1::g.9401::m.9401 (+1)	55 kDa	7
COTL1	coactosin-like protein (XP_016099264.1)	comp881_c0::comp881_c0_seq1::g.1603::m.1603	16 kDa	2
COX5A	cytochrome c oxidase subunit 5A, mitochondrial-like (XP_016352057.1)	comp347_c0::comp347_c0_seq1::g.1200::m.1200	16 kDa	3
CPNE3	copine-3	comp30150_c0::comp30150_c0_seq1::g.29102::m.29102 [3]	60 kDa	3
CR1	complement receptor type 1-like	comp25467_c0::comp25467_c0_seq1::g.13419::m.13419	34 kDa	8
CSN1S1	sp|CAS1_BOVIN|	sp|CAS1_BOVIN|	25 kDa	3
CSTB	cystatin-B-like	comp3860_c0::comp3860_c0_seq1::g.9396::m.9396	11 kDa	6
CSTB	cystatin-B-like (XP_014831182.1)	comp3860_c0::comp3860_c0_seq1::g.9396::m.9396	11 kDa	4
CTSC	dipeptidyl peptidase 1	comp6869_c0::comp6869_c0_seq1::g.21920::m.21920	52 kDa	2
CTSC	dipeptidyl peptidase 1 (XP_006013218.1)	comp6869_c0::comp6869_c0_seq1::g.21920::m.21920	52 kDa	3
CYCS	Cytochrome c (KFW68279.1)	comp1147_c0::comp1147_c0_seq1::g.108::m.108	12 kDa	2
DDAH1	dimethylarginine dimethylaminohydrolase 1	comp10811_c0::comp10811_c0_seq1::g.32417::m.32417	31 kDa	3
DDTL	D-dopachrome decarboxylase-like (XP_017348652.1)	comp3231_c0::comp3231_c0_seq1::g.8967::m.8967	13 kDa	2
DNASE1L3	deoxyribonuclease gamma-like	comp7393_c0::comp7393_c0_seq1::g.22127::m.22127	31 kDa	7
DSP	Desmoplakin	comp27171_c0::comp27171_c0_seq1::g.19346::m.19346	316 kDa	10
EEF1A	elongation factor 1 alpha	comp16_c0::comp16_c0_seq1::g.684::m.684 [3]	51 kDa	10
EEF2	elongation factor 2	comp169_c0::comp169_c0_seq1::g.682::m.682	95 kDa	5
ELANE	neutrophil elastase	comp12516_c0::comp12516_c0_seq1::g.37579::m.37579	29 kDa	4
ENO1	alpha-enolase isoform (XP_006127161.1)	comp147_c0::comp147_c0_seq1::g.488::m.488	47 kDa	3
ENO1	alpha, enolase	comp147_c0::comp147_c0_seq1::g.488::m.488	47 kDa	15
ENO3	enolase 3, beta	comp1744_c0::comp1744_c0_seq1::g.741::m.741 [2]	47 kDa	4
EPPK1	epiplakin	comp74804_c0::comp74804_c0_seq1::g.41368::m.41368	47 kDa	9
ESD	S-formylglutathione hydrolase	comp5602_c0::comp5602_c0_seq1::g.16244::m.16244	32 kDa	2
ETFA	electron transfer flavoprotein subunit alpha	comp3599_c0::comp3599_c0_seq1::g.9184::m.9184	39 kDa	3
EZR	ezrin	comp8300_c0::comp8300_c0_seq1::g.27068::m.27068	68 kDa	2
FABP1	fatty acid-binding protein-like	comp15474_c0::comp15474_c0_seq1::g.43214::m.43214	18 kDa	6
FABP1	fatty acid-binding protein, liver-like	comp1574_c0::comp1574_c0_seq1::g.600::m.600	15 kDa	6
FABP1	fatty acid-binding protein, liver-like (XP_006009739.1)	comp15474_c0::comp15474_c0_seq1::g.43214::m.43214	18 kDa	3
FABP1	fatty acid-binding protein, liver-like (XP_006009739.1)	comp1574_c0::comp1574_c0_seq1::g.600::m.600	15 kDa	2
FBP1	fructose-1,6-bisphosphatase 1	comp772_c0::comp772_c0_seq1::g.1536::m.1536	37 kDa	7
FCGBP	IgGFc-binding protein	comp94650_c0::comp94650_c0_seq1::g.41682::m.41682	41 kDa	2
FCGBP	IgGFc-binding protein	comp197344_c0::comp197344_c0_seq1::g.48378::m.48378	16 kDa	2
FETUB	fetuin B	comp170_c0::comp170_c0_seq1::g.696::m.696 (+7)	50 kDa	2
FGA	fibrinogen alpha chain (XP_003221786.1)	comp139_c0::comp139_c0_seq1::g.406::m.406 (+1)	63 kDa	2
FGB	fibrinogen beta chain	comp60_c0::comp60_c0_seq1::g.1412::m.1412	56 kDa	4
FGG	fibrinogen gamma chain	comp148_c0::comp148_c0_seq1::g.499::m.499	51 kDa	3
FKBP5	FK506 binding protein	comp3950_c0::comp3950_c0_seq1::g.9481::m.9481 (+1)	20 kDa	2
FLNA	filamin-A isoform	comp2765_c0::comp2765_c0_seq1::g.8690::m.8690 (+1)	281 kDa	6
FSCN2	hypothetical protein (fascin-2)	comp96022_c0::comp96022_c0_seq1::g.46485::m.46485	50 kDa	3
GALNS	N-acetylgalactosamine-6-sulfatase	comp86023_c0::comp86023_c0_seq1::g.22505::m.22505	59 kDa	3
GALNS	N-acetylglucosamine-6-sulfatase-like	comp45642_c0::comp45642_c0_seq1::g.14729::m.14729	57 kDa	3
GAPDH	glyceraldehyde-3-phosphate dehydrogenase	comp116283_c0::comp116283_c0_seq1::g.46783::m.46783	36 kDa	3
GAPDH	glyceraldehyde-3-phosphate dehydrogenase	comp40_c0::comp40_c0_seq1::g.1253::m.1253	36 kDa	12
GAPDH	glyceraldehyde-3-phosphate dehydrogenase (XP_015669483.1)	comp40_c0::comp40_c0_seq1::g.1253::m.1253	36 kDa	2
GDI2	rab GDP dissociation inhibitor beta	comp1172_c0::comp1172_c0_seq1::g.145::m.145	51 kDa	3
GGH	gamma-glutamyl hydrolase	comp64739_c0::comp64739_c0_seq1::g.16674::m.16674	36 kDa	2
GMDS	GDP-mannose 4,6 dehydratase	comp9307_c0::comp9307_c0_seq1::g.27679::m.27679	42 kDa	3
GOT2	aspartate aminotransferase, mitochondrial	comp1356_c0::comp1356_c0_seq1::g.354::m.354	47 kDa	9
GPD1	glycerol-3-phosphate dehydrogenase [NAD(+)]	comp17970_c0::comp17970_c0_seq1::g.48251::m.48251	39 kDa	2
GPI	glucose-6-phosphate isomerase	comp600_c0::comp600_c0_seq1::g.1403::m.1403	62 kDa	13
GPI	phosphoglucose isomerase (BAF91562.1)	comp600_c0::comp600_c0_seq1::g.1403::m.1403	62 kDa	3
GPX1	glutathione peroxidase 1	comp699_c0::comp699_c0_seq1::g.1471::m.1471	16 kDa	6
GSN	gelsolin-like	comp3263_c0::comp3263_c0_seq1::g.8976::m.8976	80 kDa	8
GSR	glutathione reductase, mitochondrial	comp67287_c0::comp67287_c0_seq1::g.21217::m.21217	55 kDa	6
GST	glutathione S-transferase A-like	comp2404_c0::comp2404_c0_seq1::g.8388::m.8388	26 kDa	4
GST	glutathione S-transferase A-like	comp3759_c0::comp3759_c0_seq2::g.9359::m.9359	26 kDa	3
GSTM3	glutathione S-transferase Mu 3-like	comp4037_c0::comp4037_c0_seq3::g.15180::m.15180	26 kDa	6
GSTO1	glutathione S-transferase omega-1	comp7527_c0::comp7527_c0_seq1::g.22199::m.22199	27 kDa	3
GSTT2B	glutathione S-transferase theta-2B	comp9733_c0::comp9733_c0_seq1::g.27900::m.27900 [2]	27 kDa	3
H1F0	histone H1.0	comp8135_c0::comp8135_c0_seq1::g.26891::m.26891	21 kDa	2
H1F0	histone H1.0	comp3663_c0::comp3663_c0_seq1::g.9218::m.9218	20 kDa	3
H1F0	histone H1.0 (XP_012493580.1)	comp8135_c0::comp8135_c0_seq1::g.26891::m.26891	21 kDa	2
H1F0	histone H1.0 isform (XP_011819658.1)	comp3663_c0::comp3663_c0_seq1::g.9218::m.9218	20 kDa	2
H1FX	H1 histone family member X	comp1575_c0::comp1575_c0_seq1::g.601::m.601	22 kDa	3
H2A	histone H2A	comp102995_c0::comp102995_c0_seq1::g.11744::m.11744	14 kDa	3
H2A	histone H2A	comp178_c0::comp178_c0_seq1::g.824::m.824	14 kDa	3
H2A	histone H2A (AIE40055.1)	comp102995_c0::comp102995_c0_seq1::g.11744::m.11744 [2]	14 kDa	6
H2AFX	histone H2AX	comp10984_c0::comp10984_c0_seq1::g.32475::m.32475	15 kDa	3
H2AFY2	core histone macro-H2A.2	comp4946_c0::comp4946_c0_seq1::g.15798::m.15798	40 kDa	5
H2AFZ	histone H2A.Z	comp633_c0::comp633_c0_seq1::g.1430::m.1430	14 kDa	3
H2B	Histone H2B 1.1	comp497_c0::comp497_c0_seq1::g.1323::m.1323	14 kDa	7
H2B	histone H2B 8 (XP_014747926.1)	comp497_c0::comp497_c0_seq1::g.1323::m.1323	14 kDa	7
HADH	hydroxyacyl-coenzyme A dehydrogenase, mitochondrial	comp7452_c0::comp7452_c0_seq1::g.22163::m.22163	34 kDa	2
HADHA	trifunctional enzyme subunit alpha mitochondrial	comp6100_c0::comp6100_c0_seq1::g.21449::m.21449	83 kDa	2
HADHB	trifunctional enzyme subunit beta, mitochondrial	comp4352_c0::comp4352_c0_seq1::g.15402::m.15402	51 kDa	3
HBB	larval beta-globin	comp177_c0::comp177_c0_seq1::g.799::m.799	16 kDa	3
HDGF	hepatoma-derived growth factor	comp3953_c0::comp3953_c0_seq1::g.9484::m.9484	28 kDa	2
HINT1	histidine triad nucleotide-binding protein 1	comp1486_c0::comp1486_c0_seq1::g.495::m.495	14 kDa	2
HINT1	histidine triad nucleotide-binding protein 1 (XP_003762933.1)	comp1486_c0::comp1486_c0_seq1::g.495::m.495	14 kDa	3
HIST1H1D	histone H1.3	comp169267_c0::comp169267_c0_seq1::g.28540::m.28540	22 kDa	4
HIST1H3C	Histone H3c	comp372295_c0::comp372295_c0_seq1::g.35094::m.35094 [4]	14 kDa	4
HIST1H3C	histone H3c (XP_001862696.1)	comp372295_c0::comp372295_c0_seq1::g.35094::m.35094	14 kDa	4
HIST1H4A	histone H4-like	comp587_c0::comp587_c0_seq1::g.1389::m.1389	11 kDa	9
HIST1H4A	histone H4-like isoform X2 (XP_012890651.1)	comp587_c0::comp587_c0_seq1::g.1389::m.1389	11 kDa	15
HMGB1	high mobility group protein B1	comp714_c0::comp714_c0_seq1::g.1476::m.1476	30 kDa	8
HMGB2	high mobility group protein B2	comp1028_c0::comp1028_c0_seq1::g.19::m.19	25 kDa	7
HNRNPA1	heterogeneous nuclear ribonucleoprotein A1	comp306_c1::comp306_c1_seq1::g.1166::m.1166	38 kDa	2
HNRNPA2B1	heterogeneous nuclear ribonucleoprotein A2/B1	comp1455_c0::comp1455_c0_seq1::g.459::m.459	39 kDa	5
HNRNPA3	heterogeneous nuclear ribonucleoprotein A3	comp325_c0::comp325_c0_seq1::g.1179::m.1179	29 kDa	3
HNRNPAB	heterogeneous nuclear ribonucleoprotein A/B	comp191_c0::comp191_c0_seq1::g.963::m.963 (+1)	36 kDa	6
HNRNPH1	heterogeneous nuclear ribonucleoprotein H	comp1385_c0::comp1385_c0_seq1::g.388::m.388	51 kDa	3
HNRNPH1	heterogeneous nuclear ribonucleoprotein H	comp2237_c0::comp2237_c0_seq1::g.8204::m.8204	29 kDa	2
HNRNPH3	heterogeneous nuclear ribonucleoprotein H3	comp2766_c0::comp2766_c0_seq2::g.8706::m.8706	14 kDa	2
HNRNPK	heterogeneous nuclear ribonucleoprotein K	comp258_c0::comp258_c0_seq2::g.1139::m.1139	43 kDa	9
HNRNPK	heterogeneous nuclear ribonucleoprotein K isoform (XP_015218448.1)	comp258_c0::comp258_c0_seq1::g.1136::m.1136 (+1)	36 kDa	2
HNRNPL	heterpgeneous nuclear ribonucleoprotein L	comp1035_c0::comp1035_c0_seq1::g.26::m.26	60 kDa	2
HNRNPM	heterogeneous nuclear ribonucleoprotein M	comp3372_c0::comp3372_c0_seq1::g.9068::m.9068	56 kDa	2
HNRNPU	heterogeneous nuclear ribonucleoprotein U	comp2117_c0::comp2117_c0_seq1::g.8087::m.8087	77 kDa	2
HNRNPU	heterogeneous nuclear ribonucleoprotein U-like protein 1	comp3078_c0::comp3078_c0_seq1::g.8891::m.8891	59 kDa	7
HP1BP3	heterochromatin protein 1-binding protein 3	comp7772_c0::comp7772_c0_seq1::g.22331::m.22331	67 kDa	3
HPGDS	hematopoietic prostaglandin D synthase	comp11669_c0::comp11669_c0_seq1::g.33040::m.33040	23 kDa	5
HSP90AA1	hsp-90 alpha isoform	comp696_c0::comp696_c0_seq1::g.1466::m.1466	84 kDa	4
HSP90B1	endoplasmin	comp1211_c0::comp1211_c0_seq1::g.227::m.227	93 kDa	4
HSPA5	78 kDa glucose-regulated protein	comp8759_c0::comp8759_c0_seq1::g.27374::m.27374 [7]	66 kDa	37
HSPA8	heat shock cognate protein (ERE74681.1)	comp215_c0::comp215_c0_seq1::g.1035::m.1035	71 kDa	2
HSPB6	heat shock protein beta-6	comp11774_c0::comp11774_c0_seq1::g.33078::m.33078 (+1)	19 kDa	2
HSPD1	60 kDa heat shock protein, mitchondrial	comp1598_c0::comp1598_c0_seq1::g.617::m.617	61 kDa	11
HYOU1	hypoxia up-regulated protein 1	comp52659_c0::comp52659_c0_seq1::g.35701::m.35701	112 kDa	2
IG	immunoglobulin sigma light chain variable region	comp7374_c0::comp7374_c0_seq1::g.22102::m.22102	29 kDa	2
IGHM	immunoglobulin mu heavy chain (secretory form)	comp1867_c3::comp1867_c3_seq1::g.898::m.898 (+5)	69 kDa	4
IGHM	immunoglobulin mu heavy chain 2 (secretory form)	comp8614_c0::comp8614_c0_seq1::g.27296::m.27296	65 kDa	5
IGLL5	immunoglobulin lambda-like polypeptide 5	comp752_c0::comp752_c0_seq5::g.1509::m.1509 [2]	27 kDa	3
IGM	IgW heavy chain secretory long form	comp668_c0::comp668_c0_seq1::g.1453::m.1453	38 kDa	5
ILF2	interleukin enhancer-binding factor 2	comp303_c0::comp303_c0_seq1::g.1164::m.1164	43 kDa	2
ILF3	interleukin enhancer-binding factor 3	comp929_c0::comp929_c0_seq2::g.1646::m.1646	121 kDa	3
IQGAP1	ras GTPase-activating-like protein	comp30224_c0::comp30224_c0_seq1::g.29120::m.29120	167 kDa	2
IUNH	inosine-uridine preferring nucleoside hydrolase	comp74132_c0::comp74132_c0_seq1::g.41211::m.41211 (+1)	36 kDa	4
JUP	junction plakoglobin	comp10964_c0::comp10964_c0_seq1::g.32468::m.32468	81 kDa	2
KRT	keratin	comp15299_c0::comp15299_c0_seq1::g.43113::m.43113	51 kDa	6
KRT	keratin, type II	comp26641_c0::comp26641_c0_seq1::g.19133::m.19133	50 kDa	21
KRT	type I keratin	comp52682_c0::comp52682_c0_seq1::g.35719::m.35719	52 kDa	12
KRT1	sp|K2C1_HUMAN|	sp|K2C1_HUMAN|	66 kDa	32
KRT1	sp|K2C1_HUMAN|	sp|K2C1_HUMAN|	66 kDa	20
KRT10	sp|K1C9_HUMAN|	sp|K1C9_HUMAN|	62 kDa	19
KRT14	keratin, type I cytoskeletal 14	comp607235_c0::comp607235_c0_seq1::g.20869::m.20869	15 kDa	2
KRT16	type I keratin 16	comp1341_c0::comp1341_c0_seq1::g.346::m.346 [2]	50 kDa	3
KRT18	keratin, type I cytoskeletal 18-like	comp34405_c0::comp34405_c0_seq1::g.39403::m.39403	51 kDa	2
KRT2	sp|K22E_HUMAN|	sp|K22E_HUMAN|	66 kDa	28
KRT2	sp|K22E_HUMAN|	sp|K22E_HUMAN|	66 kDa	12
KRT2	type II keratin 2	comp2098_c0::comp2098_c0_seq1::g.8084::m.8084	56 kDa	12
KRT42	type I keratin 42	comp275050_c0::comp275050_c0_seq1::g.38953::m.38953	21 kDa	7
KRT5	keratin, type II cytoskeletal 5	comp6361_c0::comp6361_c0_seq1::g.21589::m.21589	44 kDa	35
KRT5	keratin, type II cytoskeletal 5-like (XP_009697509.1)	comp6361_c0::comp6361_c0_seq1::g.21589::m.21589	44 kDa	8
KRT9	sp|K1C9_HUMAN|	sp|K1C9_HUMAN|	62 kDa	19
KTN1	kinectin	comp8490_c0::comp8490_c0_seq1::g.27181::m.27181 (+3)	157 kDa	2
LCP1	plastin-2	comp2053_c0::comp2053_c0_seq1::g.8059::m.8059 [2]	70 kDa	9
LDHA	L-lactate dehydrogenase A chain	comp284_c0::comp284_c0_seq1::g.1154::m.1154	36 kDa	2
LDHB	lactate dehydrogenase B chain	comp1773_c0::comp1773_c0_seq1::g.780::m.780	37 kDa	2
LEI	leukocyte elastase inhibitor	comp1923_c0::comp1923_c0_seq1::g.976::m.976 [3]	43 kDa	3
LGALS2	galectin-2 isoform (XP_006010609.1)	comp3873_c0::comp3873_c0_seq1::g.9404::m.9404	15 kDa	3
LGALS3	galectin-3 isoform (XP_015721352.1)	comp10418_c0::comp10418_c0_seq1::g.32201::m.32201	32 kDa	3
LMAN1	mannose-specific lectin	comp54263_c0::comp54263_c0_seq1::g.40471::m.40471	14 kDa	5
LMAN1	mannose-specific lectin-like (XP_010780986.1)	comp295_c0::comp295_c0_seq1::g.1159::m.1159	15 kDa	2
LMAN1	mannose-specific lectin-like (XP_014186859.1)	comp54263_c0::comp54263_c0_seq1::g.40471::m.40471	14 kDa	5
LMNA	lamin	comp12812_c0::comp12812_c0_seq1::g.37749::m.37749	71 kDa	14
LMNB2	lamin-B2	comp132865_c0::comp132865_c0_seq1::g.37284::m.37284	29 kDa	8
LMNB2	lamin-B2	comp132865_c0::comp132865_c0_seq1::g.37285::m.37285	15 kDa	3
LTA	TNFS[Protopterus annectens] lymphotoxin-alpha isoform (I'll look up this one because the accession number for the first may be of leading)	comp390396_c0::comp390396_c0_seq1::g.29884::m.29884	15 kDa	3
LYZ	sp|LYSC_HUMAN|	sp|LYSC_HUMAN|	17 kDa	2
MAN2B1	lysosomal alpha-mannosidase	comp119569_c0::comp119569_c0_seq1::g.51898::m.51898	116 kDa	4
MBL	D-mannose binding lectin	comp51847_c0::comp51847_c0_seq1::g.30584::m.30584	18 kDa	2
MBL	D-mannose binding lectin (SDP11628.1)	comp98234_c0::comp98234_c0_seq1::g.51447::m.51447	13 kDa	3
MDH1	malate dehydrogenase, peroxisomal	comp395_c0::comp395_c0_seq1::g.1236::m.1236	37 kDa	4
MDH2	malate dehydrogenase, mitochondrial	comp409_c0::comp409_c0_seq1::g.1252::m.1252	36 kDa	15
MIF	macrophage migration inhibitory factor	comp417_c0::comp417_c0_seq2::g.1261::m.1261	13 kDa	2
MIF	macrophage migration inhibitory factor	comp6471_c0::comp6471_c0_seq1::g.21652::m.21652	13 kDa	2
MIF	macrophage migration inhibitory factor (XP_006019956.1)	comp417_c0::comp417_c0_seq2::g.1261::m.1261	13 kDa	2
MIF	macrophage migration inhibitory factor (XP_012692072.1)	comp264_c0::comp264_c0_seq1::g.1144::m.1144	13 kDa	3
MPO	myeloperoxidase-like	comp68284_c0::comp68284_c0_seq1::g.26050::m.26050	56 kDa	2
MRLC2	myosin regulatory light chain 2, smooth muscle minor isoform	comp799_c0::comp799_c0_seq1::g.1547::m.1547	20 kDa	7
MSN	moesin	comp7312_c0::comp7312_c0_seq1::g.22067::m.22067	68 kDa	8
MVP	major vault protein	comp1405_c0::comp1405_c0_seq1::g.415::m.415	96 kDa	23
MYCBP	C-Myc-binding protein (XP_005988799.1)	comp17588_c0::comp17588_c0_seq1::g.48085::m.48085	16 kDa	2
MYH9	myosin-9	comp3679_c1::comp3679_c1_seq2::g.9229::m.9229 [2]	189 kDa	23
MYH9	myosin-9	comp3679_c1::comp3679_c1_seq1::g.9227::m.9227	44 kDa	6
MYL6	myosin light polypeptide 6-like	comp1108_c0::comp1108_c0_seq1::g.67::m.67	17 kDa	6
MYL6	myosin light polypeptide 6-like (XP_017746933.1)	comp1108_c0::comp1108_c0_seq1::g.67::m.67	17 kDa	6
NCCRP1	F-box only protein 50	comp2728_c0::comp2728_c0_seq1::g.8637::m.8637	27 kDa	7
NCOA5	nuclear receptor coactivator 5	comp3915_c0::comp3915_c0_seq1::g.9431::m.9431	71 kDa	6
NCOA5	nuclear receptor coactivator 5-like	comp883_c0::comp883_c0_seq1::g.1605::m.1605	41 kDa	4
NDPK	nucleoside diphosphate kinase	comp253_c0::comp253_c0_seq1::g.1133::m.1133	17 kDa	8
NHP2	NHP2-like protein 1 (NP_001088399.1)	comp5468_c0::comp5468_c0_seq1::g.16161::m.16161	14 kDa	3
NLRP3	NACHT, LRR, and PYD domains-containing protein 3-like	comp64969_c0::comp64969_c0_seq1::g.16712::m.16712	106 kDa	3
NONO	non-POU domain-containing octamer-binding protein	comp359_c0::comp359_c0_seq1::g.1209::m.1209	56 kDa	4
NPL	N-acetylneuraminate lyase-like	comp27708_c0::comp27708_c0_seq1::g.19495::m.19495	34 kDa	2
NT5C1A	cytosolic 5'-nucleotidase 1A	comp42752_c0::comp42752_c0_seq1::g.9869::m.9869	43 kDa	5
OLFM4	olfactomedin-4	comp134803_c0::comp134803_c0_seq1::g.42179::m.42179 (+1)	55 kDa	5
PA2G4	proliferation-associated protein 2G4	comp1563_c0::comp1563_c0_seq1::g.591::m.591	44 kDa	2
PARK7	protein deglycase DJ-1	comp2281_c0::comp2281_c0_seq1::g.8225::m.8225	20 kDa	6
PCMT1	protein-L-isoasparatate(D-asparatate) O-methyltransferase	comp4155_c0::comp4155_c0_seq1::g.15259::m.15259 (+1)	30 kDa	2
PCYOX1	prenylcysteine oxidase	comp6064_c0::comp6064_c0_seq1::g.21433::m.21433	57 kDa	9
PDCD6IP	programmed cell death 6-interacting protein	comp10882_c0::comp10882_c0_seq1::g.32441::m.32441 (+1)	96 kDa	3
PDHB	pyruvate dehydrogenase E1 component subunit beta, mitochondrial	comp4340_c0::comp4340_c0_seq1::g.15373::m.15373	45 kDa	2
PDI	protein disulfide-isomerase	comp397_c0::comp397_c0_seq1::g.1239::m.1239	57 kDa	14
PDIA3	protein disulfide-isomerase A3	comp489_c0::comp489_c0_seq1::g.1299::m.1299	56 kDa	12
PDIA6	protein disulfide-isomerase A6	comp5782_c0::comp5782_c0_seq1::g.16350::m.16350	53 kDa	2
PEBP1	phosphatidylethanolamine-binding protein	comp1134_c0::comp1134_c0_seq1::g.97::m.97	21 kDa	4
PFDN	prefoldin subunit 1 (XP_003477193.2)	comp2207_c0::comp2207_c0_seq1::g.8184::m.8184	14 kDa	2
PFN1	profilin 1 (NP_001292517.1)	comp1078_c0::comp1078_c0_seq1::g.53::m.53	15 kDa	4
PFN1	profilin-1	comp133_c0::comp133_c0_seq1::g.344::m.344	15 kDa	3
PFN1	profilin-1-like (XP_006028633.1)	comp133_c0::comp133_c0_seq1::g.344::m.344	15 kDa	6
PGD	6-phosphogluconate dehydrogenase, decarboxylating	comp3683_c0::comp3683_c0_seq1::g.9248::m.9248	54 kDa	5
PGK1	phosphoglycerate kinase	comp2610_c0::comp2610_c0_seq1::g.8520::m.8520	45 kDa	7
PHB1	prohibitin	comp2424_c0::comp2424_c0_seq1::g.8401::m.8401	30 kDa	2
PKM	pyruvate kinase	comp4761_c0::comp4761_c0_seq1::g.15717::m.15717 (+1)	58 kDa	9
PKM	pyruvate kinase PKM isoform	comp770_c0::comp770_c0_seq1::g.1535::m.1535	58 kDa	8
PLB1	phospholipase B-like 1	comp24241_c0::comp24241_c0_seq1::g.12975::m.12975	62 kDa	7
PLEK	pleckstrin	comp8576_c0::comp8576_c0_seq1::g.27277::m.27277	46 kDa	4
POF1B	protein POF1B	comp141220_c0::comp141220_c0_seq1::g.6054::m.6054 (+1)	48 kDa	3
PPIA	peptidyl-prolyl cis-trans isomerase	comp786_c0::comp786_c0_seq1::g.1542::m.1542	24 kDa	4
PPIA	peptidyl-prolyl cis-trans isomerase like	comp116_c0::comp116_c0_seq1::g.143::m.143	18 kDa	4
PPIF	peptidyl-prolyl cis-trans isomerase F, mitochondrial	comp5995_c0::comp5995_c0_seq1::g.16430::m.16430	23 kDa	2
PPL	periplakin	comp417180_c0::comp417180_c0_seq1::g.44976::m.44976	36 kDa	2
PPL	periplakin	comp845939_c0::comp845939_c0_seq1::g.17070::m.17070	21 kDa	3
PRDX1	peroxiredoxin-1	comp254_c0::comp254_c0_seq1::g.1135::m.1135	22 kDa	4
PRDX1	thioredoxin -dependent peroxide reductase, mitochondrial	comp940_c0::comp940_c0_seq1::g.1668::m.1668	29 kDa	3
PRDX5	peroxiredoxin-5 mitochondrial (XP_005988935.1)	comp1390_c0::comp1390_c0_seq1::g.392::m.392	17 kDa	7
PRDX5	peroxiredoxin-5, mitochondrial	comp1390_c0::comp1390_c0_seq1::g.392::m.392	17 kDa	10
PRDX6	peroxiredoxin-6	comp835_c0::comp835_c0_seq1::g.1567::m.1567	25 kDa	2
PSAP	prosaposin isoform X1 (XP_018593648.1)	comp829_c0::comp829_c0_seq1::g.1562::m.1562	58 kDa	5
PSMA1	proteasome subunit alpha type-1	comp2307_c0::comp2307_c0_seq1::g.8236::m.8236	29 kDa	3
PSMA2	proteasome subunit alpha type-2	comp4450_c0::comp4450_c0_seq1::g.15523::m.15523	26 kDa	3
PSMA4	proteasome subunit alpha type-4	comp4706_c0::comp4706_c0_seq1::g.15667::m.15667	30 kDa	3
PSMA5	proteasome subunit alpha type-5	comp3930_c0::comp3930_c0_seq2::g.9455::m.9455	26 kDa	4
PSMA6	proteasome subunit alpha type-6	comp5959_c0::comp5959_c0_seq1::g.16426::m.16426	27 kDa	4
PSMA7	proteasome subunit alpha type-7	comp6488_c0::comp6488_c0_seq1::g.21666::m.21666	28 kDa	3
PSMB1	proteasome subunit beta type-1	comp1775_c0::comp1775_c0_seq1::g.790::m.790	26 kDa	2
PSMB3	proteasome subunit beta type-3	comp2231_c0::comp2231_c0_seq1::g.8200::m.8200	23 kDa	2
PSMC3	26S protease regulatory subunit 6A (XP_006642752.2)	comp2769_c0::comp2769_c0_seq1::g.8707::m.8707	48 kDa	5
PSMC4	26S protease regulatory subunit 6B (XP_006012689.2)	comp2479_c0::comp2479_c0_seq1::g.8425::m.8425	47 kDa	2
PTBP1	polypyrimidine tract-binding protein 1	comp1391_c0::comp1391_c0_seq1::g.394::m.394 (+1)	59 kDa	4
PTER	phosphotriesterase-related protein	comp36811_c0::comp36811_c0_seq1::g.44569::m.44569	39 kDa	2
PURA	transcriptional activator protein Pur-alpha-like	comp1058_c0::comp1058_c0_seq1::g.42::m.42	32 kDa	2
PYGL	glycogen phosphorylase, liver form	comp1291_c0::comp1291_c0_seq1::g.309::m.309	98 kDa	7
RAB11B	ras-related protein Rab-11B	comp2169_c0::comp2169_c0_seq1::g.8119::m.8119 (+1)	25 kDa	2
RAB1B	ras-related protein Rab-1B	comp3024_c0::comp3024_c0_seq3::g.8841::m.8841 [8]	22 kDa	5
RAB7A	ras-related protein Rab-7a-like	comp9107_c0::comp9107_c0_seq1::g.27585::m.27585	23 kDa	2
RAC2	Ras-related C3 botulinum toxin substrate 2	comp2991_c0::comp2991_c0_seq1::g.8830::m.8830 [2]	21 kDa	2
RAN	GTP-binding nuclear protein	comp315_c0::comp315_c0_seq1::g.1173::m.1173	24 kDa	2
RAP1B	ras-related protein Rap-1b	comp4343_c0::comp4343_c0_seq4::g.15387::m.15387	21 kDa	3
RBM12	RNA-binding protein 12 (copine-1?)	comp8077_c0::comp8077_c0_seq1::g.26861::m.26861	60 kDa	6
RBM4	RNA-binding protein 4.1	comp757_c0::comp757_c0_seq1::g.1526::m.1526	33 kDa	4
RPL12	60S ribosomal protein L12	comp63_c0::comp63_c0_seq1::g.1431::m.1431	18 kDa	3
RPL14	60S ribosomal protein L14	comp101_c0::comp101_c0_seq1::g.15::m.15	16 kDa	2
RPL21	ribosomal protein L21	comp185_c0::comp185_c0_seq1::g.888::m.888	18 kDa	3
RPL23	60S ribosomal protein L23	comp72_c0::comp72_c0_seq1::g.1489::m.1489	16 kDa	2
RPL30	60S ribosomal protein L30	comp144_c0::comp144_c0_seq1::g.457::m.457	23 kDa	2
RPL4	60S ribosomal protein L4	comp151_c0::comp151_c0_seq1::g.518::m.518 (+2)	47 kDa	2
RPL6	60S ribosomal protein L6	comp118_c0::comp118_c0_seq1::g.159::m.159	30 kDa	2
RPL7A	60S ribosomal protein L7a	comp56_c0::comp56_c0_seq1::g.1383::m.1383 (+2)	30 kDa	3
RPLP2	60S acidic ribosomal protein P2-like	comp18_c0::comp18_c0_seq2::g.944::m.944	12 kDa	3
RPS10	40S ribosomal protein S10-like (XP_017731345.1)	comp59_c0::comp59_c0_seq1::g.1398::m.1398	19 kDa	2
RPS12	40S ribosomal protein S12 (XP_015237191.1)	comp10_c0::comp10_c0_seq1::g.66::m.66	14 kDa	4
RPS18	40S ribosomal protein S18 (XP_017581245.1)	comp104_c0::comp104_c0_seq1::g.38::m.38 (+1)	18 kDa	2
RPS18	40S ribosomal protein S18 (XP_017581245.1)	comp51847_c0::comp51847_c0_seq1::g.30584::m.30584	18 kDa	2
RPS19	40S ribosomal protein S18-like (XP_005554553.1)	comp263919_c0::comp263919_c0_seq1::g.7570::m.7570	17 kDa	3
RPS27A	Ubiquitin-40S ribosomal protein S27a (KKF26397.1)	comp128_c0::comp128_c0_seq1::g.308::m.308	18 kDa	5
RPS3	40S ribosomal protein protein S3 (XP_001494894.2)	comp64_c0::comp64_c0_seq1::g.1443::m.1443	29 kDa	5
RPS4	40S ribosomal protein S4 ( XP_005435883.1)	comp140_c0::comp140_c0_seq1::g.418::m.418 (+1)	32 kDa	2
RPS7	40S ribosomal protein S7 (KFQ33166.1)	comp97_c0::comp97_c0_seq1::g.1718::m.1718	22 kDa	4
RPSA	40S ribosomal protein SA (XP_004835182.2)	comp54_c0::comp54_c0_seq1::g.1365::m.1365	33 kDa	2
S100A	S100 calcium binding protein	comp1074_c0::comp1074_c0_seq1::g.50::m.50	12 kDa	2
S100A1	protein S100-A1	comp439_c0::comp439_c0_seq1::g.1271::m.1271	20 kDa	4
S100A1	protein S100-A1 (XP_004619293.1)	comp439_c0::comp439_c0_seq1::g.1271::m.1271	20 kDa	2
S100A1	protein S100-A1-like	comp419_c0::comp419_c0_seq1::g.1264::m.1264 [6]	12 kDa	12
S100A1	protein S100-A1-like (XP_017280481.1)	comp1823_c0::comp1823_c0_seq1::g.867::m.867	12 kDa	7
S100A11	protein S100-A11	comp2863_c0::comp2863_c0_seq1::g.8754::m.8754	12 kDa	3
S100A11	protein S100-A11 (XP_012870536.1)	comp2863_c0::comp2863_c0_seq1::g.8754::m.8754	12 kDa	2
S100A6	protein S100-A6	comp5743_c1::comp5743_c1_seq1::g.16309::m.16309	20 kDa	2
S100P	protein S100-P	comp1823_c0::comp1823_c0_seq1::g.867::m.867	12 kDa	7
SELENBP1	selenium-binding protein 1	comp2038_c0::comp2038_c0_seq1::g.8039::m.8039	55 kDa	9
SERPINB6	serpin B6-like	comp15915_c0::comp15915_c0_seq1::g.43327::m.43327 (+1)	43 kDa	2
SERPING1	plasma protease C1 inhibitor	comp310_c0::comp310_c0_seq1::g.1172::m.1172	57 kDa	4
SET	protein SET	comp610_c0::comp610_c0_seq1::g.1414::m.1414	11 kDa	2
SFPQ	splicing factor, proline- and glutamine rich	comp609_c0::comp609_c0_seq1::g.1406::m.1406 (+1)	70 kDa	7
SH3BGRL	SH3 domain-binding glutamic acid-rich-like protein	comp42418_c0::comp42418_c0_seq1::g.9747::m.9747	13 kDa	2
SH3BGRL	SH3 domain-binding glutamic acid-rich-like protein (XP_002187246.1)	comp42418_c0::comp42418_c0_seq1::g.9747::m.9747	13 kDa	3
SHMT1	serine hydroxymethyl transferase, cytosolic	comp2008_c0::comp2008_c0_seq1::g.8015::m.8015	54 kDa	3
SIAE	sialate O-acetylesterase	comp55451_c0::comp55451_c0_seq1::g.40804::m.40804	59 kDa	3
SLC25A4	ADP/ATP translocase 1	comp77643_c0::comp77643_c0_seq1::g.46331::m.46331 [3]	33 kDa	2
SMN1	survival motor neuron protein 1-like	comp6467_c0::comp6467_c0_seq1::g.21633::m.21633	29 kDa	2
SOD	copper-zinc superoxide dismutase	comp568_c0::comp568_c0_seq1::g.1382::m.1382	16 kDa	2
SRSF1	serine/arginine-rich splicing factor 1	comp16999_c0::comp16999_c0_seq1::g.47881::m.47881	36 kDa	2
SRSF10	serine/arginine-rich splicing 10	comp8646_c0::comp8646_c0_seq2::g.27324::m.27324 (+1)	22 kDa	2
SRSF3	serine/arginine-rich splicing factor 3	comp1786_c1::comp1786_c1_seq2::g.808::m.808 (+2)	14 kDa	2
SRSF5	serine/arginine rich splicing factor 5	comp118526_c0::comp118526_c0_seq1::g.51803::m.51803	12 kDa	2
SRSF9	serine/arginine-rich splicing factor 9	comp2615_c0::comp2615_c0_seq1::g.8528::m.8528 [2]	26 kDa	5
STOM	erythrocyte band 7 integral membrane protein	comp6256_c0::comp6256_c0_seq1::g.21534::m.21534	31 kDa	3
SUB1	activated RNA polymerase II transcritptonal coactivator p15	comp1087_c0::comp1087_c0_seq1::g.57::m.57	14 kDa	4
SYNCRIP	heterogeneous nuclear ribonucleoprotein Q	comp20606_c0::comp20606_c0_seq1::g.2028::m.2028 (+1)	69 kDa	2
TAGLN	transgelin	comp927_c0::comp927_c0_seq1::g.1642::m.1642	22 kDa	3
TALDO1	transaldolase	comp919_c0::comp919_c0_seq1::g.1634::m.1634	38 kDa	7
TARDBP	TAR DNA-binding protein 43	comp490_c0::comp490_c0_seq1::g.1302::m.1302 (+3)	47 kDa	5
TCN1	transcobalamin-1	comp12103_c0::comp12103_c0_seq1::g.37419::m.37419	48 kDa	6
TF	serotransferrin-A	comp131_c0::comp131_c0_seq1::g.336::m.336	78 kDa	9
TGM	protein-glutamine gamma-glutamyltransferase (XP_041350256.1)	comp242487_c0::comp242487_c0_seq1::g.7396::m.7396	29 kDa	3
TGM1	protein-glutamine gamma-glutamyltransferase K	comp242487_c0::comp242487_c0_seq1::g.7396::m.7396	29 kDa	6
TGM1	protein-glutamine gamma-glutamyltransferase K	comp1196955_c0::comp1196955_c0_seq1::g.46916::m.46916	14 kDa	2
TGM5	protein glutamine gamma glutamyltranferase 5	comp1434_c0::comp1434_c0_seq1::g.449::m.449	82 kDa	32
TGM5	protein-glutamine gamma-glutamyltransferase 5 (XP_009003657.2)	comp1434_c0::comp1434_c0_seq1::g.449::m.449	82 kDa	8
TKT	transketolase	comp1311_c0::comp1311_c0_seq1::g.332::m.332	68 kDa	12
TLN1	talin-1	comp17211_c0::comp17211_c0_seq1::g.47980::m.47980 (+1)	273 kDa	2
TMPO	lamina-associated polypeptide 2	comp1491_c0::comp1491_c0_seq1::g.500::m.500	99 kDa	6
TOM6	mitochondrial import receptor subunit TOM6 homolog	comp202_c0::comp202_c0_seq1::g.1031::m.1031	15 kDa	2
TPI1	triose phosphate isomerase	comp388_c0::comp388_c0_seq1::g.1228::m.1228	27 kDa	12
TPM1	tropomyosin alpha-1 chain	comp3775_c0::comp3775_c0_seq3::g.9367::m.9367	16 kDa	3
TPM3	tropomyosin alpha 3 chain	comp952_c0::comp952_c0_seq10::g.1683::m.1683 (+1)	29 kDa	4
TPM3	tropomyosin alpha-3 chain	comp15219_c0::comp15219_c0_seq1::g.43097::m.43097	28 kDa	7
TPM4	tropomyosin alpha-4 chain	comp1550_c0::comp1550_c0_seq1::g.577::m.577	29 kDa	7
TREX1	three-prime repair exonuclease 1	comp27981_c0::comp27981_c0_seq3::g.19533::m.19533	30 kDa	7
TRYP	sp|TRYP_PIG|	sp|TRYP_PIG|	24 kDa	3
TRYP	sp|TRYP_PIG|	sp|TRYP_PIG|	24 kDa	4
TUBA1C	Tubulin alpha-1C chain	comp129_c0::comp129_c0_seq2::g.318::m.318 [2]	50 kDa	8
TXN	thioredoxin	comp1012_c0::comp1012_c0_seq1::g.10::m.10	12 kDa	3
TXN	thioredoxin 1	comp978_c0::comp978_c0_seq2::g.1716::m.1716	12 kDa	4
TXN	thioredoxin 1 (AGC96525.1)	comp978_c0::comp978_c0_seq2::g.1716::m.1716	12 kDa	6
TXNL1	thioredoxin-like (XP_018412723.1)	comp1012_c0::comp1012_c0_seq1::g.10::m.10	12 kDa	4
TXNRD3	thioredoxin reductase 3	comp8513_c0::comp8513_c0_seq1::g.27236::m.27236	65 kDa	15
UBA1	ubiquitin-like modifier-activating enzyme 1	comp1820_c0::comp1820_c0_seq1::g.860::m.860	119 kDa	3
UBE2L3	ubiquitin-conjugating enzyme E2 L3	comp4846_c0::comp4846_c0_seq1::g.15768::m.15768	18 kDa	2
UQCRB	cytochrome b-c1 complex subunit 7 (XP_005150932.2)	comp960_c0::comp960_c0_seq1::g.1691::m.1691	13 kDa	3
UQCRC2	cytochrome b-c1 complex subunit 2	comp1216_c0::comp1216_c0_seq1::g.242::m.242	48 kDa	4
VASP	vasodilator-stimulated phosphoprotein	comp23409_c0::comp23409_c0_seq1::g.7107::m.7107	46 kDa	2
VAT1	synaptic vesicle membrane protein VAT-1 homolog	comp22830_c0::comp22830_c0_seq1::g.6930::m.6930	45 kDa	9
VCP	transitional endoplasmic recticulum ATPase	comp1343_c0::comp1343_c0_seq1::g.347::m.347 [2]	89 kDa	7
VDAC1	voltage-dependent anion-selective channel protein 1	comp1340_c0::comp1340_c0_seq1::g.345::m.345	25 kDa	2
VDAC2	voltage-dependent anion-selective channel protein 2	comp1570_c0::comp1570_c0_seq1::g.599::m.599	35 kDa	6
VIM	type III vimentin	comp142_c0::comp142_c0_seq1::g.427::m.427	54 kDa	14
WDR1	WD repeat-containing protein 1	comp3940_c0::comp3940_c0_seq1::g.9460::m.9460	66 kDa	8
YWHAB	14-3-3 protein beta/alpha (XP_023669253.1)	comp621_c0::comp621_c0_seq1::g.1424::m.1424 [2]	28 kDa	7
YWHAE	14-3-3 protein epsilon (XP_006641186.1)	comp364_c0::comp364_c0_seq1::g.1211::m.1211	29 kDa	3
YWHAZ	14-3-3 protein zeta ( XP_020293416.1)	comp950_c0::comp950_c0_seq1::g.1673::m.1673	28 kDa	8
YWHAZ	14-3-3 protein zeta/delta (XP_015668838.1)	comp985_c0::comp985_c0_seq1::g.1719::m.1719	28 kDa	6
	ADP-ribose pyrophosphatase	comp89236_c0::comp89236_c0_seq1::g.26702::m.26702 (+1)	42 kDa	2
	beta xylodase 2 or 5	comp44356_c0::comp44356_c0_seq1::g.14321::m.14321	83 kDa	7
	binding protein 2L homolog precursor (NP_001079493.1)	comp3950_c0::comp3950_c0_seq1::g.9481::m.9481 (+1)	20 kDa	4
	Cluster of sp|K1C10_HUMAN|	sp|K1C10_HUMAN| [2]	60 kDa	28
	Cluster of sp|K1C10_HUMAN|	sp|K1C10_HUMAN| [2]	60 kDa	18
	fatty acyl-CoA hydrolase precursor, medium chain-like	comp9388_c0::comp9388_c0_seq1::g.27754::m.27754	39 kDa	2
	fish-egg lectin-like	comp2928_c0::comp2928_c0_seq4::g.8806::m.8806 (+2)	26 kDa	5
	hypothetical protein	comp96022_c0::comp96022_c0_seq3::g.46487::m.46487	30 kDa	4
	NmrA-like family domain-containing protein 1	comp22598_c0::comp22598_c0_seq1::g.6858::m.6858	33 kDa	4
	NO SIGNIFICANT SIMILARITY FOUND	comp75_c0::comp75_c0_seq1::g.1528::m.1528	12 kDa	5
	perlwapin-like	comp2947_c0::comp2947_c0_seq1::g.8822::m.8822	27 kDa	3
	ribonuclease-like	comp6334_c0::comp6334_c0_seq1::g.21562::m.21562	28 kDa	8
	ribonuclease-like (XP_005311837.1)	comp6334_c0::comp6334_c0_seq1::g.21562::m.21562	28 kDa	9
	uncharacterized protein	comp51145_c0::comp51145_c0_seq1::g.30433::m.30433	79 kDa	10
	uncharacterized protein	comp8735_c0::comp8735_c0_seq1::g.27360::m.27360	27 kDa	9

## Sheet: Free-swimmning_Skin_Mucus
Supplementary Table 1: List of all proteins identified by LC-MS/MS in the free-swimming skin mucus of P. dolloi using the Illumina transcriptomic database
Gene Symbols	Protein Names	Transcript ID	Molecular Weight (kDa)	Protein Counts
A2M	alpha-2-macroglobulin (XP_014351915.1)	comp1503_c0::comp1503_c0_seq1::g.509::m.509 (+1)	169 kDa	4
A2M	alpha-2-macroglobulin-like (AAI12132.1)	comp323261_c0::comp323261_c0_seq1::g.7749::m.7749	18 kDa	4
ACAT1	acetyl-CoA acetyltransferase, mitochondrial (XP_006008067.1)	comp6880_c0::comp6880_c0_seq1::g.21924::m.21924	45 kDa	3
ACLY	ATP-citrate synthase (XP_003222477.2)	comp16198_c0::comp16198_c0_seq1::g.47533::m.47533 (+1)	121 kDa	2
ACO2	aconitate hydratase, mitochondrial (XP_001502551.3)	comp1142_c0::comp1142_c0_seq1::g.105::m.105	87 kDa	4
ACT	cytoplasmic actin (BAB41207.1)	comp24_c0::comp24_c0_seq1::g.1063::m.1063 (+3)	42 kDa	9
ACT	cytoplasmic actin (BAB41207)	comp24_c0::comp24_c0_seq1::g.1063::m.1063 [9]	42 kDa	20
ACTN1	alpha-actinin-1 isoform X2 (XP_001370108.1)	comp5163_c0::comp5163_c0_seq1::g.16026::m.16026 [3]	111 kDa	7
ACTN1	alpha-actinin-1 isoform X2 (XP_001370108.1)	comp5163_c0::comp5163_c0_seq1::g.16026::m.16026 (+1)	111 kDa	7
ACTN3	alpha-actinin-3 (XP_005988920.1)	comp83387_c0::comp83387_c0_seq1::g.11440::m.11440	104 kDa
ACTN4	alpha-actinin-4 isoform X4 (XP_008120449.1)	comp13486_c0::comp13486_c0_seq1::g.38040::m.38040	76 kDa	20
ACTR1B	beta-centractin (XP_006625367.1)	comp23262_c0::comp23262_c0_seq1::g.7057::m.7057	42 kDa	2
ACTR2	actin-related protein 2 (XP_017286423.1)	comp3431_c0::comp3431_c0_seq1::g.9108::m.9108	45 kDa	2
ACTR3	actin-related protein 3 isoform X1 (XP_006003576.1)	comp1238_c0::comp1238_c0_seq1::g.257::m.257	47 kDa	6
ADH5	alcohol dehydrogenase class-3 (XP_006629873.1)	comp3556_c0::comp3556_c0_seq1::g.9152::m.9152	40 kDa	2
AGR2	anterior gradient protein 2 (KFV67084.1)	comp177148_c0::comp177148_c0_seq1::g.47315::m.47315	23 kDa	8
AGR2	anterior gradient protein 2 homolog (XP_017382406.1)	comp233_c0::comp233_c0_seq1::g.1059::m.1059	21 kDa	3
AHCY	adenosylhomocysteinase isoform X1 [Pogona vitticeps]	comp1149_c0::comp1149_c0_seq1::g.110::m.110	48 kDa	2
AHNAK	neuroblast differentiation-associated protein AHNAK isoform X7 (XP_014424237.1)	comp2067_c0::comp2067_c0_seq1::g.8062::m.8062 (+1)	89 kDa	2
AHNAK	neuroblast differentiation-associated protein AHNAK isoform X7 (XP_014424237.1)	comp2067_c0::comp2067_c0_seq2::g.8065::m.8065	22 kDa	5
AHNAK	neuroblast differentiation-associated protein AHNAK isoform X8 (XP_007647556.1)	comp2067_c0::comp2067_c0_seq4::g.8069::m.8069	11 kDa	3
AKAP8L	A-kinase anchor protein 8-like isoform X4 (XP_014380438.1)	comp61_c0::comp61_c0_seq1::g.1422::m.1422	57 kDa	7
AKR1B1	aldose reductase-related protein 1-like (XP_005988273.1)	comp48352_c0::comp48352_c0_seq1::g.25351::m.25351	35 kDa	7
ALB	Cluster of sp|ALBU_BOVIN|	sp|ALBU_BOVIN| [3]	69 kDa	56
ALB	Cluster of sp|ALBU_BOVIN|	sp|ALBU_BOVIN| [3]	69 kDa	60
ALB	serum albumin-like (XP_006011457.1)	comp2601_c0::comp2601_c0_seq1::g.8515::m.8515	69 kDa	15
ALB	serum albumin-like (XP_006011457.1)	comp2601_c0::comp2601_c0_seq1::g.8515::m.8515	69 kDa	17
ALDH2	aldehyde dehydrogenase, mitochondrial (XP_014344083.1)	comp882_c0::comp882_c0_seq1::g.1604::m.1604	57 kDa	2
ALDH3B1	aldehyde dehydrogenase family 3 member B1 isoform A ( KYO25876.1)	comp5064_c0::comp5064_c0_seq1::g.15878::m.15878	52 kDa	3
ALDH7A1	alpha-aminoadipic semialdehyde dehydrogenase (XP_006626906.2)	comp996_c0::comp996_c0_seq1::g.1728::m.1728	62 kDa	2
ALDH9A1	4-trimethylaminobutyraldehyde dehydrogenase (XP_004027873.1)	comp1728_c0::comp1728_c0_seq1::g.723::m.723	55 kDa	2
ALDOA	fructose-bisphosphate aldolase A (BAD17874.1)	comp523_c0::comp523_c0_seq1::g.1347::m.1347	40 kDa	9
ALDOB	fructose-bisphosphate aldolase B (BAD17875.1)	comp251_c0::comp251_c0_seq1::g.1130::m.1130	40 kDa	12
ANP32A	acidic leucine-rich nuclear phosphoprotein 32 family member A (KYO20929.1)	comp3762_c0::comp3762_c0_seq1::g.9361::m.9361	29 kDa	4
ANP32B	acidic leucine-rich nuclear phosphoprotein 32 family member B isoform X3 (XP_014345375.1)	comp1690_c0::comp1690_c0_seq1::g.675::m.675	29 kDa	6
ANP32E	acidic leucine-rich nuclear phosphoprotein 32 family member E (XP_018620256.1)	comp12595_c0::comp12595_c0_seq1::g.37601::m.37601	28 kDa	3
ANP32E	acidic leucine-rich nuclear phosphoprotein 32 family member E (XP_018620256.1)	comp6855_c0::comp6855_c0_seq1::g.21916::m.21916	28 kDa	2
ANXA1	annexin A1 (XP_003761679.1)	comp4338_c0::comp4338_c0_seq1::g.15371::m.15371	37 kDa	4
ANXA1	annexin A1 L homeolog isoform X1 (XP_018094451.1)	comp916_c0::comp916_c0_seq1::g.1632::m.1632	38 kDa	7
ANXA1	annexin A1 L homeolog isoform X1 (XP_018094451.1)	comp916_c0::comp916_c0_seq1::g.1632::m.1632	38 kDa	16
ANXA1	annexin A1-like (XP_018417771.1)	comp228091_c0::comp228091_c0_seq1::g.23893::m.23893	37 kDa	6
ANXA1	annexin A1-like (XP_018417771.1)	comp228091_c0::comp228091_c0_seq1::g.23893::m.23893	37 kDa	13
Anxa11	annexin A11 (XP_007430230.1)	comp1394_c0::comp1394_c0_seq1::g.398::m.398 (+2)	53 kDa	7
ANXA2A	annexinA2-A (NP_001081284.1)	comp1539_c0::comp1539_c0_seq1::g.570::m.570	38 kDa	11
ANXA3	annexin A3 (XP_005311511.1)	comp26744_c0::comp26744_c0_seq1::g.19175::m.19175	36 kDa	8
ANXA4	annexin A4 L homeolog (NP_001083481.1)	comp1465_c0::comp1465_c0_seq1::g.471::m.471	36 kDa	11
ANXA5	annexin A5 (XP_006015678.1)	comp6147_c0::comp6147_c0_seq1::g.21487::m.21487	36 kDa	5
ANXA7	annexin A7 isoform X2 (XP_006170117.1)	comp2617_c0::comp2617_c0_seq1::g.8530::m.8530	42 kDa	8
ANXA8	annexin A8-like protein 1 isoform X2 (XP_005992486.1)	comp5111_c0::comp5111_c0_seq1::g.15908::m.15908	36 kDa	7
APEX1	DNA-(apurinic or apyrimidinic site) lyase (XP_006009923.1)	comp24202_c0::comp24202_c0_seq1::g.12968::m.12968	36 kDa	2
APOA1	apolipoprotein A-I (XP_014640623.1)	comp187_c0::comp187_c0_seq1::g.921::m.921	29 kDa	12
ARF1	ADP-ribosylation factor 1 isoform X1 (XP_008766092.1)	comp1500_c0::comp1500_c0_seq1::g.507::m.507 (+1)	21 kDa	6
ARF4	ADP-ribosylation factor 4 (XP_003217762.1)	comp2448_c0::comp2448_c0_seq1::g.8418::m.8418	21 kDa	5
ARHGDIA	rho GDP-dissociation inhibitor 1 (XP_015282040.1)	comp2272_c0::comp2272_c0_seq1::g.8224::m.8224	23 kDa	5
ARHGDIB	rho GDP-dissociation inhibitor 2 (EPQ08120.1)	comp9382_c0::comp9382_c0_seq1::g.27751::m.27751	23 kDa	2
ARHGDIG	rho GDP-dissociation inhibitor 3 isoform X3 (XP_015216011.1)	comp29854_c1::comp29854_c1_seq1::g.24722::m.24722	23 kDa	2
ARPC2	actin-related protein 2/3 complex subunit 2 (XP_003214977.3)	comp1227_c0::comp1227_c0_seq1::g.244::m.244	35 kDa	2
ARPC3	actin-related protein 2/3 complex subunit 3 (XP_017543093.1)	comp1529_c0::comp1529_c0_seq1::g.534::m.534	21 kDa	2
ARPC4	actin-related protein 2/3 complex subunit 4 (XP_008103770.1)	comp1267_c0::comp1267_c0_seq1::g.278::m.278	20 kDa	2
ARPC5	actin-related protein 2/3 complex subunit 5 isoform X2 (XP_005150227.1)	comp2440_c0::comp2440_c0_seq1::g.8411::m.8411	17 kDa	2
ASL	argininosuccinate lyase (AGO20699.1)	comp10498_c0::comp10498_c0_seq1::g.32233::m.32233	52 kDa	6
ASPA	aspartoacylase isoform X1 (XP_006138743.1)	comp178116_c0::comp178116_c0_seq1::g.52246::m.52246	35 kDa	4
ASS1	argininosuccinate synthetase (AGO20698.1)	comp1016_c0::comp1016_c0_seq1::g.12::m.12	49 kDa	5
ATP2A3	sarcoplasmic/endoplasmic reticulum calcium ATPase 3 isoform X2 (XP_006136130.1)	comp9416_c0::comp9416_c0_seq1::g.27763::m.27763 [2]	110 kDa	11
ATP5A1	ATP synthase subunit alpha, mitochondrial (XP_014750340.1)	comp370_c0::comp370_c0_seq1::g.1212::m.1212	60 kDa	8
ATP5A1	ATP synthase subunit alpha, mitochondrial (XP_014750340.1)	comp370_c0::comp370_c0_seq1::g.1212::m.1212	60 kDa	10
ATP5B	ATP synthase subunit beta, mitochondrial (XP_014344908.1)	comp280_c0::comp280_c0_seq1::g.1152::m.1152	56 kDa	15
ATP6V1A	V-type proton ATPase catalytic subunit A (XP_007889979.1)	comp7440_c0::comp7440_c0_seq1::g.22156::m.22156	69 kDa	3
BDH2	3-hydroxybutyrate dehydrogenase type 2 isoform X1 (XP_006009732.1)	comp18263_c0::comp18263_c0_seq1::g.52652::m.52652	27 kDa	2
BPGM1	bisphosphoglycerate mutase 1a-like (KPP68609.1)	comp477_c0::comp477_c0_seq1::g.1292::m.1292	29 kDa	4
C3	complement C3 (XP_006124815.1)	comp488_c0::comp488_c0_seq1::g.1295::m.1295 [2]	185 kDa	8
C4	complement C4-like (XP_014347018.1)	comp730_c0::comp730_c0_seq1::g.1490::m.1490	195 kDa	2
CALR	calreticulin (ETE73213.1)	comp9331_c0::comp9331_c0_seq1::g.27682::m.27682	46 kDa	4
CALR3	calreticulin (ETE73213.1)	comp9331_c0::comp9331_c0_seq1::g.27682::m.27682	46 kDa	6
CALR3	calreticulin-3 (XP_010869791.1)	comp1393_c0::comp1393_c0_seq1::g.396::m.396	51 kDa	9
CALR3	calreticulin-3 (XP_010869791.1)	comp1393_c0::comp1393_c0_seq1::g.396::m.396	51 kDa	2
CAMK1	calcium/calmodulin-depedent protein kinase type 1 (NP_001016269.1)	comp9141_c0::comp9141_c0_seq1::g.27605::m.27605	43 kDa	2
CAP1	adenylyl cyclase-associated protein 1 (XP_008918818.2)	comp3934_c0::comp3934_c0_seq1::g.9456::m.9456	51 kDa	6
CAP1	adenylyl cyclase-associated protein 1 [Manacus vitellinus]	comp3934_c0::comp3934_c0_seq1::g.9456::m.9456	51 kDa	6
CAPG	macrophage-capping protein (XP_005078326.1)	comp5334_c0::comp5334_c0_seq1::g.16122::m.16122	40 kDa	7
CAPN1	calpain-1 catalytic subunit (XP_006265030.1)	comp9768_c0::comp9768_c0_seq1::g.27909::m.27909	81 kDa	13
CAPN5	calpain-5 isoform X1 (XP_015707981.1)	comp66392_c0::comp66392_c0_seq1::g.21013::m.21013	73 kDa	5
CAPN9	calpain-9 (XP_419585.2)	comp426677_c0::comp426677_c0_seq1::g.19973::m.19973	55 kDa	5
CAPNS1	calpain small subunit 1 (XP_004600780.1)	comp3405_c0::comp3405_c0_seq1::g.9091::m.9091	25 kDa	6
CAPNS1	calpain small subunit 1 (XP_012881641.1)	comp3087_c0::comp3087_c0_seq1::g.8896::m.8896	24 kDa	4
CAPZA	F-actin-capping protein subunit alpha-1 (XP_010215125.1)	comp5852_c0::comp5852_c0_seq1::g.16358::m.16358	34 kDa	3
CAPZA	F-actin-capping protein subunit alpha-2 isoform X1 (XP_004007919.1)	comp3568_c0::comp3568_c0_seq1::g.9175::m.9175	33 kDa	4
CAPZB	F-actin-capping protein subunit beta isoform X2 (XP_005293026.1)	comp1083_c0::comp1083_c0_seq1::g.55::m.55	31 kDa	5
CASP6	caspase 6 precursor (NP_001117743.1)	comp380191_c0::comp380191_c0_seq1::g.3223::m.3223	29 kDa	3
CAST	calpastatin (XP_007054144.1)	comp12749_c0::comp12749_c0_seq1::g.37702::m.37702 (+5)	87 kDa	9
CBR1	carbonyl reductase [NADPH] 1-like (XP_005987953.1)	comp7677_c0::comp7677_c0_seq1::g.22293::m.22293	30 kDa	7
CCT2	T-complex protein 1 subunit beta (EMC88938.1)	comp1896_c0::comp1896_c0_seq1::g.937::m.937	58 kDa	2
CD63	CD63 antigen (XP_014341285.1)	comp801_c0::comp801_c0_seq1::g.1549::m.1549	26 kDa	2
CFL2	cofilin-2 (XP_015677571.1)	comp545_c0::comp545_c0_seq1::g.1361::m.1361	19 kDa	2
CFL2	cofilin-2-like (XP_018584499.1)	comp550_c0::comp550_c0_seq1::g.1366::m.1366	19 kDa	5
CIRBP	cold inducible RNA binding protein (AJO15919.1)	comp14_c0::comp14_c0_seq1::g.506::m.506 (+1)	14 kDa	3
CIRBP	cold inducible RNA binding protein (NP_001279973.1)	comp496_c0::comp496_c0_seq1::g.1322::m.1322	18 kDa	2
CIRBP	cold-inducible RNA binding protein isoform 2 (ALX72401.1)	comp17_c0::comp17_c0_seq1::g.844::m.844 (+1)	16 kDa	4
CKM	creatine kinase muscle (AFH40439.1)	comp6075_c0::comp6075_c0_seq1::g.21444::m.21444	47 kDa	4
CLEC	C-type lectin (BAE45334.1)	comp141639_c0::comp141639_c0_seq1::g.6090::m.6090	21 kDa	2
CMPK1	UMP-CMP kinase (XP_019356890.1)	comp3339_c0::comp3339_c0_seq1::g.9060::m.9060	26 kDa	6
CNDP2	cytosolic non-specific dipeptidase -like (XP_006635723.1)	comp538_c0::comp538_c0_seq1::g.1359::m.1359	53 kDa	5
CORO1B	coronin-1B (XP_006893318.1)	comp3866_c0::comp3866_c0_seq1::g.9401::m.9401 (+1)	55 kDa	10
COTL1	coactosin-like protein (XP_016099264.1)	comp881_c0::comp881_c0_seq1::g.1603::m.1603	16 kDa	3
COX4I1	cytochrome c oxidase subunit 4 isoform 1, mitochondrial-like isoform X2 (XP_007059344.1)	comp333_c0::comp333_c0_seq1::g.1190::m.1190	20 kDa	2
CPNE1	copine-1 isoform X1	comp8077_c0::comp8077_c0_seq1::g.26861::m.26861	60 kDa	10
CSN1S1	sp|CAS1_BOVIN|	sp|CAS1_BOVIN|	25 kDa	2
CSTA	cystatin-A-like (XP_012813782.1)	comp156481_c0::comp156481_c0_seq1::g.47161::m.47161	14 kDa	3
CTH	cystathionine gamma-lyase isoform X1 (XP_006009578.1)	comp3694_c0::comp3694_c0_seq1::g.9259::m.9259	46 kDa	3
CYB5R3	NADH-cytochrome b5 reductase 3 (XP_005296740.1)	comp8460_c0::comp8460_c0_seq1::g.27168::m.27168	34 kDa	2
CYB5R3	NADH-cytochrome b5-reductase 3 (XP_005988442.1)	comp73330_c0::comp73330_c0_seq1::g.36497::m.36497	34 kDa	3
DBNL	drebrin-like protein isoform X1 (XP_005313147.1)	comp75305_c0::comp75305_c0_seq1::g.41433::m.41433	60 kDa	2
DPP3	dipeptidyl peptidase 3 (XP_014345198.1)	comp69246_c0::comp69246_c0_seq1::g.26248::m.26248	82 kDa	2
DSC3	desmocollin-3 (XP_006740692.1)	comp144834_c0::comp144834_c0_seq1::g.17974::m.17974	37 kDa	3
DSP	desmoplakin	comp27171_c0::comp27171_c0_seq1::g.19346::m.19346	316 kDa	31
EEF1A	elongation factor 1 alpha (AGT21711.1)	comp16_c0::comp16_c0_seq1::g.684::m.684 [2]	51 kDa	9
EEF1B	elongation factor 1-beta (XP_008143463)	comp164_c0::comp164_c0_seq1::g.650::m.650	25 kDa	2
EEF2	elongation factor 2 (XP_006017577.1)	comp169_c0::comp169_c0_seq1::g.682::m.682	95 kDa	5
EIF2S1	eukaryotic translation initiation factor 2 subunit 1 (XP_014797229.1)	comp4495_c0::comp4495_c0_seq1::g.15552::m.15552	36 kDa	2
EIF4A2	eukaryotic initiation factor 4A-II isoform X1 (XP__009901849.1)	comp4646_c0::comp4646_c0_seq5::g.15612::m.15612	26 kDa	2
ENO1	alpha-enolase isoform X1 (XP_006127161.1)	comp147_c0::comp147_c0_seq1::g.488::m.488	47 kDa	6+R4
ENO1	alpha-enolase isoform X1 (XP_006127161.10	comp147_c0::comp147_c0_seq1::g.488::m.488 [3]	47 kDa	16
EPCAM	epithelial cell adhesion molecule (XP_006012928.1)	comp4279_c0::comp4279_c0_seq1::g.15348::m.15348	35 kDa	2
EPDR1	ependymin-like (XP_017316773.1)	comp2572_c0::comp2572_c0_seq1::g.8477::m.8477	22 kDa	2
EPPK1	epiplakin isoform X1 (XP_012810130.1)	comp74804_c0::comp74804_c0_seq1::g.41368::m.41368	47 kDa	11
ERLIN2	erlin-2 (XP_008070569.1)	comp25554_c0::comp25554_c0_seq1::g.13433::m.13433 (+1)	38 kDa	2
ETFA	electron transfer flavoprotein subunit alpha, mitochondrial (XP_005311675.1)	comp3599_c0::comp3599_c0_seq1::g.9184::m.9184	39 kDa	3
ETHE1	persulfide dioxygenase ETHE1, mitochondrial (NP_001005706.1)	comp7093_c0::comp7093_c0_seq1::g.21982::m.21982	31 kDa	4
EVPL	envoplakin (KFP79318.1)	comp542568_c0::comp542568_c0_seq1::g.10424::m.10424	30 kDa	2
EVPL	envoplakin isoform X1 (XP_019358686.1)	comp339668_c0::comp339668_c0_seq1::g.49002::m.49002	45 kDa	3
EZR	ezrin (KGL84181.1)	comp8300_c0::comp8300_c0_seq1::g.27068::m.27068 [2]	68 kDa	5
FBP1	fructose-1,6-bisphosphatase 1 (XP_018099365.1)	comp772_c0::comp772_c0_seq1::g.1536::m.1536	37 kDa	11
FBXO17	F-box only protein 17 (XP_016854016.1)	comp47827_c0::comp47827_c0_seq1::g.20634::m.20634	26 kDa	4
FCGBP	IgGFc-binding protein (XP_014345805)	comp162850_c0::comp162850_c0_seq1::g.12388::m.12388	16 kDa	3
FCGBP	IgGFc-binding protein-like (XP_007072311.1)	comp94650_c0::comp94650_c0_seq1::g.41682::m.41682	41 kDa	13
FCGBP	IgGFc-binding protein-like (XP_018082069.1)	comp197344_c0::comp197344_c0_seq1::g.48378::m.48378	16 kDa	6
FCGBP	IgGFc-binding protein-like (XP_018083856.1)	comp17031_c0::comp17031_c0_seq1::g.47900::m.47900	317 kDa	3
FGA	fibrinogen alpha chain (XP_007071326)	comp139_c0::comp139_c0_seq2::g.411::m.411	89 kDa	8
FGB	fibrinogen beta chain (XP_008167623.1)	comp60_c0::comp60_c0_seq1::g.1412::m.1412 [2]	56 kDa	8
FGG	fibrinogen gamma chain (AJO15922.1)	comp148_c0::comp148_c0_seq1::g.499::m.499	51 kDa	10
FLNA	filamin-A isoform X1	comp2765_c0::comp2765_c0_seq1::g.8690::m.8690 [3]	281 kDa	33
FSCN1	fascin (XP_005992381.1)	comp3239_c0::comp3239_c0_seq1::g.8968::m.8968	54 kDa	6
FUCA1	tissue alpha-L-fucosidase (XP_014353935.1)	comp16329_c0::comp16329_c0_seq2::g.47576::m.47576	53 kDa	3
Galk1	galactokinase (XP_006001742.1)	comp64670_c0::comp64670_c0_seq1::g.16647::m.16647	43 kDa	4
GALK2	N-acetylgalactosamine kinase isoform X1 (XP_005998374.1)	comp60840_c0::comp60840_c0_seq1::g.4587::m.4587	51 kDa	4
GALM	aldose 1-epimerase (XP_001363025.1)	comp12501_c0::comp12501_c0_seq1::g.37557::m.37557	38 kDa	5
GAPDH	glyceraldehyde-3-phosphate dehydrogenase (XP_015669483.1)	comp40_c0::comp40_c0_seq1::g.1253::m.1253	36 kDa	11
GARS	glycine--tRNA ligase isoform X1 (XP_010559507.1)	comp1219_c0::comp1219_c0_seq1::g.243::m.243	92 kDa	2
GC	vitamin D-binding protein (XP_006010798.1)	comp250_c0::comp250_c0_seq1::g.1129::m.1129	54 kDa	4
GDI1	rab GDP dissociation inhibitor alpha (XP_017553778.1)	comp1753_c0::comp1753_c0_seq1::g.750::m.750	51 kDa	8
GDI2	rab GDP dissociation inhibitor beta (XP_005311907.1)	comp1172_c0::comp1172_c0_seq1::g.145::m.145	51 kDa	7
GFPT1	glutamine--fructose-6-phosphate aminotransferase (XP_005992489.1)	comp60728_c0::comp60728_c0_seq1::g.4551::m.4551	77 kDa	2
GLB1	beta-galactosidase (XP_015212414.1)	comp24877_c0::comp24877_c0_seq3::g.13134::m.13134	73 kDa	5
GMDS	GDP-mannose 4,6 dehydratase isoform X2 (XP_003417871.1)	comp9307_c0::comp9307_c0_seq1::g.27679::m.27679	42 kDa	5
GMPPB	mannose-1-phosphate guanyltransferase beta (XP_006010396.1)	comp20407_c0::comp20407_c0_seq1::g.1972::m.1972	40 kDa	2
GNPDA1	glucosamine-6-phosphate isomerase 1 isoform X1 (XP_006003271.1)	comp31861_c0::comp31861_c0_seq1::g.29685::m.29685	31 kDa	3
GOT1	aspartate aminotransferase, cytoplasmic (NP_998829.1)	comp2812_c0::comp2812_c0_seq1::g.8717::m.8717	46 kDa	7
GOT2	aspartate aminotransferase, mitochondrial isoform X1 (XP_008175935.1)	comp1356_c0::comp1356_c0_seq1::g.354::m.354	47 kDa	8
GPD1	glycerol-3-phosphate dehydrogenase [NAD(+)], cytoplasmic-like (XP_019378097.1)	comp17970_c0::comp17970_c0_seq1::g.48251::m.48251	39 kDa	2
GPI	phosphoglucose isomerase (BAF91562.1)	comp600_c0::comp600_c0_seq1::g.1403::m.1403	62 kDa	12
GPI	phosphoglucose isomerase (BAF91562.1)	comp600_c0::comp600_c0_seq1::g.1403::m.1403	62 kDa	7
GPX1	glutathione peroxidase 1 (XP_006630742.2)	comp699_c0::comp699_c0_seq1::g.1471::m.1471	16 kDa	6
GSN	gelsolin isoform X2 (XP_006640775.1)	comp2312_c0::comp2312_c0_seq1::g.8325::m.8325 (+1)	82 kDa	5
GSN	gelsolin-like (XP_017350981.1)	comp3263_c0::comp3263_c0_seq1::g.8976::m.8976	80 kDa	5
GSN	gelsolin-like (XP_017350981.1)	comp3263_c0::comp3263_c0_seq1::g.8976::m.8976	80 kDa	19
GST	glutathione S-transferase (AND99335.1)	comp683_c0::comp683_c0_seq1::g.1462::m.1462	26 kDa	2
GST	glutathione S-transferase A-like (XP_018605835.1)	comp2404_c0::comp2404_c0_seq1::g.8388::m.8388	26 kDa	9
GSTM3	glutathione S-transferase Mu 3-like isoform X1 (XP_014380517.1)	comp4037_c0::comp4037_c0_seq3::g.15180::m.15180 [3]	26 kDa	6
GSTO1	glutathione S-transferase omega-1 (XP_014343794.1)	comp7527_c0::comp7527_c0_seq1::g.22199::m.22199	27 kDa	5
GSTP1	glutathione S-transferase P (XP_002724318.1)	comp331_c0::comp331_c0_seq1::g.1189::m.1189	24 kDa	5
GSTP1	glutathione S-transferase P (XP_015358714.1)	comp1505_c0::comp1505_c0_seq1::g.511::m.511	24 kDa	6
H1	H1 histone family member X S homeolog (NP_001080265.1)	comp1575_c0::comp1575_c0_seq1::g.601::m.601	22 kDa	2
H1F0	histone H1.0 isoform X3 (XP_011819658.1)	comp3663_c0::comp3663_c0_seq1::g.9218::m.9218	20 kDa	3
H2A	histone H2A (AIE40055.1)	comp102995_c0::comp102995_c0_seq1::g.11744::m.11744 [4]	14 kDa	3
H2A	histone H2A (AIE40055.1)	comp102995_c0::comp102995_c0_seq1::g.11744::m.11744	14 kDa	3
H2A	histone H2A (AIE40055.1)	comp178_c0::comp178_c0_seq1::g.824::m.824	14 kDa
H2AFX	histoneH2aX (XP_015816364.1)	comp10984_c0::comp10984_c0_seq1::g.32475::m.32475	15 kDa
H2AFY2	core histone macro-H2A.2 isoform X1 (XP_18416779.1)	comp4946_c0::comp4946_c0_seq1::g.15798::m.15798	40 kDa	4
H2AFZ	histone H2A.Z (KQK84552.1)	comp633_c0::comp633_c0_seq1::g.1430::m.1430	14 kDa
H2B	histone H2B 1.1-like (XP_018079660.1)	comp497_c0::comp497_c0_seq1::g.1323::m.1323	14 kDa	4
HADHA	trifunctional enzyme subunit alpha, mitochondrial (XP_006625919.1)	comp6100_c0::comp6100_c0_seq1::g.21449::m.21449	83 kDa	2
HBA1	hemoglobin subunit alpha (P02020.1)	comp107_c0::comp107_c0_seq1::g.54::m.54	16 kDa	6
HBB	beta-globin A subunit (APA23411.1)	comp177_c0::comp177_c0_seq1::g.799::m.799	16 kDa	7
HBB	larval beta-globin (BAA86390.1)	comp177_c0::comp177_c0_seq1::g.799::m.799	16 kDa	8
HBB	larval beta-globin (BAA86390.1)	comp371_c0::comp371_c0_seq1::g.1214::m.1214	16 kDa	6
HDGF	hepatoma-derived growth factor (XP_017664132.1)	comp3953_c0::comp3953_c0_seq1::g.9484::m.9484	28 kDa	2
HEXB	beta-hexosaminidase subunit beta isoform X1 (XP_006009379.1)	comp7098_c0::comp7098_c0_seq1::g.21984::m.21984	63 kDa	4
HIST1H1E	histone H1.4 (XP_012807238.1)	comp169267_c0::comp169267_c0_seq1::g.28540::m.28540	22 kDa	3
HIST1H4A	histone H4-like isoform X2 (XP_012890651.1)	comp587_c0::comp587_c0_seq1::g.1389::m.1389	11 kDa	8
HMGB1	high mobility group proteinB1 (XP_013924404.1)	comp714_c0::comp714_c0_seq1::g.1476::m.1476	30 kDa	8
HMGB2	high mobility group protein B2 (XP_005300106.1)	comp1028_c0::comp1028_c0_seq1::g.19::m.19	25 kDa	6
HNRNPA2B1	heterogeneous nuclear ribonucleoprotein A2/B1 (KYO26826.1)	comp1455_c0::comp1455_c0_seq1::g.459::m.459	39 kDa	5
HNRNPA3	heterogeneous nuclear ribonucleoprotein A3 isoform X1 (NP_017952528.1)	comp325_c0::comp325_c0_seq1::g.1179::m.1179	29 kDa	4
HNRNPA3	heterogeneous nuclear ribonucleoprotein A3 isoform X1 (XP_017952528.1)	comp325_c0::comp325_c0_seq1::g.1179::m.1179	29 kDa	6
HNRNPAB	heterogeneous nuclear ribonucleoprotein A/B isoform X1 (XP_006277662.1)	comp191_c0::comp191_c0_seq1::g.963::m.963 (+1)	36 kDa	5
HNRNPH1	heterogeneous nuclear ribonucleoprotein H isoform X5 (XP_014120240.1)	comp1385_c0::comp1385_c0_seq1::g.388::m.388	51 kDa	4
HNRNPH3	heterogeneous nuclear ribonucleoprotein H3 (XP_014340484.1)	comp2766_c0::comp2766_c0_seq2::g.8706::m.8706	14 kDa	2
HNRNPK	heterogeneous nuclear ribonucleoprotein K isoform X2 (XP_015218448.1)	comp258_c0::comp258_c0_seq2::g.1139::m.1139	43 kDa	5
HNRNPK	heterogeneous nuclear ribonucleoprotein K isoform X2 (XP_015218448.1)	comp258_c0::comp258_c0_seq2::g.1139::m.1139	43 kDa	11
HNRNPM	heterogeneous nuclear ribonucleoprotein M-like (XP_017938957.1)	comp3372_c0::comp3372_c0_seq1::g.9068::m.9068	56 kDa	2
HNRNPU	heterogeneous nuclear ribonucleoprotein U (XP_017940587.1)	comp2117_c0::comp2117_c0_seq1::g.8087::m.8087	77 kDa	2
HNRNPUL1	heterogeneous nuclear ribonulceoprotein U-like protein 1 isoform X1 (XP_015196271.1)	comp3078_c0::comp3078_c0_seq1::g.8891::m.8891	59 kDa	3
HP1BP3	heterochromatin protein 1-binding protein 3 isoform X7 (XP_005281781.1)	comp7772_c0::comp7772_c0_seq1::g.22331::m.22331	67 kDa	2
HPGDS	hematopoietic prostaglandin D synthase (XP_009561047.1)	comp11669_c0::comp11669_c0_seq1::g.33040::m.33040	23 kDa	5
HSD17B14	17 beta-hydroxysteroid dehydrogenase 14 (XP_014352525.1)	comp7879_c0::comp7879_c0_seq1::g.22388::m.22388	30 kDa	2
HSDL2	hydroxysteroid dehydrogenase-like protein 2 (XP_005993564.1)	comp25418_c0::comp25418_c0_seq1::g.13398::m.13398	44 kDa	2
HSP70	heat shock 70 kDa protein isoform X1 (XP_015220301.1)	comp2750_c0::comp2750_c0_seq1::g.8681::m.8681	70 kDa	10
HSP90AA1	heat shock protein HSP 90-alpha (XP_002200608.1)	comp696_c0::comp696_c0_seq1::g.1466::m.1466	84 kDa	6
HSP90B1	endoplasmin (XP_017554459.1)	comp1211_c0::comp1211_c0_seq1::g.227::m.227	93 kDa	9
HSPA5	78 kDa glucose-regulated protein (XP_006271368.2)	comp8759_c0::comp8759_c0_seq1::g.27374::m.27374	66 kDa	6
HSPA5	78 kDa glucose-regulated protein (XP_006271368.2)	comp8759_c0::comp8759_c0_seq1::g.27374::m.27374	66 kDa	15
HSPA8	heat shock cognate protein (ERE74681.1)	comp215_c0::comp215_c0_seq1::g.1035::m.1035 [2]	71 kDa	15
HSPA9	stress-70 protein, mitochondrial (XP_005312448.1)	comp3269_c0::comp3269_c0_seq1::g.9003::m.9003	74 kDa	3
HSPD1	60 kDa heat shock protein, mitochondrial (XP_009908885.1)	comp1598_c0::comp1598_c0_seq1::g.617::m.617	61 kDa	12
HTR1A	inorganic pyrophosphatase (XP_015721877.1)	comp2025_c0::comp2025_c0_seq1::g.8027::m.8027	33 kDa	2
IDH1	isocitrate dehydrogenase [NADP] cytoplasmic (XP_018094512.1)	comp17694_c0::comp17694_c0_seq1::g.48150::m.48150	47 kDa	6
IDH2	isocitrate dehydrogenase 2 (NADP+), mitochondrial S homeolog (NP_001080321.1)	comp719_c0::comp719_c0_seq1::g.1479::m.1479	52 kDa	3
IG	immunoglobulin light chain (AES93016.1)	comp752_c0::comp752_c0_seq5::g.1509::m.1509 [2]	27 kDa	4
IG	immunoglobulin light chain type III (AAL40100.1)	comp752_c0::comp752_c0_seq3::g.1507::m.1507	26 kDa	2
IG	immunoglobulin sigma light chain variable region (ABO64188.1)	comp7374_c0::comp7374_c0_seq1::g.22102::m.22102	29 kDa	2
IGHM	immunoglobulin heavy chain mu1 secretory form (AGT56951.1)	comp1867_c3::comp1867_c3_seq1::g.898::m.898 (+5)	69 kDa	4
IGLL5	Immunoglobulin lambda-like polypeptide 5-like (XP_007053962.1)	comp752_c0::comp752_c0_seq5::g.1509::m.1509	27 kDa	3
IGM	IgX/IgW heavy chain short form (AAO52810.1)	comp668_c0::comp668_c0_seq1::g.1453::m.1453	38 kDa	3
ILF2	interleukin enhancer-binding factor 2 (KGL97615.1)	comp303_c0::comp303_c0_seq1::g.1164::m.1164	43 kDa	6
ILF3	interleukin enhancer-binding factor 3 isoform X2 (XP_014117972.1)	comp929_c0::comp929_c0_seq1::g.1643::m.1643 (+2)	77 kDa	6
IMPA1	inositol monophosphatase 1 (XP_007052995.1)	comp27337_c0::comp27337_c0_seq1::g.19379::m.19379	30 kDa	2
IQGAP1	ras GTPase-activating-like protein IQGAP1-like (XP_007059595.1)	comp30224_c0::comp30224_c0_seq1::g.29120::m.29120	167 kDa	5
JUP	junction plakoglobin (XP_015506584.1)	comp10964_c0::comp10964_c0_seq1::g.32468::m.32468	81 kDa	11
KHDRBS1	KH domain-containing, RNA-binding, signal transduction-associated protein 1 (XP_003937625.1)	comp559_c0::comp559_c0_seq1::g.1372::m.1372	38 kDa	2
KRT	keratin, type 1 cytoskeletal (q5K2P6.1)	comp52682_c0::comp52682_c0_seq1::g.35719::m.35719	52 kDa	16
KRT1	sp|K2C1_HUMAN|	sp|K2C1_HUMAN|	66 kDa	28
KRT1	sp|K2C1_HUMAN|	sp|K2C1_HUMAN|	66 kDa	22
KRT10	sp|K1C10_HUMAN|	sp|K1C10_HUMAN|	60 kDa	13
KRT11	keratin type I cytoskeletal 11 (Q5K2P6.1)	comp52682_c0::comp52682_c0_seq1::g.35719::m.35719	52 kDa	14
KRT12	type I keratin 12 (CAH05042.1)	comp275050_c0::comp275050_c0_seq1::g.38953::m.38953	21 kDa	6
KRT13	keratin, type I cytoskeletal 13 (Q5K2P4.1)	comp275050_c0::comp275050_c0_seq1::g.38953::m.38953	21 kDa	8
KRT14	keratin 14 (EAW60745.1)	comp607235_c0::comp607235_c0_seq1::g.20869::m.20869	15 kDa	2
KRT15	keratin type 15 (XP_004608822.1)	comp1795_c0::comp1795_c0_seq1::g.830::m.830	46 kDa	5
KRT16	type I keratin 16 (CAH05046.1)	comp1341_c0::comp1341_c0_seq1::g.346::m.346 [2]	50 kDa	7
KRT16	type I keratin 16 (CAH05046.1)	comp1341_c0::comp1341_c0_seq1::g.346::m.346 [2]	50 kDa	12
KRT18	keratin, type I cytoskeletal 18-like isoform X1 (XP_006008389.1)	comp34405_c0::comp34405_c0_seq1::g.39403::m.39403	51 kDa	13
KRT2	sp|K22E_HUMAN|	sp|K22E_HUMAN|	66 kDa	10
KRT2	sp|K22E_HUMAN|	sp|K22E_HUMAN|	66 kDa	17
KRT2	type II keratin 2 (CAH05053.1)	comp2098_c0::comp2098_c0_seq1::g.8084::m.8084 [3]	56 kDa	21
KRT2	type II keratin 2 (CAH05053.1)	comp2098_c0::comp2098_c0_seq1::g.8084::m.8084 [3]	56 kDa	20
KRT33A	sp|K1HA_HUMAN|	sp|K1HA_HUMAN|	46 kDa	4
KRT42	keratin, type I cytoskeletal 42 isoform (XP_003340290.1)	comp15299_c0::comp15299_c0_seq1::g.43113::m.43113	51 kDa	9
Krt42	keratin, type I cytoskeletal 42 isoform X1 (XP_003340290.1)	comp15299_c0::comp15299_c0_seq1::g.43113::m.43113	51 kDa	2
KRT5	keratin, type II cytoskeletal 5-like (XP_009697509.1)	comp6361_c0::comp6361_c0_seq1::g.21589::m.21589	44 kDa	32
KRT5	keratin, type II cytoskeletal 5-like (XP_009697509.1)	comp6361_c0::comp6361_c0_seq1::g.21589::m.21589	44 kDa	36
KRT8	keratin , type II cytoskeletal 8-like (XP_006629424.1)	comp26641_c0::comp26641_c0_seq1::g.19133::m.19133	50 kDa	23
KRT8	keratin, type II cytoskeletal 8-like (XP_006629424.1)	comp26641_c0::comp26641_c0_seq1::g.19133::m.19133	50 kDa	15
KRT9	sp|K1C9_HUMAN|	sp|K1C9_HUMAN|	62 kDa	18
KRT9	sp|K1C9_HUMAN|	sp|K1C9_HUMAN|	62 kDa	15
LCP1	plastin-2 (XP_005287214.1)	comp2053_c0::comp2053_c0_seq1::g.8059::m.8059	70 kDa	3
LDHA	L-lactate dehydrogenase A chain (XP_014340762.1)	comp284_c0::comp284_c0_seq1::g.1154::m.1154	36 kDa	2
LDHB	L-lactate dehydrogenase B chain (XP_004611337.1)	comp1773_c0::comp1773_c0_seq1::g.780::m.780	37 kDa	9
LEI	leukocyte elastase inhibitor (XP_009902110.1)	comp1923_c0::comp1923_c0_seq1::g.976::m.976	43 kDa	5
LEI	leukocyte elastase inhibitor-like (XP_006007367.1)	comp15915_c0::comp15915_c0_seq2::g.43328::m.43328	43 kDa	2
LEI	leukocyte elastase inhibitor-like (XP_018553743.1)	comp895_c0::comp895_c0_seq1::g.1616::m.1616	50 kDa	8
LGALS3	galectin-3 isoform X2 (XP_015721352.1)	comp10418_c0::comp10418_c0_seq1::g.32201::m.32201	32 kDa	2
LGALS3	galectin-3-like isoform X1 (XP_005986529.1)	comp1984_c0::comp1984_c0_seq1::g.1016::m.1016	34 kDa	2
LMAN1	mannose-specific lectin-like (XP_014186859.1)	comp54263_c0::comp54263_c0_seq1::g.40471::m.40471	14 kDa	5
LMNA	lamin (XP_013807554.1)	comp12812_c0::comp12812_c0_seq1::g.37749::m.37749 [3]	71 kDa	11
LMNA	lamin (XP_013807554.1)	comp12812_c0::comp12812_c0_seq1::g.37749::m.37749	71 kDa	27
LMNB2	lamin-B2 (KFM01378.1)	comp132865_c0::comp132865_c0_seq1::g.37284::m.37284	29 kDa	5
LMNB2	lamin-B2 (KFM01378.1)	comp132865_c0::comp132865_c0_seq1::g.37285::m.37285	15 kDa	3
LMNB2	lamin-B2-like (XP_008938833.1)	comp173154_c0::comp173154_c0_seq1::g.38407::m.38407	19 kDa	4
MAPK3	mitogen-activated protein kinase 3 (XP_016851543.1)	comp4804_c0::comp4804_c0_seq1::g.15747::m.15747	43 kDa	2
MATR3	matrin-3 isoform X2 (XP_006268942.1)	comp962_c0::comp962_c0_seq1::g.1692::m.1692	85 kDa	2
MDH1	malate dehydrogenase, peroxisomal isoform MDH1x (NP_001307034.1)	comp395_c0::comp395_c0_seq1::g.1236::m.1236	37 kDa	6
MDH2	malate dehydrogenase, mitochondrial (XP_005988655.1)	comp409_c0::comp409_c0_seq1::g.1252::m.1252	36 kDa	7
MGST3	microsomal glutathione S-transferase 3 (XP_005994840.1)	comp508_c0::comp508_c0_seq1::g.1327::m.1327	17 kDa	3
MSN	moesin isoform X1 (XP_006632824.2)	comp7312_c0::comp7312_c0_seq1::g.22067::m.22067	68 kDa	5
MVP	major vault protein	comp1405_c0::comp1405_c0_seq1::g.415::m.415	96 kDa	27
MYEF2	myelin expression factor 2 isoform X2 (XP_012383206.1)	comp4694_c0::comp4694_c0_seq1::g.15662::m.15662	60 kDa	2
MYH10	myosin-10 isoform (XP_005309913.1)	comp57486_c0::comp57486_c0_seq1::g.45642::m.45642 [4]	229 kDa	18
MYH9	myosin-9 isoform X2 (XP_015687322.1)	comp3679_c1::comp3679_c1_seq1::g.9227::m.9227	44 kDa	3
MYL6	myosin light polypeptide 6-like (XP_0177469331)	comp1108_c0::comp1108_c0_seq1::g.67::m.67	17 kDa	6
MYOF	myoferlin isoform X1	comp34684_c0::comp34684_c0_seq1::g.39459::m.39459 (+1)	216 kDa	4
NANS	sialic acid synthase (XP_019122399.1)	comp10345_c0::comp10345_c0_seq1::g.32154::m.32154	43 kDa	2
NCCRP1	F-box only protein 50 (XP_005987938.1)	comp2728_c0::comp2728_c0_seq1::g.8637::m.8637	27 kDa	7
NCL	nucleolin-like isoform X2 (XP_005997415.1)	comp1472_c0::comp1472_c0_seq1::g.475::m.475	76 kDa	6
NCOA5	nuclear receptor coactivator 5 isoform X3 (XP_006002444.1)	comp3915_c0::comp3915_c0_seq1::g.9431::m.9431	71 kDa	4
NCOA5	nuclear receptor coactivator 5-like isoform X1 (XP_019361227.1)	comp883_c0::comp883_c0_seq1::g.1605::m.1605	41 kDa	6
NCOA5	nuclear receptor coactivator 5-like isoform X4 (XP_008165185.1)	comp883_c0::comp883_c0_seq1::g.1605::m.1605	41 kDa	9
NDPK	nucleoside diphosphate kinase (XP_014806741.1)	comp253_c0::comp253_c0_seq1::g.1133::m.1133	17 kDa	7
NLRP3	NACHT, LRR, and PYD domains-containing protein 3-like (XP_007910527.1)	comp64969_c0::comp64969_c0_seq1::g.16712::m.16712	106 kDa	14
NMRAL1	NmrA-like family domain -containing protein 1 (ACO51603.1)	comp22598_c0::comp22598_c0_seq1::g.6858::m.6858	33 kDa	10
NONO	non-POU domain-containing octamer-binding protein (KFO83737.1)	comp359_c0::comp359_c0_seq1::g.1209::m.1209	56 kDa	2
NQO1	NAD(P)H dehydrogenase [quinone] (XP_005310627.1)	comp273454_c0::comp273454_c0_seq1::g.34114::m.34114	34 kDa	6
NQO1	quinone oxidoreductase isoform X1 (XP_012816267.1)	comp15713_c0::comp15713_c0_seq1::g.43304::m.43304	35 kDa	2
NT5C1B	cytosolic 5'-nucleotidase 1B (XP_019334608.1)	comp42752_c0::comp42752_c0_seq1::g.9869::m.9869	43 kDa	7
NUDT9	ADP-ribose pyrophosphatase, mitochondrial isoform X1 (XP-_005904538.1)	comp89236_c0::comp89236_c0_seq1::g.26702::m.26702 (+1)	42 kDa	7
OLFM4	olfactomedin-4 (XP_006124432.1)	comp134803_c0::comp134803_c0_seq1::g.42179::m.42179 (+1)	55 kDa	3
PA2G4	proliferation-associated protein 2G4 isoform X1 (XP_014456760.1)	comp1563_c0::comp1563_c0_seq1::g.591::m.591	44 kDa	2
PARK7	protein deglycase DJ-1 (XP_008926909.1)	comp2281_c0::comp2281_c0_seq1::g.8225::m.8225	20 kDa	2
PCTP	PCTP-like protein (XP_007907930.1)	comp5646_c0::comp5646_c0_seq1::g.16269::m.16269	31 kDa	2
PDCD6IP	programmed cell death 6-interacting protein isoform X1 (XP_005302725.1)	comp10882_c0::comp10882_c0_seq1::g.32441::m.32441 (+1)	96 kDa	6
PDHB	pyruvate dehydrogenase E1 component subunit beta, mitochondrial-like (XP_006783039.1)	comp4340_c0::comp4340_c0_seq1::g.15373::m.15373	45 kDa	2
PDI	protein disulfide-isomerase (XP_006987740.1)	comp397_c0::comp397_c0_seq1::g.1239::m.1239	57 kDa	10
PDI	protein disulfide-isomerase (XP_006987740.1)	comp397_c0::comp397_c0_seq1::g.1239::m.1239	57 kDa	10
PDI	protein disulfide-isomerase (XP_009479888.1)	comp7868_c1::comp7868_c1_seq1::g.22370::m.22370	106 kDa	2
PDIA3	protein disulfide-isomerase A3 (XP_006628912.1)	comp489_c0::comp489_c0_seq1::g.1299::m.1299	56 kDa	8
PDIA3	protein disulfide-isomerase A3 (XP_006628912.1)	comp489_c0::comp489_c0_seq1::g.1299::m.1299	56 kDa	14
PDIA6	protein disulfide-isomerase A6 (XP_010073176.1)	comp5782_c0::comp5782_c0_seq1::g.16350::m.16350	53 kDa	2
PDLIM1	PDZ and LIM domain protein 1 isoform X2 (XP_008169640.1)	comp6654_c0::comp6654_c0_seq1::g.21811::m.21811	35 kDa	2
PEBP1	phosphatidylethanolamine-binding protein 1 (NP_001187975.1)	comp1134_c0::comp1134_c0_seq1::g.97::m.97	21 kDa	8
PFN1	profilin 1 (NP_001292517.1)	comp1078_c0::comp1078_c0_seq1::g.53::m.53	15 kDa	5
PGK1	phosphoglycerate kinase (BAD17879.1)	comp2610_c0::comp2610_c0_seq1::g.8520::m.8520	45 kDa	12
PGM3	phosphoacetylglucosamine mutase (XP_007058924.1)	comp67048_c0::comp67048_c0_seq1::g.21149::m.21149	60 kDa	3
PHB2	prohibitin-2 (XP_005312087.1)	comp2116_c0::comp2116_c0_seq1::g.8086::m.8086	37 kDa	4
PKLR	pyruvate kinase PKLR isoform X2 (XP_006001702.1)	comp4761_c0::comp4761_c0_seq1::g.15717::m.15717 (+1)	58 kDa	6
PKM	pyruvate kinase PKM isoform X1 (XP_006629013.2)	comp770_c0::comp770_c0_seq1::g.1535::m.1535	58 kDa	4
PLEC	plectin (XP_007066847.1)	comp9438_c0::comp9438_c0_seq1::g.27778::m.27778	188 kDa	3
PLS3	plastin-3 (XP_014810781.1)	comp7974_c0::comp7974_c0_seq1::g.22429::m.22429	70 kDa	8
POF1B	protein POF1B isoform X1 (XP_007244506.1)	comp141220_c0::comp141220_c0_seq1::g.6054::m.6054 (+1)	48 kDa	5
POF1B	protein POF1B isoform X1 (XP_007244506)	comp141220_c0::comp141220_c0_seq1::g.6054::m.6054 (+1)	48 kDa	6
PPIA	peptidyl-prolyl cis-trans isomerase-like (XP_017281256.1)	comp116_c0::comp116_c0_seq1::g.143::m.143	18 kDa	4
PPL	periplakin (AAC40068.1)	comp373975_c0::comp373975_c0_seq1::g.35143::m.35143	13 kDa	2
PPL	periplakin (ADV57259.1)	comp1054303_c0::comp1054303_c0_seq1::g.41863::m.41863	19 kDa	2
PPL	periplakin (KFP49256.1)	comp417180_c0::comp417180_c0_seq1::g.44976::m.44976	36 kDa	7
PPL	periplakin (XP_018092157.1)	comp845939_c0::comp845939_c0_seq1::g.17070::m.17070	21 kDa	5
PPP1CC	serine/threonine-protein phosphatase PP1-gamma catalytic subunit (XP_010994159.1)	comp1641_c0::comp1641_c0_seq1::g.649::m.649 (+2)	37 kDa	4
PPP2R1A	serine/threonine-protein phosphatase 2A 65 kDa regulatory subunit A alpha isoform (XP_014343713.1)	comp6605_c0::comp6605_c0_seq1::g.21793::m.21793	65 kDa
PPP2R1B	serine/threonine-protein phosphatase 2A 65 kDa regulatory subunit A beta isoform X1 (XP_014345720.1)	comp7703_c0::comp7703_c0_seq1::g.22304::m.22304 [2]	66 kDa	2
PPP2R1B	serine/threonine-protein phosphatase 2A 65 kDa regulatory subunit A beta isoform X1 (XP_014345720.1)	comp7703_c0::comp7703_c0_seq1::g.22304::m.22304	66 kDa	2
PRDX1	peroxiredoxin-1 (XP_015263757.1)	comp254_c0::comp254_c0_seq1::g.1135::m.1135	22 kDa	7
PRDX1	thioredoxin-dependent peroxide reductase, mitochondrial isoform 1 (XP_004324032.1)	comp940_c0::comp940_c0_seq1::g.1668::m.1668	29 kDa	3
PRDX5	peroxiredoxin-5, mitochondrial (XP_005988935.1)	comp1390_c0::comp1390_c0_seq1::g.392::m.392	17 kDa	10
PRDX6	peroxiredoxin-6 (NP_989102.1)	comp835_c0::comp835_c0_seq1::g.1567::m.1567	25 kDa	3
PSMA1	proteasome subunit alpha type-1 (XP_006018292.1)	comp2307_c0::comp2307_c0_seq1::g.8236::m.8236	29 kDa	2
PSMA2	proteasome subunit alpha type-2 (XP_006636017.1)	comp4450_c0::comp4450_c0_seq1::g.15523::m.15523	26 kDa	2
PSMA4	proteasome subunit alpha type-4 (XP_016331423.1)	comp4706_c0::comp4706_c0_seq1::g.15667::m.15667	30 kDa	2
PSMA5	proteasome subunit alpha type-5 (XP_006628532.1)	comp3930_c0::comp3930_c0_seq2::g.9455::m.9455	26 kDa	2
PSMA7	proteasome subunit alpha type-7 (XP_001376973.1)	comp6488_c0::comp6488_c0_seq1::g.21666::m.21666	28 kDa	5
PSMB1	proteasome subunit beta type-1 (XP_006014153.2)	comp1775_c0::comp1775_c0_seq1::g.790::m.790	26 kDa	2
PSMB2	proteasome subunit beta type_2 (XP_008329360.1)	comp1565_c0::comp1565_c0_seq1::g.592::m.592	23 kDa	2
PSMB3	proteasome subunit beta type-3 isoform X1 (XP_006638397.2)	comp2231_c0::comp2231_c0_seq1::g.8200::m.8200	23 kDa	2
PSMC5	26S protease regulatory subunit 8 (NP_001278998.1)	comp2162_c0::comp2162_c0_seq1::g.8114::m.8114	46 kDa	2
PSME1	proteasome activator complex subunit 1 (XP_014353054.1)	comp2006_c0::comp2006_c0_seq1::g.8009::m.8009 (+1)	29 kDa	4
PTBP1	polypyrimidine tract-binding protein 1 isoform X1 (XP_014341553.1)	comp1391_c0::comp1391_c0_seq1::g.394::m.394 [3]	59 kDa	6
PTGR1	prostaglandin reductase 1 (KFQ75799.1)	comp3984_c0::comp3984_c0_seq1::g.9512::m.9512	37 kDa	2
PURA	transcriptional activator protein Pur-alpha-like (XP_018097626.1)	comp1058_c0::comp1058_c0_seq1::g.42::m.42	32 kDa	2
RAB10	ras-related protein Rab-10 (XP_003446295.1)	comp1791_c0::comp1791_c0_seq1::g.825::m.825	23 kDa	3
RAB14	ras-related protein Rab-14 isoform X1 (XP-012670924.1)	comp3951_c0::comp3951_c0_seq1::g.9483::m.9483	24 kDa	4
RAB1A	ras-related protein Rab-1A isoform X1 (XP_013919615.1)	comp3024_c0::comp3024_c0_seq1::g.8839::m.8839 [10]	22 kDa	12
RAB1A	ras-related protein Rab-1A isoform X1 (XP_013919615.1)	comp3024_c0::comp3024_c0_seq1::g.8839::m.8839 (+1)	22 kDa	4
RAB1B	ras-related protein Rab-1B (XP_003459795.1)	comp3024_c0::comp3024_c0_seq3::g.8841::m.8841 (+1)	22 kDa	4
RAB27A	ras-related protein RAB-27A (XP_005512312.1)	comp47722_c0::comp47722_c0_seq1::g.20619::m.20619	24 kDa	4
RAB27B	ras-related protein Rab-27B (XP-008501142.1)	comp44653_c0::comp44653_c0_seq1::g.14372::m.14372	25 kDa	2
RAB2A	ras-related protein Rab-2A (XP_006002656.1)	comp4732_c0::comp4732_c0_seq1::g.15710::m.15710	23 kDa	3
RAB37	ras-related protein Rab-37 (XP_014345309.1)	comp66495_c0::comp66495_c0_seq1::g.21034::m.21034 (+1)	26 kDa
RAB3C	ras-related protein Rab-3C isoform X2 (XP_005306660.1)	comp196012_c0::comp196012_c0_seq1::g.48264::m.48264	26 kDa
RAB3D	ras-related protein Rab-3D (XP_007058268.1)	comp9155_c0::comp9155_c0_seq1::g.27611::m.27611	25 kDa	4
RAB5A	ras-related protein Rab-5A (XP_005030073.1)	comp8745_c0::comp8745_c0_seq3::g.27371::m.27371 (+1)	24 kDa
RAB5B	ras-related protein Rab-5B (XP_006035270.1)	comp5854_c0::comp5854_c0_seq1::g.16365::m.16365 [3]	24 kDa	2
RAB5B	ras-related protein Rab-5B (XP_006035270.1)	comp5854_c0::comp5854_c0_seq1::g.16365::m.16365	24 kDa	2
RAB7A	ras-related protein Rab-7a-like (XP_018589922.1)	comp9107_c0::comp9107_c0_seq1::g.27585::m.27585	23 kDa	2
RAN	GTP-binding nuclear protein Ran (XP_011285993.1)	comp315_c0::comp315_c0_seq1::g.1173::m.1173	24 kDa	2
RAP1B	ras-related protein Rap-1b (XP_01431866.1)	comp4343_c0::comp4343_c0_seq1::g.15381::m.15381 (+1)	21 kDa	2
RBM4	RNA-binding protein lark-like (XP_006004652.1)	comp757_c0::comp757_c0_seq1::g.1526::m.1526	33 kDa	6
RihA	pyrimidine-specific ribonucleoside hydrolase RihA-like (XP_005995903.1)	comp74132_c0::comp74132_c0_seq1::g.41211::m.41211 (+1)	36 kDa	8
RPL14	60S ribosomal protein L14 (NP_001016534.1)	comp101_c0::comp101_c0_seq1::g.15::m.15	16 kDa	2
RPL21	ribosomal protein L21 (AAH96572.1)	comp185_c0::comp185_c0_seq1::g.888::m.888	18 kDa	2
RPN1	dolichyl-diphosphooloigosaccharide--protein glycosyltransferase subunit 1 precursor (NP_989394.1)	comp2337_c0::comp2337_c0_seq1::g.8344::m.8344	68 kDa	2
RPS18	40S ribosomal protein S18-like (XP_005554553.1)	comp263919_c0::comp263919_c0_seq1::g.7570::m.7570	17 kDa	2
RPS27A	ubiquitin-40S ribosomal protein S27a (KKF26397.1)	comp128_c0::comp128_c0_seq1::g.308::m.308	18 kDa	3
RPS5	40S ribosomal protein SA-like (XP_006765902.1)	comp169118_c0::comp169118_c0_seq1::g.28531::m.28531 (+1)	19 kDa	2
RTCB	tRNA-splicing ligase RtcB homolog (XP_017678953.1)	comp4523_c0::comp4523_c0_seq1::g.15557::m.15557	55 kDa	2
S100A1	protein S100-A1-like (XP_017280481.1)	comp1823_c0::comp1823_c0_seq1::g.867::m.867	12 kDa	7
S100A1	S100-A1	comp439_c0::comp439_c0_seq1::g.1271::m.1271	20 kDa	5
S100A11	protein S100-A11 (XP_001083484.1)	comp1897_c0::comp1897_c0_seq1::g.938::m.938	12 kDa	2
S100A11	S100-A11 (XP_012870536.1)	comp2863_c0::comp2863_c0_seq1::g.8754::m.8754	12 kDa	2
SCAMP2	secretory carrier membrane protein 2 L homeolog (NP_001087539.1	comp36184_c0::comp36184_c0_seq1::g.44463::m.44463	37 kDa	2
SELENBP1	selenium-binding protein 1 (NP_543168.1)	comp2038_c0::comp2038_c0_seq1::g.8039::m.8039	55 kDa	12
SERPINA1	serpin peptidase inhibitor, clade A (alpha-1 antiproteinase, antitrypsin), member 1 L homeolog precursor (NP_001081358.1)	comp74_c0::comp74_c0_seq1::g.1503::m.1503	56 kDa	7
SERPINA1	serpin peptidase inhibitor, clade A (alpha-1 antiproteinase, antitrypsin), member 1 L homeolog (NP_001081358.1)	comp74_c0::comp74_c0_seq1::g.1503::m.1503	56 kDa	5
SFPQ	splicing factor, proline- and glutamine-rich [Pelodiscus sinensis]	comp609_c0::comp609_c0_seq1::g.1406::m.1406 (+1)	70 kDa	5
SMN1	survival motor neuron protein 1-like isoform X1 (XP_006002377.1)	comp6467_c0::comp6467_c0_seq1::g.21633::m.21633	29 kDa	3
SNRPD3	small nuclear ribonucleoprotein Sm D3 isoform X1 (XP_015102623.1)	comp1526_c0::comp1526_c0_seq1::g.533::m.533	14 kDa	2
SOD	copper-zinc superoxide dismutase (AGV06210.1)	comp568_c0::comp568_c0_seq1::g.1382::m.1382	16 kDa	3
SPACA4	sperm acrosome membrane-associated protein 4-like (XP_007070490.1)	comp132151_c0::comp132151_c0_seq1::g.37245::m.37245 (+1)	11 kDa	2
SPATA5	spermatogenesis-associated protein 5 isoform X1 (XP_005994767.1)	comp136154_c0::comp136154_c0_seq1::g.46946::m.46946 [2]	98 kDa	2
SPATA5	spermatogenesis-associated protein 5 isoform X1 (XP_005994767.1)	comp136154_c0::comp136154_c0_seq1::g.46946::m.46946	98 kDa
SRI	sorcin isoform X3 (XP_003896411.1)	comp3576_c0::comp3576_c0_seq1::g.9178::m.9178	21 kDa	3
SRM	spermidine synthase isoform X2 (XP_006642046.1)	comp2659_c0::comp2659_c0_seq1::g.8589::m.8589	33 kDa	2
SRSF1	serine/arginine-rich splicing factor 1 (XP_014126048.1)	comp16999_c0::comp16999_c0_seq1::g.47881::m.47881	36 kDa	2
SRSF10	serine/arginine-rich splicing factor 10 isoform X1 (XP_004603496.1)	comp8646_c0::comp8646_c0_seq2::g.27324::m.27324 (+1)	22 kDa	2
SRSF3	serine/arginine-rich splicing factor 3 isoform X1 (XP_014304389.1)	comp1786_c1::comp1786_c1_seq2::g.808::m.808 [5]	14 kDa	2
SRSF3	serine/arginine-rich splicing factor 3 isoform X1 (XP_014304389.1)	comp1786_c1::comp1786_c1_seq2::g.808::m.808 (+2)	14 kDa	2
SRSF7	serine/arginine-rich splicing factor 7 L homeolog isoform X4 (XP_018117432.1)	comp13961_c0::comp13961_c0_seq1::g.38152::m.38152 (+1)	24 kDa
SRSF9	serine/arginine-rich splicing factor 9 isoform X1 (XP_011246460.1)	comp2615_c0::comp2615_c0_seq1::g.8528::m.8528	26 kDa	5
SSB	lupus La protein isoform X1 (XP_003478693.1)	comp5944_c0::comp5944_c0_seq1::g.16419::m.16419	48 kDa	6
SSB	lupus La protein isoform X1 (XP_003478693.1)	comp5944_c0::comp5944_c0_seq1::g.16419::m.16419	48 kDa	3
STOM	erythrocyte band 7 integral membrane protein (XP_005879255.1)	comp146222_c0::comp146222_c0_seq1::g.23441::m.23441	31 kDa
STOM	erythrocyte band 7 integral membrane protein (XP_005987428.1)	comp6256_c0::comp6256_c0_seq1::g.21534::m.21534	31 kDa
STOM	erythrocyte band 7 integral membrane protein, 7.2B, stomatin (CAA62503.1)	comp2422_c0::comp2422_c0_seq1::g.8395::m.8395 [4]	33 kDa	3
STOM	erythrocyte band 7 integral membrane protein, 7.2B, stomatin (CAA62503.1)	comp2422_c0::comp2422_c0_seq1::g.8395::m.8395 (+1)	33 kDa	3
SUB1	activated RNA polymerase II transcriptional coactivator p15 (XP_005060583.1)	comp1087_c0::comp1087_c0_seq1::g.57::m.57	14 kDa	4
SYNCRIP	heterogeneous nuclear ribonucleoprotein Q (XP_001915169.1)	comp20606_c0::comp20606_c0_seq1::g.2028::m.2028 (+1)	69 kDa	2
TAGLN	transgelin (XP_005987312.2)	comp927_c0::comp927_c0_seq1::g.1642::m.1642	22 kDa	3
TALDO1	transaldolase (XP_008852625.1)	comp919_c0::comp919_c0_seq1::g.1634::m.1634	38 kDa	6
TARDBP	TAR DNA-binding protein 43 isoform X4 (XP_004596114.1)	comp490_c0::comp490_c0_seq1::g.1302::m.1302 (+3)	47 kDa	4
TCN1	transcobalamin-1 (XP_005280612.1)	comp12103_c0::comp12103_c0_seq1::g.37419::m.37419	48 kDa	4
TF	serotransferrin-A (XP_006008475.1)	comp131_c0::comp131_c0_seq1::g.336::m.336	78 kDa	14
TGM1	protein-glutamine gamma-glutamyltransferase K (XP_009294851.1)	comp1196955_c0::comp1196955_c0_seq1::g.46916::m.46916	14 kDa	4
TGM1	protein-glutamine gamma-glutamyltransferase K (XP_014350256.1)	comp242487_c0::comp242487_c0_seq1::g.7396::m.7396	29 kDa	6
TKT	transketolase isoform X2 (XP_005293257.1)	comp1311_c0::comp1311_c0_seq1::g.332::m.332	68 kDa	5
TMPO	lamina-associated polypeptide 2-like (XP_018110857.1)	comp1491_c0::comp1491_c0_seq1::g.500::m.500	99 kDa	7
TNF	TNF2 (AKL90488.1)	comp390396_c0::comp390396_c0_seq1::g.29884::m.29884	15 kDa	3
TPD52L2	tumor protein D54 isoform X6 (XP_001367691.1)	comp20459_c0::comp20459_c0_seq1::g.1982::m.1982 (+3)	25 kDa	2
TPI1	triose phosphate isomerase (BAD17880.1)	comp388_c0::comp388_c0_seq1::g.1228::m.1228	27 kDa	9
TPM3	tropomyosin alpha-3 chain isoform X5 (XP_018426105.1)	comp15219_c0::comp15219_c0_seq1::g.43097::m.43097	28 kDa	4
TPM4	tropomyosin alpha-4 chain isoform X4 (XP_013869664.1)	comp1550_c0::comp1550_c0_seq1::g.577::m.577	29 kDa	3
TPT1	translationally-controlled tumor protein (XP_008825952.1)	comp123_c0::comp123_c0_seq1::g.258::m.258	19 kDa	3
TRA2A	transformer-2 protein homolog alpha isoform X3 (XP_014344516.1)	comp2911_c0::comp2911_c0_seq1::g.8782::m.8782 (+1)	34 kDa	2
TRYP	sp|TRYP_PIG|	sp|TRYP_PIG|	24 kDa	2
TSTA3	GDP-L-fucose synthase (XP_014353662.1)	comp27740_c0::comp27740_c0_seq1::g.19500::m.19500	37 kDa	3
TUBA1A	tubulin alpha-1A chain-like (XP_017306538.1)	comp129_c0::comp129_c0_seq1::g.317::m.317 [6]	50 kDa	6
TUBA1B	tubulin alpha-1B chain (XP_010348074.1)	comp129_c0::comp129_c0_seq3::g.319::m.319 (+1)	50 kDa	5
TUBA1C	tubulin alpha-1C chain (EE81184.1)	comp646_c0::comp646_c0_seq1::g.1437::m.1437	12 kDa
TUBA1C	tubulin alpha-1C chain (KFO33467.1)	comp129_c0::comp129_c0_seq2::g.318::m.318 [3]	50 kDa	14
TUBA8	tubulin alpha-8 chain isoform X2 (XP_005988703.1)	comp3677_c0::comp3677_c0_seq1::g.9225::m.9225	34 kDa	4
TUBB	tubulin beta chain isoform X1 (XP_012807536.1)	comp115_c0::comp115_c0_seq1::g.135::m.135 [6]	56 kDa	20
TUFM	elongation factor Tu, mitochondrial (XP_006009637.1)	comp9518_c0::comp9518_c0_seq1::g.27806::m.27806	52 kDa	2
TXN	thioredoxin 1 (AGC96525.1)	comp978_c0::comp978_c0_seq2::g.1716::m.1716	12 kDa	6
TXNL1	thioredoxin-like (XP_018412723.1)	comp1012_c0::comp1012_c0_seq1::g.10::m.10	12 kDa	2
UAP1L1	UDP-N-acetylhexosamine pyrophosphorylase-like protein 1 (XP_005986714.1)	comp34106_c0::comp34106_c0_seq1::g.39326::m.39326	57 kDa	3
UBA1	ubiquitin-like modifier-activating enzyme 1 isoform X1 (XP_014348725.1)	comp1820_c0::comp1820_c0_seq1::g.860::m.860	119 kDa	3
UCHL3	ubiquitin carboxyl-terminal hydrolase isozyme L3 isoform X1 (XP_005997562.1)	comp8172_c0::comp8172_c0_seq1::g.27031::m.27031	26 kDa	3
UPK1B	uroplakin-1b (XP_005997673.1)	comp146461_c0::comp146461_c0_seq1::g.23463::m.23463	25 kDa	2
UQCRC2	cytochrome b-c1 complex subunit 2, mitochondrial (XP_005304790.1)	comp1216_c0::comp1216_c0_seq1::g.242::m.242	48 kDa	3
VCL	vinculin isoform X4 (XP_018766490.1)	comp18439_c0::comp18439_c0_seq1::g.52703::m.52703 (+1)	125 kDa	3
VCP	transitional endoplasmic reticulum ATPase (XP_005311744.1)	comp1343_c0::comp1343_c0_seq1::g.347::m.347 [2]	89 kDa	7
VDAC1	voltage-dependent anion-selective channel protein 1 (EOB07369.1)	comp1068_c0::comp1068_c0_seq1::g.48::m.48	11 kDa	2
VDAC2	voltage-dependent anion-selective channel protein 2 (XP_006630321.1)	comp1570_c0::comp1570_c0_seq1::g.599::m.599	35 kDa	8
VIL1	villin-like protein (NP_001005657.1)	comp18006_c0::comp18006_c0_seq1::g.52503::m.52503	106 kDa	10
VIM	type III vimentin (CAH05050.1)	comp142_c0::comp142_c0_seq1::g.427::m.427	54 kDa	5
VWA5A	von Willebrand factor A domain-containing protein 5A-like isoform X2 (XP_006001347.1)	comp41123_c0::comp41123_c0_seq1::g.3668::m.3668	87 kDa	4
WDR1	WD repeat-containing protein 1 (XP_014738683.1)	comp3940_c0::comp3940_c0_seq1::g.9460::m.9460	66 kDa	9
YWHAG	14-3-3 protein gamma isoform X1 (XP_003516024.1)	comp1870_c0::comp1870_c0_seq1::g.916::m.916	15 kDa	3
YWHAZ	14-3-3 protein xeta isoform X1 (XP_011138281.1)	comp950_c0::comp950_c0_seq1::g.1673::m.1673 [6]	28 kDa	25
ZNF326	DBIRD complex subunit ZNF326 isoform X2 (XP_009069575.1)	comp2027_c0::comp2027_c0_seq1::g.8028::m.8028 (+3)	54 kDa	4
ZNF346	zinc finger protein 346 isoform X1 (XP_005992398.1)	comp1054_c0::comp1054_c0_seq1::g.40::m.40	31 kDa	2
ZNF346
	60S acidic ribosomal protein P0 (XP_009090551.2)	comp18_c0::comp18_c0_seq1::g.941::m.941	34 kDa	2
	60S ribosomal protein L22 (XP_007228561.1)	comp202_c0::comp202_c0_seq1::g.1031::m.1031	15 kDa	2
	alpha/beta hydrolase domain-containing protein 14B isoform X1 (XP_006029018.1)	comp2193_c0::comp2193_c0_seq1::g.8130::m.8130	23 kDa	4
	Chain A, Nmr Structure of Rrm Domain of Rbmx From Homo Sapiens (2MKS_A)	comp1593_c0::comp1593_c0_seq1::g.612::m.612	41 kDa	2
	Chain A, Up1, The two RNA-recognition motif domain of Hnrnp A1 (1L3K_A)	comp306_c1::comp306_c1_seq1::g.1166::m.1166	38 kDa	4
	Cluster of sp|K1C10_HUMAN|	sp|K1C10_HUMAN| [2]	60 kDa	18
	comp242663_c0_seq1NO SIGNIFICANT SIMILARITY FOUND	comp242663_c0::comp242663_c0_seq1::g.7399::m.7399	45 kDa	4
	DELTA-thalatoxin-Avl1a-like (XP_006003882.1)	comp34691_c0::comp34691_c0_seq1::g.39468::m.39468	20 kDa	2
	hypothetical protein (059551293.1)	comp96022_c0::comp96022_c0_seq3::g.46487::m.46487	30 kDa	5
	hyptothetical protein (WP_036809402.1)	comp96022_c0::comp96022_c0_seq1::g.46485::m.46485	50 kDa	3
	lectin-associated matrix protein (ABO09818.2)	comp5903_c0::comp5903_c0_seq1::g.16400::m.16400	27 kDa	4
	NO SIGNIFICANT SIMILARITY	comp777_c0::comp777_c0_seq1::g.1540::m.1540	18 kDa	2
	NO SIGNIFICANT SIMILARITY	comp142296_c0::comp142296_c0_seq1::g.12170::m.12170 (+1)	18 kDa	2
	NO SIGNIFICANT SIMILARITY	comp59360_c0::comp59360_c0_seq1::g.50724::m.50724	16 kDa	3
	uncharacterized protein (XP_005999309.1)	comp51145_c0::comp51145_c0_seq1::g.30433::m.30433	79 kDa	15

## Sheet: Terrestrialized_Gill_Mucus
	Supplementary Table 1: List of all proteins identified by LC-MS/MS in the terrestrialized gill mucus of P. dolloi using the Illumina transcriptomic database
Gene Symbol	Protein Names	Transcript ID	Molecular Weight (kDa)	Protein Counts
A2M	alpha-2-macroglobulin-like (XP_006012377.2)	comp323261_c0::comp323261_c0_seq1::g.7749::m.7749	18 kDa	6
ACTB	actin, cytoplasmic type 5 isoform X1 (XP_010196911.1)	comp24_c0::comp24_c0_seq5::g.1075::m.1075 [4]	42 kDa	20
AGR2	anterior gradient protein 2 (KFV67084.1)	comp177148_c0::comp177148_c0_seq1::g.47315::m.47315	23 kDa	4
AHNAK	neuroblast differentiation-associated protein AHNAK isoform (XP_014424237.1)	comp2067_c0::comp2067_c0_seq1::g.8062::m.8062	89 kDa	3
AKR1B10	aldose reductase-related protein 1-like (XP_005988273.1)	comp48352_c0::comp48352_c0_seq1::g.25351::m.25351	35 kDa	3
ALB	Cluster of sp|ALBU_BOVIN|	sp|ALBU_BOVIN| [2]	69 kDa	39
ANXA1	annexin A1 isoform X2 (XP_012356169.1)	comp511_c0::comp511_c0_seq1::g.1334::m.1334	45 kDa	3
ANXA1	annexin A1-like (XP_018417771.1)	comp228091_c0::comp228091_c0_seq1::g.23893::m.23893	37 kDa	6
ANXA2	annexin A2-A (NP_001081284.1)	comp1539_c0::comp1539_c0_seq1::g.570::m.570	38 kDa	5
ANXA4	annexin A4 L homeolog (NP_001083481.1)	comp1465_c0::comp1465_c0_seq1::g.471::m.471	36 kDa	6
ANXA5	annexin A5 (XP_017520791.1)	comp5111_c0::comp5111_c0_seq1::g.15908::m.15908	36 kDa	4
APOA1	apolipoprotein A-I (XP_014640623.1)	comp187_c0::comp187_c0_seq1::g.921::m.921	29 kDa	2
ARF1	ADP-ribosylation factor 1 isoform X1 (XP_008766092.1)	comp1500_c0::comp1500_c0_seq1::g.507::m.507 [3]	21 kDa	3
ATP5A1	ATP synthase subunit alpha, mitochondrial (XP_014750340.1)	comp370_c0::comp370_c0_seq1::g.1212::m.1212	60 kDa	5
ATP5B	ATP synthase subunit beta, mitochondrial (XP_014344908.1)	comp280_c0::comp280_c0_seq1::g.1152::m.1152	56 kDa	11
CD63	CD63 antigen (XP_014341285.1)	comp801_c0::comp801_c0_seq1::g.1549::m.1549	26 kDa	3
CFL2	cofilin-2-like (XP_018584499.1)	comp550_c0::comp550_c0_seq1::g.1366::m.1366	19 kDa	4
CIRBP	cold-inducible RNA binding protein isoform 2 (ALX7240.1)	comp17_c0::comp17_c0_seq1::g.844::m.844 (+3)	16 kDa	3
CKM	creatine kinase muscle (AFH40439.1)	comp6075_c0::comp6075_c0_seq1::g.21444::m.21444	47 kDa	11
CSN1S1	sp|CAS1_BOVIN|	sp|CAS1_BOVIN|	25 kDa	2
EF1A	elongation factor 1 alpha (AGT21711.1)	comp16_c0::comp16_c0_seq1::g.684::m.684 (+1)	51 kDa	4
EIF4A2	eukaryotic initiation factor 4A-II (XP_004322388.1)	comp5439_c0::comp5439_c0_seq1::g.16150::m.16150 (+1)	12 kDa	2
ENO1	alpha-enolase isoform X1 (XP_006127161.1)	comp147_c0::comp147_c0_seq1::g.488::m.488	47 kDa	4
ENO3	beta-enolase (XP_006627414.1)	comp1744_c0::comp1744_c0_seq1::g.741::m.741	47 kDa	6
EPPK1	epiplakin isoform X1 (XP_012810130.1)	comp74804_c0::comp74804_c0_seq1::g.41368::m.41368	47 kDa	3
FCGBP	IgGFc-binding protein-like (XP_007072311.1)	comp94650_c0::comp94650_c0_seq1::g.41682::m.41682	41 kDa	4
FCGBP	IgGFc-binding protein-like (XP_018082069.1)	comp197344_c0::comp197344_c0_seq1::g.48378::m.48378	16 kDa	3
FCGBP	IgGFc-binding protein-like (XP_018083856.1)	comp17031_c0::comp17031_c0_seq1::g.47900::m.47900	317 kDa	4
FGB	fibrinogen beta chain (XP_009966657.1)	comp347066_c0::comp347066_c0_seq1::g.19774::m.19774 (+2)	38 kDa	3
GAPDH	glyceraldehyde-3-phosphate dehydrogenase (XP_015669483.1)	comp40_c0::comp40_c0_seq1::g.1253::m.1253	36 kDa	3
GPI	phosphoglucose isomerase (BAF91562.1)	comp600_c0::comp600_c0_seq1::g.1403::m.1403	62 kDa	3
GSN	gelsolin isoform X2 (XP_006640775.1)	comp2312_c0::comp2312_c0_seq1::g.8325::m.8325 (+1)	82 kDa	2
GSN	gelsolin-like (XP_017350981.1)	comp3263_c0::comp3263_c0_seq1::g.8976::m.8976	80 kDa	8
GST	glutathione S-transferase A-like (XP_018605835.1)	comp2404_c0::comp2404_c0_seq1::g.8388::m.8388	26 kDa	2
H1	H1 histone family member X S (NP_001080265.1)	comp1575_c0::comp1575_c0_seq1::g.601::m.601	22 kDa	2
H2A	histone H2A (AIE40055.1)	comp102995_c0::comp102995_c0_seq1::g.11744::m.11744 [2]	14 kDa	3
H2B	histone H2B 1.1-like (XP_018079660.1)	comp497_c0::comp497_c0_seq1::g.1323::m.1323	14 kDa	6
H4	histone H4-like isoform X2 (XP_012890651.1)	comp587_c0::comp587_c0_seq1::g.1389::m.1389	11 kDa	7
HBA1	hemoglobin subunit alpha (P02020.1)	comp107_c0::comp107_c0_seq1::g.54::m.54	16 kDa	3
HBB	larval beta-globin (BAA86390.1)	comp177_c0::comp177_c0_seq1::g.799::m.799	16 kDa	7
HNRNPAB	heterogeneous nuclear ribonucleoprotein A/B isoform X1 (XP_006277662.1)	comp191_c0::comp191_c0_seq1::g.963::m.963 (+1)	36 kDa	3
HNRNPH1	heterogeneous nuclear ribonucleoprotein H isoform (XP_014120240.1)	comp1385_c0::comp1385_c0_seq1::g.388::m.388	51 kDa	3
HNRNPK	heterogeneous nuclear ribonucleoprotein K isoform X2 (XP_015218448.1)	comp258_c0::comp258_c0_seq2::g.1139::m.1139	43 kDa	5
HSP90B1	endoplasmin (XP_017554459.1)	comp1211_c0::comp1211_c0_seq1::g.227::m.227	93 kDa	3
ILF2	interleukin enhancer-binding factor 2 (KGL97615.1)	comp303_c0::comp303_c0_seq1::g.1164::m.1164	43 kDa	3
KRT1	sp|K2C1_HUMAN|	sp|K2C1_HUMAN|	66 kDa	23
KRT10	Cluster of sp|K1C10_HUMAN|	sp|K1C10_HUMAN| [4]	60 kDa	21
KRT11	keratin, type 1 cytoskeletal 11 (Q5K2P6.1)	comp52682_c0::comp52682_c0_seq1::g.35719::m.35719	52 kDa	3
KRT14	keratin, type I cytoskeletal 14-like (XP_008056148.1)	comp607235_c0::comp607235_c0_seq1::g.20869::m.20869	15 kDa	2
KRT2	sp|K22E_HUMAN|	sp|K22E_HUMAN|	66 kDa	10
KRT2	type II keratin 2 (CAH05053.1)	comp2098_c0::comp2098_c0_seq1::g.8084::m.8084	56 kDa	5
KRT5	keratin, type II cytoskeletal 5-like (XP_009697509.1)	comp6361_c0::comp6361_c0_seq1::g.21589::m.21589	44 kDa	19
KRT8	keratin, type II cytoskeletal 8-like (XP_006629424.1)	comp26641_c0::comp26641_c0_seq1::g.19133::m.19133	50 kDa	4
KRT9	sp|K1C9_HUMAN|	sp|K1C9_HUMAN|	62 kDa	19
LDHB	L-lactate dehydrogenase B chain (XP_004611337.1)	comp1773_c0::comp1773_c0_seq1::g.780::m.780	37 kDa	2
LMAN1	mannose-specific lectin-like (XP_014186859.1)	comp54263_c0::comp54263_c0_seq1::g.40471::m.40471	14 kDa	3
LMNA	lamin (XP_013807554.1)	comp12812_c0::comp12812_c0_seq1::g.37749::m.37749	71 kDa	4
MBL	D-mannose binding lectin (SDP11628.1)	comp98234_c0::comp98234_c0_seq1::g.51447::m.51447	13 kDa	3
MDH1	malate dehydrogenase, peroxisomal isoform MDH1x (NP_001307034.1)	comp395_c0::comp395_c0_seq1::g.1236::m.1236	37 kDa	4
MPO	myeloperoxidase-like (XP_005992326.1)	comp68284_c0::comp68284_c0_seq1::g.26050::m.26050	56 kDa	9
MVP	major valut protein (XP_006008019.1)	comp1405_c0::comp1405_c0_seq1::g.415::m.415	96 kDa	3
NDUFC2	NADH dehydrogenase (ubiquinone) 1 subunit C2 (XP_014354062.1)	comp1343_c0::comp1343_c0_seq1::g.347::m.347	89 kDa	3
OVOS	ovostatin-like (XP_010716772.1)	comp404345_c0::comp404345_c0_seq1::g.14018::m.14018	21 kDa	2
PPIA	peptidyl-prolyl cis-trans isomerase-like (XP_017281256.1)	comp116_c0::comp116_c0_seq1::g.143::m.143	18 kDa	2
PRDX1	peroxiredoxin-1 (XP_015263757.1)	comp254_c0::comp254_c0_seq1::g.1135::m.1135	22 kDa	3
PRDX3	thioredoxin-dependent peroxide reductase, mitochondrial isoform 1(XP_004324032.1)	comp940_c0::comp940_c0_seq1::g.1668::m.1668	29 kDa	2
PVALB	parvalbumin alpha isoform X1 (XP_010709876.1)	comp9967_c0::comp9967_c0_seq1::g.27966::m.27966	12 kDa	2
RPL7	60S ribosomal protein L7 isoform X2 (XP_013908614.1)	comp181_c0::comp181_c0_seq1::g.859::m.859	33 kDa	2
RPS5	40S ribosomal protein S5 (XP_005998177.1)	comp153_c0::comp153_c0_seq1::g.572::m.572 (+1)	23 kDa	2
RPSA	40S ribosomal protein SA-like (XP_006765902.1)	comp169118_c0::comp169118_c0_seq1::g.28531::m.28531 (+1)	19 kDa	3
SELENBP1	selenium-binding protein 1 (NP_543168.1)	comp2038_c0::comp2038_c0_seq1::g.8039::m.8039	55 kDa	3
SLC25A6	ADP/ATP translocase 3 (XP_005283319.1)	comp189_c1::comp189_c1_seq1::g.940::m.940 (+3)	33 kDa	2
TALDO1	transaldolase (XP_008852625.1)	comp919_c0::comp919_c0_seq1::g.1634::m.1634	38 kDa	4
TCN1	transcobalamin-1 (XP_005280612.1)	comp12103_c0::comp12103_c0_seq1::g.37419::m.37419	48 kDa	5
TGM1	protein-glutamine gamma-glutamyltransferase K (XP_014350256.1)	comp242487_c0::comp242487_c0_seq1::g.7396::m.7396	29 kDa	3
TGM5	protein-glutamine gamma-glutamyltransferase 5 (XP_009003657.2)	comp1434_c0::comp1434_c0_seq1::g.449::m.449	82 kDa	2
TPI1	triose phosphate isomerase (BAD17880.1)	comp388_c0::comp388_c0_seq1::g.1228::m.1228	27 kDa	2
TRYP	sp|TRYP_PIG|	sp|TRYP_PIG|	24 kDa	3
TUBA1A	tubulin alpha chain (XP_014348736.1)	comp2148_c0::comp2148_c0_seq1::g.8109::m.8109	16 kDa	5
TUBA1B	tubulin alpha-1B chain (XP_010348074.1)	comp129_c0::comp129_c0_seq3::g.319::m.319 (+1)	50 kDa	9
TUBA1B	tubulin beta chain-like (XP_010840070.1)	comp391_c0::comp391_c0_seq1::g.1232::m.1232 [2]	29 kDa	4
TXNRD3	thioredoxin reductase 3 (XP_006631070.1)	comp8513_c0::comp8513_c0_seq1::g.27236::m.27236	65 kDa	4
UPK1A	uroplakin-1a (XP_005311584.1)	comp80982_c0::comp80982_c0_seq1::g.5215::m.5215	29 kDa	2
UPK1B	uroplakin-1b (XP_005997673.1)	comp146461_c0::comp146461_c0_seq1::g.23463::m.23463	25 kDa	2
YWHAZ	14-3-3 protein zeta isoform X1 (XP_011138281.1)	comp950_c0::comp950_c0_seq1::g.1673::m.1673 [4]	28 kDa	11
	fish-egg lectin-like (XP_015261502.1)	comp2928_c0::comp2928_c0_seq6::g.8808::m.8808	29 kDa	6
	hypothetical protein (WP_036809402.1)	comp96022_c0::comp96022_c0_seq1::g.46485::m.46485	50 kDa	3
	hypothetical protein (WP_059551293.1)	comp96022_c0::comp96022_c0_seq3::g.46487::m.46487	30 kDa	6
	ribonuclease-like (XP_005311837.1)	comp6334_c0::comp6334_c0_seq1::g.21562::m.21562	28 kDa	7
	uncharacterized protein LOC102354522 (XP_005999309.1)	comp51145_c0::comp51145_c0_seq1::g.30433::m.30433	79 kDa	4
	uncharacterized protein LOC107079203 (XP_015217116.1)	comp8735_c0::comp8735_c0_seq1::g.27360::m.27360	27 kDa	4
