# Supplementary material for: Effects of Experimental Terrestrialization on the Skin Mucus Proteome of African Lungfish (Protopterus dolloi)
Source: Front Immunol. 2018 Jun 4;9:1259. doi: 10.3389/fimmu.2018.01259 (PMC5994560; doi:10.3389/fimmu.2018.01259)
Supplement: Supplementary file 3 [file Data_Sheet_2.XLSX]

## Sheet: Terrestrialized_Skin_Mucus
Supplementary Table 2: List of all proteins identified by LC-MS/MS in the terrestrialized skin mucus of P. dolloi using the SRA transcriptomic database
Gene Symbol	Protein name	Transcriptome ID	Protein molecular weight (Da)	Protein Counts
A2M	alpha-2-macroglobulin [Latimeria chalumnae] XP_014351915.1	SRR1330_TRINITY_DN122443_c0_g1_i1	162429	23
ACAA2	3-ketoacyl-CoA thiolase, mitochondrial [Chrysemys picta bellii] XP_005296939.1	SRR1329_TRINITY_DN356076_c1_g1_i1	41869.7	1
ACAT1	acetyl-CoA acetyltransferase, mitochondrial [Latimeria chalumnae] XP_006008067.1	SRR7914_TRINITY_DN30261_c2_g1_i1	44658.3	6
ACOT7	fatty acyl-CoA hydrolase precursor, medium chain-like [Terrapene mexicana triunguis] XP_024051639.1	SRR8017_TRINITY_DN27005_c2_g2_i3	62887.4	3
ACOT7	fatty acyl-CoA hydrolase precursor, medium chain-like [Terrapene mexicana triunguis] XP_024051639.1	SRR7979_TRINITY_DN17618_c0_g2_i8	63067.7	2
ACT	actin [Tariona cf. bruneti JXZ-2013] AGJ82828.1	SRR1329_TRINITY_DN355687_c4_g1_i5	17950.4	2
ACTA2	actin, aortic smooth muscle-like [Terrapene mexicana triunguis] XP_024069636.1	SRR7978_TRINITY_DN18397_c1_g4_i1	42026.2	1
ACTB	Actin, cytoplasmic 1 [Larimichthys crocea] KKF31190.1	SRR7914_TRINITY_DN32483_c1_g4_i2	19758.3	1
ACTB	beta actin [Cynops pyrrhogaster] BAM46130.1	SRR7978_TRINITY_DN19729_c1_g7_i1	40107	1
ACTB	beta actin [Cynops pyrrhogaster] BAM46130.1	SRR7914_TRINITY_DN32483_c1_g1_i4	41978.1	2
ACTB	beta-actin [Laternula elliptica] ABM92344.1	SRR7914_TRINITY_DN52918_c0_g1_i1	14217.8	1
ACTB	actin, cytoplasmic type 5 [Alligator sinensis] XP_006020346.1	SRR1330_TRINITY_DN123871_c0_g5::SRR1330_TRINITY_DN123871_c0_g5_i2::g.209378::m.209378	41808.8	0
ACTN1	alpha-actinin-1 isoform X2 [Phascolarctos cinereus] XP_020860503.1	SRR8000_TRINITY_DN22185_c2_g1_i1	102782	1
ACTN4	alpha-actinin-4 isoform X4 [Anolis carolinensis] XP_008120449.1	SRR8020_TRINITY_DN28917_c0_g1_i2	103861	9
ACTR2	actin-related protein 2 [Monopterus albus] XP_020457339.1	SRR7980_TRINITY_DN18154_c0_g1_i2	44839.2	1
ACTR3	actin-related protein 3 isoform X1 [Latimeria chalumnae] XP_006003576.1	SRR7978_TRINITY_DN41182_c0_g1_i1	47298.7	9
ADH5	alcohol dehydrogenase class-3 isoform X3 [Nanorana parkeri] XP_018421794.1	SRR1329_TRINITY_DN348505_c11_g1_i2	27348.8	4
AGR2	anterior gradient protein 2 homolog [Cebus capucinus imitator] XP_017382406.1	SRR1330_TRINITY_DN115807_c10_g1_i1	20600.8	1
AGR2	anterior gradient protein 2 homolog [Numida meleagris] XP_021244750.1	SRR7980_TRINITY_DN12577_c0_g1_i2	20248.1	3
AGR2	anterior gradient protein 2 homolog [Python bivittatus] XP_007430426.1	SRR1330_TRINITY_DN115807_c10_g2_i2	18214.5	2
AHCY	adenosylhomocysteinase A [Xenopus laevis] NP_001089027.1	SRR8000_TRINITY_DN15903_c0_g1_i1	44582.5	8
AIF1	allograft inflammatory factor 1 [Oryctolagus cuniculus] XP_002714315.1	SRR8017_TRINITY_DN50009_c0_g1_i1	16923.2	2
AIF1	allograft inflammatory factor 1 [Oryctolagus cuniculus] XP_002714315.1	SRR8017_TRINITY_DN50009_c0_g1::SRR8017_TRINITY_DN50009_c0_g1_i1::g.102934::m.102934,SRR8020_TRINITY_DN5508_c0_g1::SRR8020_TRINITY_DN5508_c0_g1_i1::g.139119::m.139119	16923.2	2
AK5	adenylate kinase isoenzyme 5-like isoform X1 [Scleropages formosus] XP_018614937.1	SRR7978_TRINITY_DN18416_c1_g1_i3	21335.5	9
AKAP8	A-kinase anchor protein 8-like isoform X5 [Alligator mississippiensis] XP_014459902.1	SRR7979_TRINITY_DN18976_c0_g1_i4	57945.1	8
AKR1B1	aldose reductase-like isoform X2 [Pelodiscus sinensis] XP_006135541.1	SRR7978_TRINITY_DN20110_c0_g2_i4	36173.8	1
AKR1B1	aldose reductase-related protein 1-like [Latimeria chalumnae] XP_005988273.1	SRR8000_TRINITY_DN21975_c5_g3_i1	35414.1	2
ALDOA	fructose-bisphosphate aldolase A [Protopterus annectens] BAD17874.1	SRR7914_TRINITY_DN29665_c3_g6_i1	39594.3	15
ALDOB	fructose-bisphosphate aldolase B [Protopterus annectens] BAD17875.1	SRR8021_TRINITY_DN19509_c1_g2_i1	47606.4	8
ANP32B	acidic leucine-rich nuclear phosphoprotein 32 family member B isoform X3 [Latimeria chalumnae] XP_014345375.1	SRR1330_TRINITY_DN37589_c0_g1_i1	29003.7	1
ANXA1	annexin A1 [Sarcophilus harrisii] XP_003761679.1	SRR8017_TRINITY_DN3852_c0_g1_i1	37450.7	8
ANXA1	annexin A1 isoform X2 [Nomascus leucogenys] XP_012356169.1	SRR8017_TRINITY_DN26165_c3_g1_i16	45267.9	4
ANXA1	annexin A1 isoform X2 [Nomascus leucogenys] XP_012356169.1	SRR1329_TRINITY_DN353618_c1_g1_i1	43419.6	1
ANXA1	annexin A1 L homeolog isoform X1 [Xenopus laevis] XP_018094451.1	SRR8017_TRINITY_DN19637_c0_g1_i1	37551.1	4
ANXA1	annexin A1-like [Nanorana parkeri] XP_018417771.1	SRR1330_TRINITY_DN110493_c0_g1_i2	38186.7	7
ANXA11	annexin A11 [Python bivittatus] XP_007430230.1	SRR8017_TRINITY_DN23242_c0_g1_i2	46841.8	5
ANXA2	annexin A2-A [Xenopus laevis] NP_001081284.1	SRR7978_TRINITY_DN11440_c0_g1_i1	38348	11
ANXA3	annexin A3 [Chrysemys picta bellii] XP_005311511.1	SRR7980_TRINITY_DN18058_c6_g2_i3	36152.2	3
ANXA4	annexin A4 L homeolog [Xenopus laevis] NP_001083481.1	SRR1330_TRINITY_DN103436_c0_g1_i1	35762	9
ANXA5	annexin A5 [Alligator sinensis] XP_006015678.1	SRR7980_TRINITY_DN13101_c0_g2_i1	36381.8	12
ANXA7	annexin A7 isoform X2 [Pogona vitticeps] XP_020646859.1	SRR7914_TRINITY_DN30425_c10_g3_i1	47957.2	2
ANXA8	annexin A8-like protein 1 isoform X2 [Latimeria chalumnae] XP_005992486.1	SRR7980_TRINITY_DN19278_c0_g1_i5	36598.1	1
APOA1	apolipoprotein A-I [Calidris pugnax] XP_014805089.1	SRR8021_TRINITY_DN21520_c2_g1_i2	18034.5	1
APOA1	apolipoprotein A-I [Ceratotherium simum simum] XP_014640623.1	SRR8000_TRINITY_DN21371_c5_g3_i4	29038.6	4
APOA1	apolipoprotein A-I [Ceratotherium simum simum] XP_014640623.1	SRR8000_TRINITY_DN21371_c5_g3::SRR8000_TRINITY_DN21371_c5_g3_i4::g.94113::m.94113	29038.6	2
ARF1	ADP-ribosylation factor 1 isoform X1 [Heterocephalus glaber] XP_004874772.3	SRR1329_TRINITY_DN355519_c3_g3_i5	20799.6	4
ARHGDIA	rho GDP-dissociation inhibitor 1 [Gekko japonicus] XP_015282040.1	SRR7980_TRINITY_DN18530_c10_g4_i3	23482	7
ARHGDIB	Rho GDP-dissociation inhibitor 2 [Myotis brandtii] EPQ08120.1	SRR7914_TRINITY_DN30522_c0_g1_i1	23238.6	4
ARPC1B	actin-related protein 2/3 complex subunit 1B isoform A [Patagioenas fasciata monilis] OPJ87361.1	SRR8021_TRINITY_DN16056_c0_g1_i1	41407.4	3
ARPC2	actin-related protein 2/3 complex subunit 2 [Anolis carolinensis] XP_003214977.3	SRR7980_TRINITY_DN19452_c3_g8_i1	34553.2	6
ARPC3	actin-related protein 2/3 complex subunit 3 [Pygocentrus nattereri] XP_017543092.1	SRR7978_TRINITY_DN14366_c0_g1_i3	20665.1	3
ARPC4	actin-related protein 2/3 complex subunit 4 [Anolis carolinensis] XP_008103770.1	SRR8000_TRINITY_DN43568_c0_g1_i1	19724.5	3
ARSB	arylsulfatase B isoform X1 [Latimeria chalumnae] XP_005992699.1	SRR7978_TRINITY_DN19248_c1_g1_i1	59002.4	5
ASL	argininosuccinate lyase [Protopterus annectens] AGO20699.1	SRR7979_TRINITY_DN18206_c2_g2_i2	33034.2	8
ASS1	argininosuccinate synthetase [Protopterus annectens] AGO20698.1	SRR8000_TRINITY_DN21728_c1_g1_i1	48880.9	5
ATIC	bifunctional purine biosynthesis protein PURH [Meleagris gallopavo] XP_003207427.1	SRR7979_TRINITY_DN14182_c0_g1_i1	64704.7	3
ATP2A3	sarcoplasmic/endoplasmic reticulum calcium ATPase 3 isoform X2 [Pelodiscus sinensis] XP_006136130.1	SRR7914_TRINITY_DN31419_c0_g1_i1	110457	10
ATP5F1A	ATP synthase subunit alpha, mitochondrial [Sturnus vulgaris] XP_014750340.1	SRR7978_TRINITY_DN18459_c0_g1_i1	60130.4	11
ATP5F1B	ATP synthase subunit beta, mitochondrial [Latimeria chalumnae] XP_014344908.1	SRR7979_TRINITY_DN16633_c0_g1_i1	55718.8	6
ATP5O	ATP synthase subunit O, mitochondrial [Anolis carolinensis] XP_003219051.2	SRR1329_TRINITY_DN348520_c0_g1_i10	24531.4	3
ATPAF1	ATP synthase F1 subunit gamma L homeolog [Xenopus laevis] NP_001080481.1	SRR7978_TRINITY_DN6886_c0_g1_i2	32406.8	2
B2M	beta-2-microglobulin-like [Nothobranchius furzeri] XP_015810442.1	SRR7914_TRINITY_DN25158_c0_g1::SRR7914_TRINITY_DN25158_c0_g1_i2::g.9189::m.9189,SRR8017_TRINITY_DN25962_c2_g2::SRR8017_TRINITY_DN25962_c2_g2_i1::g.119664::m.119664	13270.2	3
BBX	HMG box transcription factor BBX-like [Chrysemys picta bellii] XP_005313925.1	SRR1330_TRINITY_DN111419_c0_g1_i3	43744.3	2
BBX	HMG box transcription factor BBX-like [Chrysemys picta bellii] XP_005313925.1	SRR1330_TRINITY_DN111419_c0_g1::SRR1330_TRINITY_DN111419_c0_g1_i3::g.217976::m.217976,SRR1330_TRINITY_DN111419_c0_g1::SRR1330_TRINITY_DN111419_c0_g1_i4::g.217978::m.217978,SRR7914_TRINITY_DN29761_c6_g4::SRR7914_TRINITY_DN29761_c6_g4_i3::g.10404::m.10404,SRR7914_TRINITY_DN29761_c6_g4::SRR7914_TRINITY_DN29761_c6_g4_i4::g.10407::m.10407	28090	4
BCAT1	branched-chain-amino-acid aminotransferase, cytosolic-like [Rhincodon typus] XP_020372813.1	SRR7980_TRINITY_DN19226_c3_g2_i1	44704.8	2
BLOC1S1	biogenesis of lysosome-related organelles complex 1 subunit 1 [Fundulus heteroclitus] XP_012704699.1	SRR1330_TRINITY_DN258005_c0_g1::SRR1330_TRINITY_DN258005_c0_g1_i1::g.268981::m.268981,SRR7980_TRINITY_DN4376_c0_g1::SRR7980_TRINITY_DN4376_c0_g1_i1::g.87556::m.87556,SRR8017_TRINITY_DN26115_c3_g5::SRR8017_TRINITY_DN26115_c3_g5_i3::g.120948::m.120948	14279	3
BPI	bactericidal permeability-increasing protein [Chelonia mydas] XP_007071066.1	SRR8017_TRINITY_DN24124_c0_g2_i3	54793.1	11
BXL2	probable beta-D-xylosidase 2 [Chrysemys picta bellii] XP_005298428.1	SRR7914_TRINITY_DN28505_c2_g2_i2	82844	10
C1QTNF3	complement C1q tumor necrosis factor-related protein 3-like [Rhincodon typus]	SRR8021_TRINITY_DN20472_c4_g2_i10	20799.1	5
C1QTNF3	complement C1q tumor necrosis factor-related protein 3-like [Rhincodon typus] XP_020389641.1	SRR8021_TRINITY_DN20472_c4_g2::SRR8021_TRINITY_DN20472_c4_g2_i10::g.152052::m.152052	20799.1	3
C3	complement C3 [Pelodiscus sinensis] XP_006124815.1	SRR8017_TRINITY_DN25709_c0_g4_i4	184669	4
CALD1	non-muscle caldesmon-like isoform X1 [Pygocentrus nattereri] XP_017555645.1	SRR7914_TRINITY_DN30378_c5_g1_i2	59281.1	3
CALR	Calreticulin [Ophiophagus hannah] ETE73213.1	SRR8017_TRINITY_DN24701_c6_g4_i1	47887	4
CALR3	calreticulin-3 [Esox lucius] XP_010869791.1	SRR1329_TRINITY_DN336048_c1_g1_i4	44585.6	4
CAP1	adenylyl cyclase-associated protein 1 [Manacus vitellinus] XP_008918818.2	SRR7978_TRINITY_DN18673_c0_g4_i8	50934.4	9
CAPG	macrophage-capping protein [Rhinopithecus roxellana] XP_010357597.1	SRR7914_TRINITY_DN26796_c0_g2_i1	12398	1
CAPG	macrophage-capping protein isoform X1 [Elephantulus edwardii] XP_006900438.1	SRR1330_TRINITY_DN116866_c6_g1_i2	32419.7	1
CAPG	macrophage-capping protein isoform X1 [Orycteropus afer afer] XP_007947079.1	SRR8017_TRINITY_DN16427_c0_g1_i1	27534.5	2
CAPN2	calpain-2 catalytic subunit isoform X1 [Nanorana parkeri] XP_018412023.1	SRR1330_TRINITY_DN115159_c0_g1_i4	82667.7	2
CAPN9	calpain-9 [Anolis carolinensis] XP_016854785.1	SRR1330_TRINITY_DN114223_c0_g1_i1	79199.2	2
CAPNS1	calpain small subunit 1 [Dipodomys ordii] XP_012881641.1	SRR1329_TRINITY_DN315700_c0_g1_i1	24361.3	4
CAPNS1	calpain small subunit 1 [Sorex araneus] XP_004600780.1	SRR8017_TRINITY_DN22351_c0_g1_i1	24715.5	2
CAPZA1	F-actin-capping protein subunit alpha-1 [Tinamus guttatus] XP_010215125.1	SRR7914_TRINITY_DN24869_c0_g2_i1	33885	2
CAPZA2	F-actin-capping protein subunit alpha-2 isoform X1 [Ovis aries] XP_004007919.1	SRR7979_TRINITY_DN4917_c0_g1_i1	32899	4
CAPZB	F-actin-capping protein subunit beta isoforms 1 and 2-like [Chelonia mydas] XP_007067790.1	SRR7979_TRINITY_DN15919_c0_g1_i1	30604.8	3
CAST	calpastatin [Chelonia mydas] XP_007054144.1	SRR8021_TRINITY_DN20117_c0_g1_i10	106450	2
CBR1	carbonyl reductase [NADPH] 1-like [Latimeria chalumnae] XP_005987953.1	SRR7978_TRINITY_DN19338_c0_g1_i1	30078.3	3
CBX3B	chromobox protein homolog 3 isoform X1 [Ornithorhynchus anatinus] XP_007665536.1	SRR7914_TRINITY_DN29073_c0_g1_i10	20856.9	4
CCT2	T-complex protein 1 subunit beta [Patagioenas fasciata monilis] OPJ80390.1	SRR1329_TRINITY_DN347645_c1_g1_i8	57611.2	6
CCT6A	T-complex protein 1 subunit zeta [Latimeria chalumnae] XP_005987591.1	SRR8017_TRINITY_DN19673_c0_g1_i1	57808.9	3
CD9	CD9 [Andrias davidianus] AIT69686.1	SRR7980_TRINITY_DN16431_c0_g1_i1	25125.8	3
CDC42	cell division control protein 42 homolog isoform X1 [Acinonyx jubatus] XP_014930680.1	SRR7980_TRINITY_DN19654_c4_g1_i6	21329	1
CDC8	nucleoside diphosphate kinase [Calidris pugnax] XP_014806741.1	SRR7978_TRINITY_DN19183_c1_g1_i1	17241.1	8
CFL2	cofilin-2 [Protobothrops mucrosquamatus] XP_015677571.1	SRR7914_TRINITY_DN29703_c10_g7_i1	19327.9	12
CFL2	cofilin-2-like [Scleropages formosus] XP_018584499.1	SRR1329_TRINITY_DN355037_c7_g2_i11	16868.6	6
CFL2	cofilin-2 [Protobothrops mucrosquamatus] XP_015677571.1	SRR7914_TRINITY_DN29703_c10_g7::SRR7914_TRINITY_DN29703_c10_g7_i1::g.10358::m.10358	19327.9	3
CIRBP	cold inducible RNA binding protein [Callorhinchus milii] NP_001279973.1	SRR1329_TRINITY_DN337269_c0_g1_i2	17999.3	4
CIRBP	cold inducible RNA binding protein [Protopterus annectens] AJO15919.1	SRR1329_TRINITY_DN352908_c0_g1_i1	13742	3
CIRBP	cold-inducible RNA binding protein isoform 2 [Protopterus annectens] ALX72401.1	SRR1329_TRINITY_DN354944_c3_g1_i6	16358.6	2
CIRBP	cold inducible RNA binding protein [Callorhinchus milii] NP_001279973.1	SRR1329_TRINITY_DN337269_c0_g1::SRR1329_TRINITY_DN337269_c0_g1_i2::g.195924::m.195924,SRR7914_TRINITY_DN31227_c7_g1::SRR7914_TRINITY_DN31227_c7_g1_i5::g.21363::m.21363,SRR8020_TRINITY_DN28388_c6_g1::SRR8020_TRINITY_DN28388_c6_g1_i9::g.123256::m.123256	17999.3	2
CIRBP	cold inducible RNA binding protein [Protopterus annectens] AJO15919.1	SRR1329_TRINITY_DN352908_c0_g1::SRR1329_TRINITY_DN352908_c0_g1_i1::g.187318::m.187318,SRR7979_TRINITY_DN17453_c3_g1::SRR7979_TRINITY_DN17453_c3_g1_i1::g.57787::m.57787,SRR7979_TRINITY_DN17453_c3_g1::SRR7979_TRINITY_DN17453_c3_g1_i2::g.57789::m.57789,SRR7980_TRINITY_DN17083_c0_g2::SRR7980_TRINITY_DN17083_c0_g2_i2::g.92160::m.92160,SRR7980_TRINITY_DN17083_c0_g2::SRR7980_TRINITY_DN17083_c0_g2_i3::g.…	13742	1
CIRBP	cold-inducible RNA binding protein isoform 2 [Protopterus annectens] ALX72401.1	SRR1329_TRINITY_DN354944_c3_g1::SRR1329_TRINITY_DN354944_c3_g1_i6::g.184249::m.184249,SRR1329_TRINITY_DN354944_c3_g1::SRR1329_TRINITY_DN354944_c3_g1_i9::g.184253::m.184253,SRR7914_TRINITY_DN29843_c0_g1::SRR7914_TRINITY_DN29843_c0_g1_i1::g.21596::m.21596,SRR7914_TRINITY_DN29843_c0_g1::SRR7914_TRINITY_DN29843_c0_g1_i9::g.21603::m.21603,SRR7980_TRINITY_DN15307_c0_g1::SRR7980_TRINITY_DN15307_c0_g1_i2…	16358.6	2
CKM	creatine kinase muscle [Protopterus annectens] AFH40439.1	SRR1330_TRINITY_DN121695_c10_g1_i1	45095.2	5
CLIC1	chloride intracellular channel protein 1-like [Sinocyclocheilus anshuiensis] XP_016329934.1	SRR8017_TRINITY_DN26982_c1_g1_i3	27576.8	2
CMPK1	UMP-CMP kinase [Crocodylus porosus] XP_019386930.1	SRR7914_TRINITY_DN32035_c9_g1_i3	26057.7	5
CNN2	calponin-2 [Paramormyrops kingsleyae] XP_023699659.1	SRR1330_TRINITY_DN112708_c0_g1_i1	32404.4	2
CNTN2	contactin-2 [Latimeria chalumnae] XP_005989277.1	SRR8020_TRINITY_DN25325_c0_g1_i1	101257	2
CORO1B	coronin-1B [Phascolarctos cinereus] XP_020823845.1	SRR7979_TRINITY_DN17396_c0_g1_i1	54840.9	8
COTL1	coactosin-like protein [Paramormyrops kingsleyae] XP_023675512.1	SRR7914_TRINITY_DN28570_c0_g1::SRR7914_TRINITY_DN28570_c0_g1_i1::g.17508::m.17508	16040.7	3
COX5A	cytochrome c oxidase subunit 5A, mitochondrial-like [Sinocyclocheilus anshuiensis] XP_016352057.1	SRR1329_TRINITY_DN351915_c0_g1::SRR1329_TRINITY_DN351915_c0_g1_i11::g.189225::m.189225,SRR1329_TRINITY_DN351915_c0_g1::SRR1329_TRINITY_DN351915_c0_g1_i12::g.189226::m.189226,SRR7978_TRINITY_DN15010_c0_g1::SRR7978_TRINITY_DN15010_c0_g1_i2::g.38192::m.38192	15791	3
COX5B	cytochrome c oxidase subunit 5B, mitochondrial-like [Paramormyrops kingsleyae] XP_023689464.1	SRR7978_TRINITY_DN18117_c0_g1::SRR7978_TRINITY_DN18117_c0_g1_i1::g.29487::m.29487	14495.8	2
CPNE3	copine-3-like [Callorhinchus milii] NP_001279194.1	SRR7978_TRINITY_DN19329_c0_g1_i5	59550	2
CRYZ	quinone oxidoreductase isoform X1 [Xenopus tropicalis] XP_012816267.1	SRR7978_TRINITY_DN17417_c0_g1_i1	35192.9	2
CSTB	cystatin-B-like [Monopterus albus] XP_020455589.1	SRR8017_TRINITY_DN23569_c0_g3_i1	11137.5	4
CSTB	cystatin-B-like [Poecilia mexicana] XP_014831182.1	SRR7979_TRINITY_DN17782_c2_g2_i4	11130.3	6
CSTB	cystatin-B-like [Poecilia mexicana] XP_014831182.1	SRR7979_TRINITY_DN17782_c2_g2::SRR7979_TRINITY_DN17782_c2_g2_i4::g.63140::m.63140	11130.3	4
CTSL	cathepsin L precursor [Xenopus tropicalis] NP_001015747.1	SRR7980_TRINITY_DN18445_c7_g1_i4	38234.8	2
CTSL	cathepsin L precursor [Xenopus tropicalis] NP_001015747.1	SRR7914_TRINITY_DN29905_c4_g1_i2	37939.1	2
CUX1	protein CutA homolog isoform X2 [Fundulus heteroclitus] XP_021164649.1	SRR7978_TRINITY_DN15508_c0_g2::SRR7978_TRINITY_DN15508_c0_g2_i1::g.29620::m.29620,SRR7978_TRINITY_DN15508_c0_g2::SRR7978_TRINITY_DN15508_c0_g2_i2::g.29621::m.29621,SRR7979_TRINITY_DN15427_c0_g2::SRR7979_TRINITY_DN15427_c0_g2_i4::g.54700::m.54700,SRR7980_TRINITY_DN11690_c0_g1::SRR7980_TRINITY_DN11690_c0_g1_i1::g.79773::m.79773	17043.8	2
DDAH1	N(G),N(G)-dimethylarginine dimethylaminohydrolase 1 isoform X1 [Pogona vitticeps] XP_020650695.1	SRR8000_TRINITY_DN18889_c0_g1_i1	30728.1	6
DDT	D-dopachrome decarboxylase-like [Ictalurus punctatus] XP_017348652.1	SRR1329_TRINITY_DN354501_c1_g1_i3	13020.4	2
DDX5	probable ATP-dependent RNA helicase DDX5 isoform X2 [Thamnophis sirtalis] XP_013922489.1	SRR8020_TRINITY_DN28515_c1_g7_i3	53959.3	3
DNASE1L3	deoxyribonuclease gamma-like isoform X3 [Xenopus tropicalis] XP_002938432.1	SRR8017_TRINITY_DN21182_c0_g1_i1	30788.5	12
DSP	desmoplakin [Latimeria chalumnae] XP_014352264.1	SRR7979_TRINITY_DN15021_c0_g1_i1	149100	1
DSP	desmoplakin isoform X3 [Lepidothrix coronata] XP_017664106.1	SRR7979_TRINITY_DN15021_c0_g1_i3	263663	3
DYNLL1	dynein light chain 1, cytoplasmic isoform X2 [Parus major] XP_015499335.1	SRR1329_TRINITY_DN319901_c0_g1_i2	15304.9	2
EEF1A	elongation factor 1alpha [Protopterus dolloi] AGT21711.1	SRR7979_TRINITY_DN17557_c0_g1_i7	50552	1
EEF1A	elongation factor 1alpha [Protopterus dolloi] AGT21711.1	SRR1330_TRINITY_DN119532_c19_g3_i3	53752.1	2
EEF1A1	elongation factor 1-alpha 1-like isoform X1 [Ovis aries] XP_012040812.1	SRR8000_TRINITY_DN21137_c3_g3_i1	50141.2	1
EEF2	elongation factor 2 [Alligator sinensis] XP_006017577.1	SRR7978_TRINITY_DN18958_c0_g2_i1	95356.2	4
EFHC2	efhand domain-containing protein [Neurospora crassa OR74A] XP_958218.3	SRR7914_TRINITY_DN30369_c2_g2_i9	11927.2	4
EIF6	eukaryotic translation initiation factor 6 [Pygocentrus nattereri] XP_017539889.1	SRR7978_TRINITY_DN19894_c2_g2_i1	26652.6	2
ENO1	alpha-enolase isoform X1 [Pelodiscus sinensis] XP_006127161.1	SRR8000_TRINITY_DN20528_c0_g1_i1	47354.8	16
ENO1	alpha-enolase isoform X1 [Pelodiscus sinensis] XP_006127161.1	SRR8000_TRINITY_DN20528_c0_g1::SRR8000_TRINITY_DN20528_c0_g1_i1::g.99850::m.99850	47354.8	2
ENO3	beta-enolase [Lepisosteus oculatus] XP_006627414.1	SRR7980_TRINITY_DN18038_c3_g1_i1	70939.6	8
EPPK1	epiplakin isoform X1 [Xenopus tropicalis] XP_012810130.1	SRR1330_TRINITY_DN119136_c2_g1_i1	57997.6	4
EPX	eosinophil peroxidase-like [Rhincodon typus] XP_020368370.1	SRR8000_TRINITY_DN17284_c0_g1_i1	41838.3	3
ERBB2	receptor tyrosine-protein kinase erbB-2 isoform X2 [Alligator mississippiensis] XP_006275501.1	SRR7979_TRINITY_DN18160_c1_g2_i1	140488	3
ESD	S-formylglutathione hydrolase [Latimeria chalumnae] XP_006007704.1	SRR8020_TRINITY_DN29872_c4_g3_i4	31596.4	3
ESYT1	extended synaptotagmin-1 [Latimeria chalumnae] XP_014341295.1	SRR7980_TRINITY_DN17435_c0_g1_i1	124273	2
ETFA	electron transfer flavoprotein subunit alpha, mitochondrial [Terrapene mexicana triunguis] XP_024061174.1	SRR7978_TRINITY_DN17436_c0_g2_i1	35287.1	4
EVPL	envoplakin [Latimeria chalumnae] XP_005993282.1	SRR1330_TRINITY_DN119754_c11_g1_i3	150814	13
EVPL	envoplakin isoform X2 [Chrysemys picta bellii] XP_005297567.1	SRR1330_TRINITY_DN119750_c32_g2_i2	85557.7	3
EZR	ezrin [Phascolarctos cinereus] XP_020842368.1	SRR7979_TRINITY_DN17125_c2_g3_i4	69799.7	2
FABP1	fatty acid-binding protein, liver-like [Latimeria chalumnae] XP_006009739.1	SRR7978_TRINITY_DN195_c0_g1_i1	15360.6	6
FABP1	fatty acid-binding protein, liver-like [Latimeria chalumnae] XP_006009739.1	SRR7978_TRINITY_DN33629_c0_g1_i1	19107.1	6
FABP1	fatty acid-binding protein, liver-like [Latimeria chalumnae] XP_006009739.1	SRR7978_TRINITY_DN33629_c0_g1::SRR7978_TRINITY_DN33629_c0_g1_i1::g.27982::m.27982,SRR8021_TRINITY_DN18840_c0_g1::SRR8021_TRINITY_DN18840_c0_g1_i1::g.156959::m.156959	19107.1	2
FABP1	fatty acid-binding protein, liver-like [Latimeria chalumnae]XP_006009739.1	SRR7978_TRINITY_DN195_c0_g1::SRR7978_TRINITY_DN195_c0_g1_i1::g.31225::m.31225	15360.6	1
FABP2	fatty acid-binding protein, intestinal-like [Stegastes partitus] XP_008289052.1	SRR8021_TRINITY_DN6427_c0_g1_i1	15409	2
FABP2	fatty acid-binding protein, intestinal-like [Stegastes partitus] XP_008289052.1	SRR8021_TRINITY_DN6427_c0_g1::SRR8021_TRINITY_DN6427_c0_g1_i1::g.153632::m.153632	15409	5
FBP1	fructose-1,6-bisphosphatase 1 [Xenopus laevis] XP_018099365.1	SRR8000_TRINITY_DN22253_c8_g6_i1	36970.8	7
FBXO4	F-box only protein 50 [Latimeria chalumnae] XP_005987938.1	SRR7980_TRINITY_DN18081_c0_g1_i1	27233.6	9
FCGBP	IgGFc-binding protein [Latimeria chalumnae] XP_014345805.1	SRR1330_TRINITY_DN230844_c0_g1_i1	21288.6	3
FCGBP	IgGFc-binding protein-like [Chrysemys picta bellii] XP_023969251.1	SRR7979_TRINITY_DN16795_c0_g1_i1	93921.1	5
FCGBP	IgGFc-binding protein-like [Chrysemys picta bellii] XP_023969252.1	SRR1330_TRINITY_DN115695_c12_g1_i4	24626.1	2
FCGBP	IgGFc-binding protein-like [Nanorana parkeri] XP_018426561.1	SRR1330_TRINITY_DN296737_c0_g1_i1	30495.1	2
FCGBP	IgGFc-binding protein-like [Xenopus laevis] XP_018083856.1	SRR1330_TRINITY_DN79920_c0_g1_i1	15629	2
FCGBP	IgGFc-binding protein-like [Xenopus laevis] XP_018083856.1	SRR1330_TRINITY_DN118385_c7_g1_i1	100847	3
FCGBP	IgGFc-binding protein-like [Xenopus laevis] XP_018082069.1	SRR8000_TRINITY_DN21077_c0_g2_i2	331871	4
FCGBP	IgGFc-binding protein-like [Xenopus laevis] XP_018082069.1	SRR1330_TRINITY_DN157030_c0_g1_i1	64453.7	3
FETUB	fetuin B [Protopterus annectens] AJO15920.1	SRR1329_TRINITY_DN350195_c20_g3_i2	46949.6	2
FGA	Fibrinogen alpha chain [Tinamus guttatus] KGL81427.1	SRR7978_TRINITY_DN19827_c1_g3::SRR7978_TRINITY_DN19827_c1_g3_i1::g.36789::m.36789,SRR8021_TRINITY_DN21650_c2_g2::SRR8021_TRINITY_DN21650_c2_g2_i2::g.160779::m.160779	62760.2	3
FGB	fibrinogen beta chain isoform X1 [Chrysemys picta bellii]	SRR1329_TRINITY_DN355673_c6_g1_i24	43902.2	6
FGG	fibrinogen gamma chain [Protopterus annectens] AJO15922.1	SRR1329_TRINITY_DN355206_c6_g2_i2	50519.1	4
FKBP14	peptidylprolyl isomerase B L homeolog [Xenopus laevis] NP_001080505.1	SRR1329_TRINITY_DN350504_c7_g1_i6	23779.4	5
FLNA	filamin-A isoform X2 [Xenopus tropicalis] XP_012824065.1	SRR7979_TRINITY_DN18040_c0_g2_i1	280568	8
FRAS1	extracellular matrix protein FRAS1 [Latimeria chalumnae] XP_006003010.1	SRR1330_TRINITY_DN58037_c1_g1_i1	29079	2
FTL	Ferritin light chain, oocyte isoform [Rana catesbeiana] ACO51930.1	SRR1329_TRINITY_DN353865_c1_g1_i2	20551.9	3
FUBP1	far upstream element-binding protein 1 isoform x6 [Limosa lapponica baueri] PKU44568.1	SRR8017_TRINITY_DN24811_c5_g7_i1	76040.5	3
G6PD	glucose-6-phosphate 1-dehydrogenase [Protopterus annectens] BAD17877.1	SRR1329_TRINITY_DN348357_c0_g1_i5	56137.9	4
GALNS	N-acetylgalactosamine-6-sulfatase [Nanorana parkeri] XP_018412824.1	SRR7978_TRINITY_DN19794_c0_g2_i1	59483.7	4
GALNS	N-acetylglucosamine-6-sulfatase-like [Protobothrops mucrosquamatus] XP_015672014.1	SRR7914_TRINITY_DN27808_c0_g1_i1	56945.4	4
GAPDH	GAPDH isoform 4 [Pan troglodytes] PNI21313.1	SRR7914_TRINITY_DN40294_c0_g1_i1	15408.7	2
GAPDH	Glyceraldehyde-3-phosphate dehydrogenase [Aptenodytes forsteri] KFM00301.1	SRR1330_TRINITY_DN27387_c0_g1_i1	11718.6	1
GAPDH	glyceraldehyde-3-phosphate dehydrogenase [Pogona vitticeps] XP_020659839.1	SRR7914_TRINITY_DN29934_c0_g1_i7	35770.4	10
GAPDH	glyceraldehyde-3-phosphate dehydrogenase [Pogona vitticeps] XP_020659839.1	SRR7914_TRINITY_DN29934_c0_g1::SRR7914_TRINITY_DN29934_c0_g1_i7::g.10782::m.10782	35770.4	2
GDI2	Rab GDP dissociation inhibitor beta [Chaetura pelagica] KFU91630.1	SRR7978_TRINITY_DN13931_c0_g1_i1	50711.7	3
GGH	gamma-glutamyl hydrolase [Pseudopodoces humilis] XP_014113549.1	SRR7978_TRINITY_DN15025_c0_g1_i1	40410	2
GMDS	GDP-mannose 4,6 dehydratase isoform X2 [Loxodonta africana] XP_003417871.1	SRR7980_TRINITY_DN14362_c0_g1_i2	41998.9	3
GNMT	glycine N-methyltransferase-like [Sinocyclocheilus rhinocerous] XP_016418963.1	SRR8021_TRINITY_DN17081_c0_g1_i1	32970.6	2
GOT2	aspartate aminotransferase, mitochondrial isoform X1 [Chrysemys picta bellii] XP_008175935.1	SRR1329_TRINITY_DN339909_c0_g1_i1	47412	9
GPD1	glycerol-3-phosphate dehydrogenase [NAD(+)], cytoplasmic-like [Crocodylus porosus] XP_019409897.1	SRR7914_TRINITY_DN32753_c0_g1_i2	38519.4	3
GPI	glucose-6-phosphate isomerase [Lepidothrix coronata] XP_017682401.1	SRR7914_TRINITY_DN32362_c3_g4_i2	62255.8	14
GPI	phosphoglucose isomerase [Lepisosteus osseus] BAF91562.1	SRR7914_TRINITY_DN32362_c3_g4::SRR7914_TRINITY_DN32362_c3_g4_i2::g.2808::m.2808	62255.8	2
GPX1	glutathione peroxidase 1 [Lepisosteus oculatus] XP_006630742.2	SRR7979_TRINITY_DN18495_c5_g1_i1	16374.4	7
GSN	gelsolin-like [Ictalurus punctatus] XP_017350981.1	SRR8017_TRINITY_DN25957_c5_g1_i1	79813	2
GSR	glutathione reductase, mitochondrial [Saimiri boliviensis boliviensis] XP_003938140.1	SRR8017_TRINITY_DN24682_c3_g1_i1	54723.1	9
GSTA	glutathione S-transferase A-like [Lepisosteus oculatus] XP_006635637.1	SRR7980_TRINITY_DN19909_c0_g1_i3	25466.5	3
GSTA	glutathione S-transferase A-like [Scleropages formosus] XP_018605835.1	SRR7914_TRINITY_DN41065_c0_g1_i1	25820.4	4
GSTM1	glutathione S-transferase Mu 3-like [Crocodylus porosus] XP_019401820.1	SRR7979_TRINITY_DN17097_c1_g1_i1	26120.6	4
GSTO1	glutathione S-transferase omega-1 [Lepisosteus oculatus] XP_006630819.1	SRR1329_TRINITY_DN345260_c3_g1_i1	25539.1	1
GSTT1	glutathione S-transferase theta-1-like isoform X2 [Terrapene mexicana triunguis] XP_024051293.1	SRR7978_TRINITY_DN19973_c0_g1_i11	27408.6	2
GSTT2	glutathione S-transferase theta-2B [Ictalurus punctatus] NP_001187546.1	SRR8020_TRINITY_DN25950_c1_g1_i5	15502.8	2
H1F0	histone H1.0 [Propithecus coquereli] XP_012493580.1	SRR1329_TRINITY_DN325524_c0_g1_i2	20492	2
H1F0	histone H1.0 isoform X3 [Colobus angolensis palliatus] XP_011819658.1	SRR1329_TRINITY_DN346572_c7_g1_i6	20468.4	3
H1F0	histone H1.0 isoform X3 [Colobus angolensis palliatus] XP_011819658.1	SRR1329_TRINITY_DN346572_c7_g1::SRR1329_TRINITY_DN346572_c7_g1_i6::g.199523::m.199523,SRR7979_TRINITY_DN19353_c1_g1::SRR7979_TRINITY_DN19353_c1_g1_i3::g.64230::m.64230	20468.4	1
H1F0	Histone H1.0-B P22844.1	SRR1329_TRINITY_DN325524_c0_g1::SRR1329_TRINITY_DN325524_c0_g1_i2::g.170699::m.170699,SRR7980_TRINITY_DN4512_c0_g1::SRR7980_TRINITY_DN4512_c0_g1_i1::g.79882::m.79882	20492	1
H1F4	histone H1.4 [Jaculus jaculus] XP_012807238.1	SRR8017_TRINITY_DN24599_c0_g1_i1	17949.3	2
H1FX	H1 histone family member X S homeolog [Xenopus laevis] NP_001080265.1	SRR7979_TRINITY_DN18918_c1_g1_i1	21770.1	4
H2A	histone H2A [Carassius auratus] AIE40055.1	SRR1330_TRINITY_DN124781_c1_g1_i14	34396.8	3
H2AF	histone H2A [Carassius auratus] AIE40055.1	SRR1330_TRINITY_DN124781_c1_g1::SRR1330_TRINITY_DN124781_c1_g1_i14::g.225174::m.225174,SRR1330_TRINITY_DN124781_c1_g1::SRR1330_TRINITY_DN124781_c1_g1_i24::g.225194::m.225194	34396.8	1
H2AFX	histone H2AX [Nothobranchius furzeri] XP_015816364.1	SRR7978_TRINITY_DN7200_c0_g1_i1	15296.1	1
H2AFY2	core histone macro-H2A.2 isoform X1 [Nanorana parkeri] XP_018416779.1	SRR7914_TRINITY_DN31468_c2_g2_i2	40423.7	6
H2AFZ	histone H2A.Z [Falco cherrug] XP_005443895.1	SRR7914_TRINITY_DN27904_c0_g1_i3	13553.2	2
H3F3A	histone H3.3-like [Macaca fascicularis] XP_005580074.1	SRR1329_TRINITY_DN339826_c0_g2_i1	15328.7	1
HADH	hydroxyacyl-coenzyme A dehydrogenase, mitochondrial [Latimeria chalumnae] XP_006010782.1	SRR8020_TRINITY_DN24459_c0_g1_i1	33777.4	2
HADHA	trifunctional enzyme subunit alpha, mitochondrial [Lepisosteus oculatus] XP_006625919.1	SRR7978_TRINITY_DN17969_c4_g1_i3	82690.9	1
HADHB	trifunctional enzyme subunit beta, mitochondrial isoform X1 [Lepisosteus oculatus] XP_015204012.1	SRR7978_TRINITY_DN17969_c4_g1_i2	50517.2	1
HBA	hemoglobin alpha, adult chain 1 [Rattus norvegicus] P02020.1	SRR8020_TRINITY_DN28615_c0_g1_i3	15971.9	2
HBA	Hemoglobin subunit alpha P02020.1	SRR7914_TRINITY_DN31559_c5_g1_i7	16929.3	1
HBB	hemoglobin subunit beta [Patagioenas fasciata monilis] OPJ67485.1	SRR8017_TRINITY_DN26300_c0_g1_i9	16336.7	2
HDGF	hepatoma-derived growth factor isoform X2 [Lonchura striata domestica] XP_021387862.1	SRR7978_TRINITY_DN16392_c0_g4_i1	28111.5	3
HINT1	histidine triad nucleotide-binding protein 1 [Sarcophilus harrisii] XP_003762933.1	SRR7978_TRINITY_DN18640_c2_g1_i3	13942.4	2
HINT1	histidine triad nucleotide-binding protein 1 [Sarcophilus harrisii] XP_003762933.1	SRR7978_TRINITY_DN18640_c2_g1::SRR7978_TRINITY_DN18640_c2_g1_i3::g.32015::m.32015	13942.4	3
HIST1H2BH	histone H2B 1.1-like [Xenopus laevis] XP_018079660.1	SRR7979_TRINITY_DN16397_c0_g1_i1	13965.8	1
HIST1H2BJ	histone H2B type 1-J-like [Sorex araneus] XP_004613999.1	SRR7980_TRINITY_DN18366_c7_g1_i4	17000.6	1
HIST1H4A	Histone H4 [Larimichthys crocea] KKF20647.1	SRR1329_TRINITY_DN353425_c12_g2_i10	11367.7	9
HIST2H2BE	histone H2B 1.1-like [Xenopus laevis] XP_018079660.1	SRR7979_TRINITY_DN16397_c0_g1::SRR7979_TRINITY_DN16397_c0_g1_i1::g.46536::m.46536	13965.8	1
HIST2H2BE	histone H2B type 1-J-like [Sorex araneus] XP_004613999.1	SRR7980_TRINITY_DN18366_c7_g1::SRR7980_TRINITY_DN18366_c7_g1_i4::g.72275::m.72275	17000.6	2
HIST2H3PS2	histone H3 [Lonchura striata domestica] OWK59370.1	SRR7978_TRINITY_DN19227_c1_g1_i5	15388.7	2
HIST4H4	Histone H4 [Larimichthys crocea] KKF20647.1	SRR1329_TRINITY_DN353425_c12_g2::SRR1329_TRINITY_DN353425_c12_g2_i10::g.167703::m.167703,SRR7978_TRINITY_DN19380_c1_g1::SRR7978_TRINITY_DN19380_c1_g1_i3::g.40942::m.40942,SRR7979_TRINITY_DN17648_c1_g2::SRR7979_TRINITY_DN17648_c1_g2_i6::g.64440::m.64440,SRR7980_TRINITY_DN17661_c3_g1::SRR7980_TRINITY_DN17661_c3_g1_i1::g.88880::m.88880	11367.7	16
HLA-DQA2	MHC class II DQA [Ovis aries] CDL68748.1	SRR7914_TRINITY_DN29835_c9_g1_i4	25657.1	1
HMGB1	high mobility group protein B1 [Thamnophis sirtalis] XP_013924404.1	SRR1329_TRINITY_DN349465_c0_g1_i14	25928.5	7
HMGB2	high mobility group protein B2 [Terrapene mexicana triunguis] XP_024050541.1	SRR1330_TRINITY_DN121418_c1_g2_i2	24670.6	10
HNMT	histamine N-methyltransferase [Manis javanica] XP_017518676.1	SRR7980_TRINITY_DN19057_c1_g4_i1	33802.2	2
HNRNPA2B1	heterogeneous nuclear ribonucleoproteins A2/B1 isoform X1 [Equus przewalskii] XP_008520166.1	SRR7914_TRINITY_DN32313_c7_g1_i2	38505.6	6
HNRNPA3	heterogeneous nuclear ribonucleoprotein A3 isoform X1 [Xenopus tropicalis] XP_017952528.1	SRR7914_TRINITY_DN31560_c4_g2_i3	46034	5
HNRNPAB	heterogeneous nuclear ribonucleoprotein A/B isoform X1 [Alligator mississippiensis] XP_006277662.1	SRR7979_TRINITY_DN17453_c4_g1_i1	36039.2	5
HNRNPD	heterogeneous nuclear ribonucleoprotein D-like [Ovis aries] XP_012038465.1	SRR1329_TRINITY_DN354854_c0_g1_i11	35646.6	2
HNRNPD	heterogeneous nuclear ribonucleoprotein D0-like isoform X2 [Lepisosteus oculatus] XP_015193787.1	SRR1330_TRINITY_DN123067_c1_g2_i1	34554.8	1
HNRNPH1	heterogeneous nuclear ribonucleoprotein H isoform X8 [Lepisosteus oculatus] XP_015205362.1	SRR7978_TRINITY_DN19838_c10_g2_i10	47414	3
HNRNPH3	heterogeneous nuclear ribonucleoprotein H3 [Latimeria chalumnae] XP_014340484.1	SRR7979_TRINITY_DN17602_c1_g2_i1	50849.8	8
HNRNPK	heterogeneous nuclear ribonucleoprotein K isoform X2 [Lepisosteus oculatus] XP_015218448.1	SRR8017_TRINITY_DN26185_c5_g3_i16	36049.9	1
HNRNPK	heterogeneous nuclear ribonucleoprotein K isoform X2 [Lepisosteus oculatus] XP_015218448.1	SRR8017_TRINITY_DN20722_c0_g1_i1	52367.7	2
HNRNPK	heterogeneous nuclear ribonucleoprotein K isoform X2 [Lepisosteus oculatus] XP_015218448.1	SRR7978_TRINITY_DN20192_c1_g1_i7	42677.5	3
HNRNPL	heterogeneous nuclear ribonucleoprotein L [Pantholops hodgsonii] XP_005958361.1	SRR8017_TRINITY_DN25565_c3_g1_i4	36942.4	2
HNRNPM	heterogeneous nuclear ribonucleoprotein M-like [Manacus vitellinus] XP_017938957.1	SRR7980_TRINITY_DN18442_c3_g2_i27	82931.5	2
HNRNPQ	heterogeneous nuclear ribonucleoprotein Q isoform X2 [Anas platyrhynchos] XP_005013105.1	SRR8017_TRINITY_DN24880_c6_g3_i1	68709.2	2
HNRNPU	heterogeneous nuclear ribonucleoprotein U [Sturnus vulgaris] XP_014733591.1	SRR7978_TRINITY_DN17764_c1_g7_i1	85021	2
HNRNPU	heterogeneous nuclear ribonucleoprotein U-like protein 1 isoform X1 [Lepisosteus oculatus] XP_015196271.1	SRR1329_TRINITY_DN355115_c1_g1_i3	67932.4	8
HP1BP3	heterochromatin protein 1-binding protein 3 isoform X4 [Terrapene mexicana triunguis] XP_024069152.1	SRR7979_TRINITY_DN19172_c3_g3_i1	71263.2	4
HPGDS	hematopoietic prostaglandin D synthase [Cuculus canorus] XP_009561047.1	SRR8020_TRINITY_DN28851_c0_g1_i4	22845.3	6
HSD17B10	3-hydroxyacyl-CoA dehydrogenase type-2 [Latimeria chalumnae] XP_005997373.1	SRR1330_TRINITY_DN36457_c0_g1_i1	27258.4	2
HSD17B14	17-beta-hydroxysteroid dehydrogenase 14 [Latimeria chalumnae] XP_014352525.1	SRR8020_TRINITY_DN25803_c0_g1_i1	29934.3	3
HSD17B2	estradiol 17-beta-dehydrogenase 2 [Latimeria chalumnae] XP_014353240.1	SRR1330_TRINITY_DN124323_c2_g2_i7	34709.4	2
HSDL2	hydroxysteroid dehydrogenase-like protein 2 [Latimeria chalumnae] XP_005993564.1	SRR7978_TRINITY_DN13470_c0_g1_i2	45355.5	2
HSP90AA1	heat shock protein HSP 90-alpha [Taeniopygia guttata] XP_002200608.1	SRR7980_TRINITY_DN18970_c0_g1_i9	87722.7	0
HSP90B1	endoplasmin [Pygocentrus nattereri] XP_017554459.1	SRR8017_TRINITY_DN26716_c0_g3_i2	42143.8	1
HSPA	heat shock protein 70 cognate [Mus musculus] AAA37869.1	SRR7978_TRINITY_DN18595_c6_g1_i2	71003.8	8
HSPA5	78 kDa glucose-regulated protein [Python bivittatus] XP_007420669.1	SRR7979_TRINITY_DN17616_c0_g6_i6	72727.9	17
HSPA6	heat shock 70 kDa protein isoform X1 [Lepisosteus oculatus] XP_015220301.1	SRR7980_TRINITY_DN19533_c1_g1_i10	70139.3	8
HSPB6	heat shock protein beta-6 [Latimeria chalumnae] XP_014345814.1	SRR1329_TRINITY_DN353562_c2_g3_i8	19259.2	3
HSPD1	60 kDa heat shock protein, mitochondrial [Picoides pubescens] XP_009908885.1	SRR1330_TRINITY_DN120245_c11_g3_i1	61217	14
HYOU1	hypoxia up-regulated protein 1 [Latimeria chalumnae] XP_014350691.1	SRR7980_TRINITY_DN18545_c1_g3_i2	112202	2
IDH1	isocitrate dehydrogenase [NADP] cytoplasmic [Xenopus laevis] XP_018094512.1	SRR7978_TRINITY_DN16902_c0_g1_i1	46815.2	2
IFI16	gamma-interferon-inducible protein 16-like [Alligator sinensis]XP_006029691.1	SRR7978_TRINITY_DN18640_c4_g1_i1	36274.3	2
IGHM	immunoglobulin heavy chain mu1 secretory form [Protopterus annectens] AGT56951.1	SRR8017_TRINITY_DN26839_c1_g2_i13	68223.8	4
IGHM	immunoglobulin mu heavy chain secretory form [Protopterus aethiopicus] AAO52808.1	SRR8020_TRINITY_DN27743_c0_g1_i1	53024.2	2
IGL	immunoglobulin sigma light chain variable region [Ginglymostoma cirratum] ABO64186.1	SRR8017_TRINITY_DN24031_c0_g1_i1	26462.6	2
IGW	immunoglobulin W heavy chain long form [Protopterus dolloi] AGT29870.1	SRR7979_TRINITY_DN15096_c2_g1_i2	39375	3
ILF2	Interleukin enhancer-binding factor 2 [Charadrius vociferus] KGL97615.1	SRR7978_TRINITY_DN5299_c0_g1_i1	42629.5	2
ILF3	interleukin enhancer-binding factor 3 isoform X2 [Pseudopodoces humilis] XP_014117972.1	SRR7979_TRINITY_DN17842_c2_g1_i1	121003	7
ITGAD	integrin alpha-D-like [Chrysemys picta bellii] XP_023969577.1	SRR8020_TRINITY_DN28659_c0_g1_i1	129728	3
JUP	junction plakoglobin [Terrapene mexicana triunguis] XP_024049201.1	SRR7978_TRINITY_DN2685_c0_g1_i1	81085.6	4
KCTD12	BTB/POZ domain-containing protein KCTD12 [Latimeria chalumnae] XP_005997579.1	SRR8017_TRINITY_DN25171_c4_g1_i1	33702.1	3
KMT2B	histone-lysine N-methyltransferase 2B [Protobothrops mucrosquamatus] XP_015672058.1	SRR7979_TRINITY_DN16686_c0_g1_i2	51594	5
KRT1	Keratin, type 1 cytoskeletal 11 Q5K2P6.1	SRR1330_TRINITY_DN119139_c0_g1_i13	53727.4	12
KRT13	keratin, type I cytoskeletal 13 isoform X1 [Oryzias latipes] XP_011477694.1	SRR7914_TRINITY_DN25132_c0_g1_i1	39199.2	1
KRT13	keratin, type I cytoskeletal 13 isoform X2 [Mandrillus leucophaeus] XP_011854298.1	SRR7978_TRINITY_DN11304_c0_g1_i2	22665.7	6
KRT13	Keratin, type I cytoskeletal 13 Q5K2P4.1	SRR1330_TRINITY_DN119139_c0_g1_i14	53912	5
KRT14	type I keratin 14 [Protopterus aethiopicus] CAH05044.1	SRR7978_TRINITY_DN14411_c0_g1_i1	11478.2	6
KRT14	type I keratin 14 [Protopterus aethiopicus] CAH05044.1	SRR1330_TRINITY_DN116543_c0_g1_i2	39159.8	20
KRT14	type I keratin 14 [Protopterus aethiopicus] CAH05044.1	SRR7978_TRINITY_DN19466_c0_g1_i1	17334.5	8
KRT14	type I keratin 14 [Protopterus aethiopicus] CAH05044.1	SRR7978_TRINITY_DN14411_c1_g1_i2	28128.6	19
KRT14	type I keratin 14 [Protopterus aethiopicus] CAH05044.1	SRR1330_TRINITY_DN116543_c0_g1::SRR1330_TRINITY_DN116543_c0_g1_i2::g.206660::m.206660	39159.8	2
KRT15	keratin, type I cytoskeletal 15 [Elephantulus edwardii] XP_006901694.1	SRR1330_TRINITY_DN181168_c0_g1_i1	13954.4	5
KRT15	Keratin, type I cytoskeletal 15 [Tinamus guttatus] KGL74316.1	SRR7978_TRINITY_DN14411_c1_g3_i1	19001.1	14
KRT15	Keratin, type I cytoskeletal 15 [Tinamus guttatus] KGL74316.1	SRR7978_TRINITY_DN14411_c1_g3_i1	19001.1	3
KRT15	Keratin, type I cytoskeletal 15 Q5K2P2.1	SRR7978_TRINITY_DN14411_c1_g1::SRR7978_TRINITY_DN14411_c1_g1_i2::g.31295::m.31295	28128.6	8
KRT16	type I keratin 16 [Protopterus aethiopicus] CAH05046.1	SRR8021_TRINITY_DN19108_c0_g1_i1	49811.8	2
KRT16	type I keratin 16 [Protopterus aethiopicus] CAH05046.1	SRR1330_TRINITY_DN124323_c2_g3_i2	12186.6	7
KRT16	type I keratin 16 [Protopterus aethiopicus] CAH05046.1	SRR8020_TRINITY_DN80519_c0_g1_i1	17484	3
KRT18	keratin, type I cytoskeletal 18-like isoform X2 [Lepisosteus oculatus] XP_015214594.1	SRR8020_TRINITY_DN21157_c0_g1_i1	50147.6	3
KRT19	type I keratin 19 [Protopterus aethiopicus] CAH05049.1	SRR1330_TRINITY_DN124323_c1_g1_i1	39895.4	5
KRT2	type II keratin 2 [Protopterus aethiopicus] CAH05053.1	SRR1330_TRINITY_DN120434_c0_g1_i2	56233.4	2
KRT42	keratin, type I cytoskeletal 42 [Monodelphis domestica] XP_003340290.1	SRR8000_TRINITY_DN26888_c0_g1_i1	51131.1	7
KRT5	keratin, type II cytoskeletal 5-like [Cariama cristata] XP_009697509.1	SRR7978_TRINITY_DN19127_c0_g1_i2	49535.9	1
KRT75	keratin, type II cytoskeletal 75-like [Monodelphis domestica] XP_016282641.1	SRR7978_TRINITY_DN42699_c0_g1_i1	13136.3	2
KRT8	keratin, type II cytoskeletal 8-like [Boleophthalmus pectinirostris] XP_020793463.1	SRR1330_TRINITY_DN124682_c0_g1_i2	12829.8	4
KRT8	keratin, type II cytoskeletal 8-like [Lepisosteus oculatus] XP_006629424.1	SRR1330_TRINITY_DN124682_c0_g1_i7	44885.1	2
KRT8	keratin, type II cytoskeletal 8-like [Lepisosteus oculatus] XP_006629424.1	SRR8000_TRINITY_DN23260_c0_g1_i1	53483.9	2
KRT8	keratin, type II cytoskeletal 8-like [Takifugu rubripes] XP_003973673.1	SRR7914_TRINITY_DN28680_c0_g1_i2	52925.4	6
KRT8	type II cytoskeletal 8-like [Lepisosteus oculatus] XP_006636756.1	SRR1330_TRINITY_DN55115_c0_g1_i1	10654.3	2
KRT8	keratin, type II cytoskeletal 8-like [Takifugu rubripes] XP_003973673.1	SRR7914_TRINITY_DN28680_c0_g1::SRR7914_TRINITY_DN28680_c0_g1_i2::g.14784::m.14784,SRR8020_TRINITY_DN29883_c0_g2::SRR8020_TRINITY_DN29883_c0_g2_i2::g.146741::m.146741	52925.4	2
KTN1	kinectin isoform X7 [Chrysemys picta bellii] XP_023963367.1	SRR7978_TRINITY_DN16982_c0_g1_i3	153835	3
LDHA	L-lactate dehydrogenase A chain [Latimeria chalumnae] XP_014340762.1	SRR1329_TRINITY_DN345333_c2_g2_i5	36296.4	3
LDHB	L-lactate dehydrogenase B chain [Sorex araneus] XP_004611337.1	SRR7978_TRINITY_DN17027_c0_g1_i1	37267.6	2
LGALS2	galectin-2 isoform X2 [Latimeria chalumnae] XP_006010609.1	SRR7914_TRINITY_DN68216_c0_g1::SRR7914_TRINITY_DN68216_c0_g1_i1::g.775::m.775,SRR8020_TRINITY_DN79235_c0_g1::SRR8020_TRINITY_DN79235_c0_g1_i1::g.136892::m.136892,SRR8021_TRINITY_DN20962_c4_g3::SRR8021_TRINITY_DN20962_c4_g3_i1::g.155101::m.155101	14061	3
LGALS3	galectin-3 [Patagioenas fasciata monilis] OPJ81268.1	SRR7979_TRINITY_DN18638_c0_g6_i1	28657.1	4
LGALS3	galectin-3 [Patagioenas fasciata monilis] OPJ81268.1	SRR7979_TRINITY_DN18638_c0_g6::SRR7979_TRINITY_DN18638_c0_g6_i1::g.53919::m.53919,SRR8021_TRINITY_DN19021_c0_g1::SRR8021_TRINITY_DN19021_c0_g1_i2::g.150896::m.150896	28657.1	3
LGMN	legumain [Gavialis gangeticus] XP_019374185.1	SRR8021_TRINITY_DN16954_c0_g1_i1	48770.6	2
LMAN1	mannose-specific lectin-like [Haplochromis burtoni] XP_014186859.1	SRR1330_TRINITY_DN114860_c0_g1_i3	13707.4	5
LMAN1	D-mannose binding lectin [Afipia sp. GAS231] SDP11628.1	SRR8000_TRINITY_DN22304_c3_g2::SRR8000_TRINITY_DN22304_c3_g2_i2::g.95904::m.95904,SRR8017_TRINITY_DN26467_c1_g2::SRR8017_TRINITY_DN26467_c1_g2_i2::g.104747::m.104747	13192.1	3
LMAN1	mannose-specific lectin-like [Haplochromis burtoni] XP_014186859.1	SRR1330_TRINITY_DN114860_c0_g1::SRR1330_TRINITY_DN114860_c0_g1_i3::g.229783::m.229783	13707.4	5
LMAN1	mannose-specific lectin-like [Notothenia coriiceps] XP_010780986.1	SRR7978_TRINITY_DN17361_c0_g1::SRR7978_TRINITY_DN17361_c0_g1_i1::g.43365::m.43365,SRR8000_TRINITY_DN21260_c5_g1::SRR8000_TRINITY_DN21260_c5_g1_i12::g.98054::m.98054	15225.7	1
LMNA	lamin [Corvus cornix cornix] XP_010388087.1	SRR1330_TRINITY_DN122622_c11_g1_i10	79249.8	24
LMNB2	Lamin-B2 [Pygoscelis adeliae] KFW66373.1	SRR7980_TRINITY_DN18546_c2_g1_i11	77520.2	15
LOC100693886	bryoporin-like [Astyanax mexicanus] XP_022521413.1	SRR1330_TRINITY_DN113623_c0_g1_i1	22062.7	5
MAN2B1	lysosomal alpha-mannosidase [Chrysemys picta bellii] XP_005310699.1	SRR7979_TRINITY_DN17512_c7_g1_i2	115204	6
MB	myoglobin 2 [Protopterus annectens] SCC90953.1	SRR1330_TRINITY_DN86387_c0_g1_i2	14561.2	4
MBL2	D-mannose binding lectin [Afipia sp. GAS231] SDP11628.1	SRR8000_TRINITY_DN22304_c3_g2_i2	17509.3	2
MDH1	malate dehydrogenase, peroxisomal isoform MDH1x [Macaca mulatta] NP_001307034.1	SRR8020_TRINITY_DN27793_c1_g3_i2	36521.2	6
MDH2	malate dehydrogenase, mitochondrial [Latimeria chalumnae] XP_005988655.1	SRR1330_TRINITY_DN124762_c3_g2_i7	35616.1	18
MIF	macrophage migration inhibitory factor [Monodelphis domestica] XP_003342289.1	SRR7979_TRINITY_DN18279_c5_g7_i1	12876.4	3
MIF	macrophage migration inhibitory factor [Clupea harengus] XP_012692072.1	SRR1329_TRINITY_DN348356_c2_g2::SRR1329_TRINITY_DN348356_c2_g2_i1::g.201036::m.201036,SRR8017_TRINITY_DN25417_c9_g1::SRR8017_TRINITY_DN25417_c9_g1_i3::g.113771::m.113771	12501.6	3
MIF	macrophage migration inhibitory factor [Monodelphis domestica] XP_003342289.1	SRR7979_TRINITY_DN18279_c5_g7::SRR7979_TRINITY_DN18279_c5_g7_i1::g.61801::m.61801,SRR8017_TRINITY_DN26790_c1_g1::SRR8017_TRINITY_DN26790_c1_g1_i1::g.112114::m.112114	12876.4	2
MSN	moesin isoform X1 [Lepisosteus oculatus] XP_006632824.2	SRR7978_TRINITY_DN19965_c1_g2_i1	68362.1	9
MSX2	msx2-interacting protein isoform X2 [Latimeria chalumnae] XP_005996345.1	SRR7914_TRINITY_DN28925_c0_g3::SRR7914_TRINITY_DN28925_c0_g3_i1::g.22413::m.22413	13771.6	1
MTHFD1	C-1-tetrahydrofolate synthase, cytoplasmic [Latimeria chalumnae] XP_014340785.1	SRR7979_TRINITY_DN18275_c7_g4_i1	100732	2
MTPN	myotrophin isoform X2 [Alligator sinensis] XP_006022577.1	SRR1330_TRINITY_DN12848_c0_g1_i2	12701.8	2
MUC19	mucin-19 [Monodelphis domestica] XP_016281501.1	SRR1330_TRINITY_DN196373_c0_g1_i1	23196.7	2
MUC19	mucin-19-like [Lepisosteus oculatus] XP_015208041.1	SRR1330_TRINITY_DN224331_c0_g1_i1	24511.5	3
MVP	major vault protein [Latimeria chalumnae] XP_006008019.1	SRR8017_TRINITY_DN25002_c7_g2_i7	96201.4	22
MYCBP	C-Myc-binding protein [Latimeria chalumnae] XP_005988799.1	SRR8020_TRINITY_DN30341_c6_g4::SRR8020_TRINITY_DN30341_c6_g4_i3::g.130254::m.130254,SRR8020_TRINITY_DN30341_c6_g4::SRR8020_TRINITY_DN30341_c6_g4_i6::g.130255::m.130255	12822.5	2
MYEF2	myelin expression factor 2 isoform X12 [Homo sapiens] XP_005254484.1	SRR7978_TRINITY_DN19824_c4_g1_i2	60326.9	2
MYL10	myosin-10-like isoform X2 [Nanorana parkeri] XP_018415091.1	SRR7914_TRINITY_DN30630_c1_g2_i1	145822	4
MYL2	myosin regulatory light chain 2, smooth muscle minor isoform-like isoform X1 [Apaloderma vittatum] XP_009864844.1	SRR7914_TRINITY_DN29597_c3_g1_i3	19756.3	8
MYL6	myosin light polypeptide 6-like [Rhinopithecus bieti] XP_017746933.1	SRR8000_TRINITY_DN21703_c8_g3_i2	17030.3	6
MYL6	myosin light polypeptide 6-like [Rhinopithecus bieti] XP_017746933.1	SRR8000_TRINITY_DN21703_c8_g3::SRR8000_TRINITY_DN21703_c8_g3_i2::g.94394::m.94394,SRR8020_TRINITY_DN29716_c2_g2::SRR8020_TRINITY_DN29716_c2_g2_i1::g.132635::m.132635	17030.3	6
MYL9	myosin-9 [Chrysemys picta bellii] XP_008174989.1	SRR7978_TRINITY_DN19358_c0_g1_i3	225856	17
NCL	nucleolin-like isoform X2 [Latimeria chalumnae] XP_005997415.1	SRR7979_TRINITY_DN15705_c0_g1_i1	75371.9	2
NCOA1	nuclear receptor coactivator 5-like isoform X1 [Gavialis gangeticus] XP_019361227.1	SRR7979_TRINITY_DN16899_c0_g1_i6	48454.5	4
NLRP3	NACHT, LRR and PYD domains-containing protein 3-like [Callorhinchus milii] XP_007910527.1	SRR7979_TRINITY_DN17321_c5_g1_i2	106012	7
NMRAL1	nmrA-like family domain-containing protein 1 [Monodelphis domestica] XP_001377212.2	SRR8017_TRINITY_DN23581_c0_g1_i1	33005.8	3
NMRAL1	nmrA-like family domain-containing protein 1 [Phascolarctos cinereus] XP_020851280.1	SRR8000_TRINITY_DN21043_c1_g1_i5	32982.8	1
NMRAL1	NmrA-like family domain-containing protein 1 [Rana catesbeiana] ACO51603.1	SRR1330_TRINITY_DN114753_c0_g1_i1	36052.7	0
NONO	Non-POU domain-containing octamer-binding protein [Buceros rhinoceros silvestris] KFO83737.1	SRR1330_TRINITY_DN121337_c0_g1_i1	55858.8	4
NPC1	Niemann-Pick C1 protein isoform X1 [Latimeria chalumnae] XP_005990810.1	SRR7978_TRINITY_DN14552_c0_g2_i1	23884.1	2
NPL	N-acetylneuraminate lyase isoform X6 [Myotis lucifugus] XP_014311573.1	SRR1329_TRINITY_DN351375_c0_g2_i1	33983.2	2
NT5C1B	cytosolic 5'-nucleotidase 1B [Alligator mississippiensis] XP_019334608.1	SRR8017_TRINITY_DN26360_c0_g2_i1	43204.3	8
NUCB2	nucleobindin-2 isoform X1 [Latimeria chalumnae] XP_005990573.1	SRR7978_TRINITY_DN18118_c0_g1_i5	56708.9	2
NUDT9	ADP-ribose pyrophosphatase, mitochondrial isoform X1 [Odocoileus virginianus texanus] XP_020767249.1	SRR7914_TRINITY_DN29692_c1_g1_i3	41774.1	4
OLFM4	olfactomedin-4 [Pelodiscus sinensis] XP_006124432.1	SRR8021_TRINITY_DN20341_c1_g2_i15	54945.4	7
P4HB	protein disulfide-isomerase [Peromyscus maniculatus bairdii] XP_006987740.1	SRR1330_TRINITY_DN117089_c0_g1_i6	57074.2	24
PA2G4	proliferation-associated protein 2G4 isoform X1 [Alligator mississippiensis] XP_014456760.1	SRR7979_TRINITY_DN17802_c2_g2_i1	44095.4	3
PARK7	protein deglycase DJ-1 [Manacus vitellinus] XP_008926909.1	SRR8020_TRINITY_DN28342_c3_g3_i14	19896.3	8
PCMT1	protein-L-isoaspartate(D-aspartate) O-methyltransferase [Alligator mississippiensis] KYO37702.1	SRR7914_TRINITY_DN29565_c5_g3_i1	30145	2
PCYOX1	prenylcysteine oxidase 1 [Latimeria chalumnae] XP_005988277.1	SRR7979_TRINITY_DN17748_c4_g5_i1	56950.4	9
PDCD6IP	programmed cell death 6-interacting protein isoform X1 [Terrapene mexicana triunguis] XP_024061538.1	SRR7914_TRINITY_DN21510_c0_g2_i1	96488.9	3
PDHB	pyruvate dehydrogenase E1 component subunit beta, mitochondrial-like [Neolamprologus brichardi] XP_006783039.1	SRR1330_TRINITY_DN157839_c0_g1_i1	44246.1	2
PDIA3	protein disulfide-isomerase A3 [Lepisosteus oculatus] XP_006628912.1	SRR7978_TRINITY_DN18255_c6_g2_i1	55869.2	12
PDIA4	protein disulfide-isomerase A4 [Pelecanus crispus] KFQ60616.1	SRR7914_TRINITY_DN30769_c12_g1_i3	129625	3
PDIA6	protein disulfide-isomerase A6 [Pterocles gutturalis] XP_010073176.1	SRR7979_TRINITY_DN16569_c0_g1_i1	52569	2
PEBP1	phosphatidylethanolamine-binding protein 1 [Ictalurus punctatus] NP_001187975.1	SRR8020_TRINITY_DN26101_c0_g1_i1	20675.1	5
PFDN1	prefoldin subunit 1 [Cavia porcellus] XP_003477193.2	SRR7914_TRINITY_DN31587_c2_g1::SRR7914_TRINITY_DN31587_c2_g1_i2::g.9685::m.9685,SRR7978_TRINITY_DN13799_c0_g1::SRR7978_TRINITY_DN13799_c0_g1_i1::g.43645::m.43645,SRR7978_TRINITY_DN13799_c0_g1::SRR7978_TRINITY_DN13799_c0_g1_i3::g.43647::m.43647,SRR7978_TRINITY_DN13799_c0_g1::SRR7978_TRINITY_DN13799_c0_g1_i4::g.43648::m.43648,SRR8017_TRINITY_DN21498_c0_g1::SRR8017_TRINITY_DN21498_c0_g1_i3::g.104983…	14226.3	2
PFN1	profilin 1 [Danio rerio] NP_001292517.1	SRR8017_TRINITY_DN25334_c5_g2::SRR8017_TRINITY_DN25334_c5_g2_i5::g.120080::m.120080	15312.3	4
PGAM1	phosphoglycerate mutase 1 [Xenopus tropicalis] NP_001119984.1	SRR7914_TRINITY_DN28293_c0_g2_i1	29179.5	2
PGD	6-phosphogluconate dehydrogenase, decarboxylating [Phascolarctos cinereus] XP_020829804.1	SRR8020_TRINITY_DN24172_c0_g2_i1	53505.1	7
PGK1	phosphoglycerate kinase [Protopterus annectens] BAD17879.1	SRR7980_TRINITY_DN19481_c4_g4_i1	44839.3	5
PHB	prohibitin isoform X2 [Dasypus novemcinctus] XP_004455468.1	SRR8017_TRINITY_DN24317_c0_g1_i3	29835.6	2
PKLR	pyruvate kinase PKLR isoform X1 [Latimeria chalumnae] XP_014347298.1	SRR8020_TRINITY_DN23898_c0_g1_i1	57995.6	10
PKM	pyruvate kinase PKM isoform X1 [Lepisosteus oculatus] XP_006629013.2	SRR7978_TRINITY_DN19812_c2_g1_i11	59734.1	10
PLB1	phospholipase B-like 1 [Sturnus vulgaris] XP_014738086.1	SRR8020_TRINITY_DN25624_c0_g1_i1	62260.7	7
PLEK	pleckstrin [Terrapene mexicana triunguis] XP_024057073.1	SRR8017_TRINITY_DN8565_c0_g1_i1	46244.5	4
PLS1	plastin-1-like [Oncorhynchus kisutch] XP_020331620.1	SRR7914_TRINITY_DN30369_c2_g2_i9	11927.2	4
PLS2	plastin-2 isoform X2 [Terrapene mexicana triunguis] XP_024062286.1	SRR1330_TRINITY_DN119115_c22_g2_i1	73351.1	12
PLS3	plastin-3 [Calidris pugnax] XP_014810781.1	SRR7979_TRINITY_DN17128_c4_g3_i11	70458.4	2
PPIF	peptidyl-prolyl cis-trans isomerase F, mitochondrial [Anolis carolinensis] XP_003227306.1	SRR7980_TRINITY_DN13987_c0_g1_i1	23013.5	2
PPIH	peptidyl-prolyl cis-trans isomerase-like [Kryptolebias marmoratus] XP_017281256.1	SRR7980_TRINITY_DN13938_c0_g1_i1	17646.3	4
PPL	periplakin [Chrysemys picta bellii] XP_005295318.1	SRR7980_TRINITY_DN18156_c4_g2_i1	207876	14
PRDX1	peroxiredoxin-1 [Gekko japonicus] XP_015263757.1	SRR7979_TRINITY_DN15409_c0_g1_i1	22126.1	5
PRDX3	thioredoxin-dependent peroxide reductase, mitochondrial [Manis javanica] XP_017514246.1	SRR7980_TRINITY_DN16238_c0_g1_i5	27569.6	0
PRDX4	peroxiredoxin-4 [Paramormyrops kingsleyae] XP_023700949.1	SRR8017_TRINITY_DN4083_c0_g1_i1	29555.1	2
PRDX5	peroxiredoxin-5, mitochondrial [Latimeria chalumnae] XP_005988935.1	SRR8017_TRINITY_DN23749_c0_g1_i1	17283.9	11
PRDX5	peroxiredoxin-5, mitochondrial [Latimeria chalumnae] XP_005988935.1	SRR8017_TRINITY_DN23749_c0_g1::SRR8017_TRINITY_DN23749_c0_g1_i1::g.111860::m.111860	17283.9	7
PRDX6	peroxiredoxin-6 [Phascolarctos cinereus] XP_020826154.1	SRR7979_TRINITY_DN35936_c0_g1_i1	25326.1	3
PRKAB2	5'-AMP-activated protein kinase subunit beta-2 [Calypte anna] KFP01675.1	SRR7978_TRINITY_DN19512_c0_g2_i1	16778.3	2
PRTN3	myeloblastin-like [Latimeria chalumnae] XP_014353236.1	SRR7978_TRINITY_DN19253_c2_g2_i2	28388	4
PSAP	prosaposin isoform X2 [Scleropages formosus] XP_018593649.1	SRR7979_TRINITY_DN14453_c0_g1_i1	57293	2
PSAP	prosaposin isoform X2 [Scleropages formosus] XP_018593649.1	SRR7979_TRINITY_DN14453_c0_g1::SRR7979_TRINITY_DN14453_c0_g1_i1::g.53738::m.53738	57293	6
PSMA1	proteasome subunit alpha type-1 [Alligator sinensis] XP_006018292.1	SRR7978_TRINITY_DN16478_c0_g1_i3	29328.6	3
PSMA2	proteasome subunit alpha type-2 [Lepisosteus oculatus] XP_006636017.1	SRR1329_TRINITY_DN341237_c0_g1_i2	25892.8	4
PSMA5	proteasome subunit alpha type-5 [Lepisosteus oculatus] XP_006628532.1	SRR7914_TRINITY_DN31288_c2_g3_i2	26337.3	5
PSMA6	proteasome subunit alpha type-6 isoform X1 [Gekko japonicus] XP_015278108.1	SRR7980_TRINITY_DN10171_c0_g1_i2	27450.9	4
PSMA7	proteasome subunit alpha type-7 [Monodelphis domestica] XP_001376973.1	SRR7980_TRINITY_DN18873_c2_g2_i5	27915.2	4
PSMB1	Proteasome subunit beta type-1 [Calypte anna] KFP07473.1	SRR1329_TRINITY_DN349828_c0_g1_i9	26307.4	2
PSMB2	proteasome subunit beta type-2 [Cynoglossus semilaevis]	SRR7978_TRINITY_DN14084_c0_g1_i1	22515.1	2
PSMB3	proteasome subunit beta type-3 isoform X1 [Lepisosteus oculatus] XP_006638397.2	SRR1330_TRINITY_DN36386_c0_g1_i2	23033.4	2
PSMC3	26S protease regulatory subunit 6A [Lepisosteus oculatus] XP_006642752.2	SRR7978_TRINITY_DN15138_c0_g1_i1	47963.5	6
PSMC4	26S protease regulatory subunit 6B [Latimeria chalumnae] XP_006012689.2	SRR7980_TRINITY_DN16520_c1_g5_i1	47462.8	2
PTBP1	polypyrimidine tract-binding protein 1 isoform X1 [Latimeria chalumnae] XP_014341553.1	SRR1329_TRINITY_DN349975_c3_g1_i9	59164.1	7
PTER	phosphotriesterase-related protein isoform X1 [Latimeria chalumnae] XP_005999063.1	SRR7980_TRINITY_DN19398_c0_g1_i2	39590	3
PTGR1	prostaglandin reductase 1 [Acanthisitta chloris] XP_009072803.1	SRR8017_TRINITY_DN25662_c1_g12_i2	35073.9	3
PURA	transcriptional activator protein Pur-alpha [Nanorana parkeri] XP_018419208.1	SRR1329_TRINITY_DN350332_c1_g1_i2	31730.8	2
PXN1	pentraxin fusion protein-like [Lepisosteus oculatus] XP_015215488.1	SRR8000_TRINITY_DN21986_c6_g1_i7	26520.9	4
PYGL	glycogen phosphorylase, liver form isoform X2 [Pelodiscus sinensis] XP_006116366.2	SRR7978_TRINITY_DN18758_c2_g3_i2	97533.4	8
Q2HJH3	ester hydrolase C11orf54 homolog [Latimeria chalumnae] XP_005988604.1	SRR7979_TRINITY_DN17308_c1_g1_i2	25302	3
QCR2	cytochrome b-c1 complex subunit 2, mitochondrial isoform X1 [Chrysemys picta bellii]	SRR1330_TRINITY_DN121955_c3_g3_i1	48373.5	4
RAB10	ras-related protein Rab-10 [Oreochromis niloticus] XP_003446295.1	SRR7914_TRINITY_DN30438_c0_g3_i1	22558.2	1
RAB11B	ras-related protein Rab-11B [Protobothrops mucrosquamatus] XP_015682471.1	SRR7978_TRINITY_DN18320_c4_g2_i7	24565.1	4
RAB1A	ras-related protein Rab-1A [Lepidothrix coronata] XP_017674333.1	SRR7978_TRINITY_DN19247_c0_g8_i2	22430.1	1
RAB1B	ras-related protein Rab-1B [Paramormyrops kingsleyae] XP_023696121.1	SRR7978_TRINITY_DN19247_c0_g1_i1	22306	1
RAB7A	ras-related protein Rab-7a-like [Scleropages formosus] XP_018589922.1	SRR7978_TRINITY_DN15164_c0_g1_i2	23323.8	3
RAC2	Ras-related C3 botulinum toxin substrate 2 [Picoides pubescens] KFV68910.1	SRR8017_TRINITY_DN27019_c0_g2_i2	21396.3	3
RAN	GTP-binding nuclear protein Ran [Rhinopithecus roxellana] XP_010353289.1	SRR7978_TRINITY_DN16587_c0_g1_i1	24475.4	3
RAP1B	ras-related protein Rap-1b [Nanorana parkeri] XP_018431866.1	SRR1330_TRINITY_DN107085_c0_g1_i2	20804.9	3
RBM12	RNA-binding protein 12-like isoform X3 [Pogona vitticeps] XP_020638108.1	SRR7979_TRINITY_DN17793_c0_g1_i12	59670.5	1
RBM4	RNA-binding protein lark-like [Latimeria chalumnae] XP_006004652.1	SRR8017_TRINITY_DN25100_c8_g3_i1	32523.3	5
RBM4	RNA-binding protein lark-like [Latimeria chalumnae] XP_006004652.1	SRR7978_TRINITY_DN19026_c5_g1_i1	53594.9	2
RBMX	RNA-binding motif protein, X chromosome [Cebus capucinus imitator] XP_017369602.1	SRR1329_TRINITY_DN335808_c6_g1_i1	41034.6	2
RIHA	pyrimidine-specific ribonucleoside hydrolase RihA-like [Latimeria chalumnae] XP_005995903.1	SRR8017_TRINITY_DN24885_c0_g1_i1	36218.2	5
RNASE	ribonuclease-like [Protobothrops mucrosquamatus] XP_015681186.1	SRR8021_TRINITY_DN20653_c0_g3_i1	22234.1	4
RNASE	ribonuclease-like [Terrapene mexicana triunguis] XP_024069249.1	SRR7980_TRINITY_DN18311_c3_g1_i1	28077	12
RNASE	ribonuclease-like [Terrapene mexicana triunguis] XP_024069249.1	SRR7980_TRINITY_DN18311_c3_g1::SRR7980_TRINITY_DN18311_c3_g1_i1::g.72213::m.72213	28077	8
RPL12	60S ribosomal protein L12 [Callithrix jacchus] XP_002743371.3	SRR8020_TRINITY_DN30239_c3_g2_i1	17990.5	4
RPL14	60S ribosomal protein L14 [Xenopus tropicalis] NP_001016534.1	SRR1329_TRINITY_DN342577_c1_g1_i14	15863.2	2
RPL21	60S ribosomal protein L21 [Ornithorhynchus anatinus] XP_001516902.1	SRR7978_TRINITY_DN19737_c1_g1_i1	18427.3	3
RPL22	60S ribosomal protein L22 [Astyanax mexicanus] XP_007228561.1	SRR7979_TRINITY_DN15121_c0_g1_i2	14809.5	4
RPL23	60S ribosomal protein L23-like [Rhinopithecus roxellana] XP_010373454.1	SRR1329_TRINITY_DN144513_c0_g1_i1	13766.7	2
RPL23a	60S ribosomal protein L23a [Oryzias latipes] XP_004076433.4	SRR8017_TRINITY_DN26151_c5_g1_i11	17631	2
RPL30	60S ribosomal protein L30 [Alligator mississippiensis] KYO29397.1	SRR1329_TRINITY_DN350358_c6_g5_i3	12784.7	2
RPL37	60S ribosomal protein L37a-like [Scleropages formosus] KPP60004.1	SRR1330_TRINITY_DN85344_c0_g1::SRR1330_TRINITY_DN85344_c0_g1_i2::g.263194::m.263194	12344.8	4
RPL4	60S ribosomal protein L4 [Latimeria chalumnae] XP_005990159.1	SRR7980_TRINITY_DN18863_c5_g5_i1	42696.4	1
RPL6	60S ribosomal protein L6 [Latimeria chalumnae] XP_005996446.1	SRR7978_TRINITY_DN14758_c0_g1_i5	29500.9	4
RPL7A	60S ribosomal protein L7a [Chelonia mydas] XP_007061084.1	SRR1330_TRINITY_DN112741_c0_g1_i1	30071.4	3
RPL8	60S ribosomal protein L8 [Alligator mississippiensis] KYO39113.1	SRR7914_TRINITY_DN25508_c0_g1_i1	27962.9	2
RPLP2	60S acidic ribosomal protein P2-like [Latimeria chalumnae] XP_005987634.1	SRR7978_TRINITY_DN18509_c4_g2_i1	11741.6	3
RPS10	40S ribosomal protein S10 [Austrofundulus limnaeus] XP_013864989.1	SRR7914_TRINITY_DN13592_c0_g1::SRR7914_TRINITY_DN13592_c0_g1_i1::g.22599::m.22599,SRR7979_TRINITY_DN18276_c4_g1::SRR7979_TRINITY_DN18276_c4_g1_i1::g.61950::m.61950	18842.3	2
RPS12	40S ribosomal protein S12 [Pteropus alecto] ELK09702.1	SRR7914_TRINITY_DN30010_c0_g4::SRR7914_TRINITY_DN30010_c0_g4_i3::g.208::m.208,SRR7914_TRINITY_DN35466_c0_g1::SRR7914_TRINITY_DN35466_c0_g1_i1::g.6437::m.6437	13524.7	4
RPS14	40S ribosomal protein S14 isoform X2 [Enhydra lutris kenyoni] XP_022348780.1	SRR1329_TRINITY_DN345862_c0_g1_i9	16272.9	2
RPS16	40S ribosomal protein S16 isoform X1 [Salvelinus alpinus] XP_023825467.1	SRR1329_TRINITY_DN342158_c0_g1_i18	16383.7	4
RPS20	40S ribosomal protein S20 [Oryzias melastigma] XP_024135534.1	SRR7978_TRINITY_DN12937_c0_g1_i2	13345.9	2
RPS26	40S ribosomal protein S26-like [Chlorocebus sabaeus] XP_007995529.1	SRR7978_TRINITY_DN13576_c0_g1_i1	13092.4	2
RPS3	40S ribosomal protein S3 [Equus caballus] XP_001494894.2	SRR7979_TRINITY_DN13853_c0_g1_i4	26732.6	4
RPS4	40S ribosomal protein S4 [Poecilia reticulata] XP_008433376.2	SRR1330_TRINITY_DN113110_c0_g1_i2	29621.9	1
RPS5	40S ribosomal protein S5 isoform X1 [Astyanax mexicanus] XP_015458686.1	SRR7914_TRINITY_DN22617_c0_g1_i1	22817.9	2
RPS7	40S ribosomal protein S7 [Acanthisitta chloris] KFP75605.1	SRR7914_TRINITY_DN28845_c1_g1_i4	22224.6	4
RPSA	40S ribosomal protein SA isoform X1 [Acanthisitta chloris] XP_009081190.1	SRR1329_TRINITY_DN351935_c0_g1_i11	32641.7	4
RTCB	tRNA-splicing ligase RtcB homolog [Meriones unguiculatus] XP_021518056.1	SRR1329_TRINITY_DN353039_c0_g2_i6	55371.6	2
S100A1	protein S100-A1 [Sorex araneus] XP_004619293.1	SRR7978_TRINITY_DN19890_c6_g1_i1	19799.8	5
S100A1	protein S100-A1-like [Kryptolebias marmoratus] XP_017280481.1	SRR8017_TRINITY_DN6677_c0_g1_i1	12274.5	7
S100A1	protein S100-A1 [Sorex araneus] XP_004619293.1	SRR7978_TRINITY_DN19890_c6_g1::SRR7978_TRINITY_DN19890_c6_g1_i1::g.36705::m.36705	19799.8	2
S100A1	protein S100-A1-like [Kryptolebias marmoratus] XP_017280481.1	SRR8017_TRINITY_DN6677_c0_g1::SRR8017_TRINITY_DN6677_c0_g1_i1::g.113437::m.113437	12274.5	7
S100A10	protein S100-A10 [Cuculus canorus] XP_009558728.1	SRR8020_TRINITY_DN29215_c3_g2_i1	12758.9	2
S100A10	protein S100-A10 [Nanorana parkeri] XP_018424861.1	SRR7978_TRINITY_DN17075_c0_g1_i2	12027.1	2
S100A11	protein S100-A11 [Macaca mulatta] XP_001083484.1	SRR7978_TRINITY_DN10664_c0_g1_i1	11997.4	2
S100A11	protein S100-A11 [Rhinolophus sinicus] XP_019595443.1	SRR1330_TRINITY_DN112856_c0_g1_i2	11593.8	5
S100A11	protein S100-A11 [Rhinolophus sinicus] XP_019595443.1	SRR1330_TRINITY_DN112856_c0_g1_i2::g.237836::m.237836,SRR8017_TRINITY_DN19851_c0_g1::SRR8017_TRINITY_DN19851_c0_g1_i1::g.114492::m.114492	11593.8	2
S100A4	Protein S100-A4 [Fukomys damarensis] KFO36335.1	SRR7979_TRINITY_DN18255_c3_g1_i1	19965.3	3
SAR1	GTP-binding protein SAR1a [Picoides pubescens] XP_009896944.1	SRR8000_TRINITY_DN21697_c1_g2::SRR8000_TRINITY_DN21697_c1_g2_i3::g.100338::m.100338	14626.6	6
SAR1A	GTP-binding protein SAR1a [Picoides pubescens] XP_009896944.1	SRR8000_TRINITY_DN21697_c1_g2_i3	14626.6	4
SELENBP1	selenium-binding protein 1 [Rattus norvegicus] NP_543168.1	SRR8017_TRINITY_DN26574_c4_g4_i2	51007.8	12
SERPINB1	Leukocyte elastase inhibitor [Phoenicopterus ruber ruber] KFQ87028.1	SRR1329_TRINITY_DN352351_c4_g3_i5	42708.9	2
SERPINB1	leukocyte elastase inhibitor-like [Latimeria chalumnae] XP_006007367.1	SRR8017_TRINITY_DN26256_c5_g1_i6	42781.5	4
SERPINB1	leukocyte elastase inhibitor-like isoform X1 [Hippocampus comes] XP_019713056.1	SRR7980_TRINITY_DN18796_c3_g3_i4	49461.9	0
SERPINB5	serpin B5 [Marmota marmota marmota] XP_015337805.1	SRR8017_TRINITY_DN42343_c0_g1_i1	42636.7	5
SERPING1	plasma protease C1 inhibitor isoform X4 [Pogona vitticeps] XP_020647942.1	SRR8021_TRINITY_DN21013_c6_g1_i1	56551.2	4
SET	protein SET isoform X1 [Numida meleagris] XP_021270040.1	SRR1329_TRINITY_DN354816_c3_g2_i11	31842	4
SETDB1	histone-lysine N-methyltransferase 2B [Protobothrops mucrosquamatus] XP_015672058.1	SRR7979_TRINITY_DN16686_c0_g1::SRR7979_TRINITY_DN16686_c0_g1_i2::g.46219::m.46219	51594	3
SFPQ	splicing factor, proline- and glutamine-rich [Pelodiscus sinensis] XP_014430484.1	SRR7980_TRINITY_DN15843_c0_g2_i3	69670.8	8
SH3BGR	SH3 domain-binding glutamic acid-rich-like protein [Pogona vitticeps] XP_020663381.1	SRR7980_TRINITY_DN19176_c2_g1_i2	12885.6	3
SH3BGR	SH3 domain-binding glutamic acid-rich-like protein [Pogona vitticeps] XP_020663381.1	SRR7980_TRINITY_DN19176_c2_g1::SRR7980_TRINITY_DN19176_c2_g1_i2::g.85355::m.85355	12885.6	3
SHMT1	serine hydroxymethyltransferase, cytosolic [Latimeria chalumnae] XP_005997518.2	SRR7978_TRINITY_DN13550_c0_g1_i1	53789.9	3
SIAE	sialate O-acetylesterase [Chrysemys picta bellii] XP_008169311.1	SRR7980_TRINITY_DN18384_c1_g5_i1	59253.3	3
SLC25A6	ADP/ATP translocase 3 isoform X1 [Terrapene mexicana triunguis] XP_024065733.1	SRR1330_TRINITY_DN117450_c14_g1_i2	32988.5	2
SLTM	SAFB-like transcription modulator isoform X4 [Homo sapiens] XP_011520327.1	SRR7914_TRINITY_DN31131_c5_g1_i19	83514.9	3
SNRPD2	small nuclear ribonucleoprotein Sm D2 [Aotus nancymaae] XP_012308924.1	SRR7979_TRINITY_DN19277_c0_g2_i1	12442.9	2
SNRPD3	small nuclear ribonucleoprotein Sm D3 isoform X1 [Vicugna pacos] XP_015102623.1	SRR7980_TRINITY_DN17302_c0_g1_i1	13828.3	2
SOD1	copper-zinc superoxide dismutase [Protopterus annectens] AGV06210.1	SRR1329_TRINITY_DN298527_c1_g1_i1	15933	3
SPEN	msx2-interacting protein isoform X2 [Latimeria chalumnae] XP_005996345.1	SRR7914_TRINITY_DN28925_c0_g3_i1	13771.6	3
SPRED2	sprouty-related, EVH1 domain-containing protein 2 isoform X2 [Chrysemys picta bellii] XP_005287292.1	SRR7979_TRINITY_DN17779_c0_g1_i2	14229.9	2
SPTAN1	spectrin alpha chain, non-erythrocytic 1 isoform X6 [Latimeria chalumnae] XP_005992145.1	SRR7978_TRINITY_DN14502_c0_g1_i1	285629	2
SRSF1	serine/arginine-rich splicing factor 1 [Zonotrichia albicollis] XP_014126048.1	SRR7914_TRINITY_DN30399_c3_g2_i4	36157.3	3
SRSF10	serine/arginine-rich splicing factor 10 [Xenopus tropicalis] NP_001011096.1	SRR1329_TRINITY_DN349498_c0_g1_i7	21689.9	1
SRSF3	serine/arginine-rich splicing factor 3 isoform X2 [Xenopus tropicalis] XP_012815513.1	SRR7914_TRINITY_DN30530_c5_g1_i2	14480.7	1
SRSF5	serine/arginine-rich splicing factor 5 [Nanorana parkeri] XP_018425911.1	SRR1330_TRINITY_DN115378_c1_g1_i15	31364	4
SRSF9	serine/arginine-rich splicing factor 9 isoform X1 [Mus musculus] XP_011246460.1	SRR7980_TRINITY_DN19392_c1_g1_i3	28900.2	1
SRSF9	serine/arginine-rich splicing factor 9 isoform X1 [Mus musculus] XP_011246460.1	SRR7980_TRINITY_DN17784_c5_g3_i1	25776.2	3
STOM	erythrocyte band 7 integral membrane protein [Latimeria chalumnae] XP_005987428.1	SRR8021_TRINITY_DN6440_c0_g1_i2	31057.4	2
STOM	erythrocyte band 7 integral membrane protein [Nanorana parkeri] XP_018420155.1	SRR7914_TRINITY_DN30056_c1_g4_i3	33201	1
SUB1	activated RNA polymerase II transcriptional coactivator p15 [Ficedula albicollis] XP_005060583.1	SRR7979_TRINITY_DN13301_c0_g1_i2	14112.7	5
TAGLN	transgelin [Latimeria chalumnae] XP_005987312.2	SRR7979_TRINITY_DN19633_c1_g1_i1	22180.7	6
TAGLN	smooth muscle cell-specific protein SM22 alpha [Epinephelus coioides] ABW04145.1	SRR7979_TRINITY_DN19633_c1_g1::SRR7979_TRINITY_DN19633_c1_g1_i1::g.52531::m.52531	22180.7	2
TALDO1	transaldolase [Nannospalax galili] XP_008852625.1	SRR7914_TRINITY_DN32278_c0_g1_i2	37590.3	8
TARDBP	TAR DNA-binding protein 43 isoform X3 [Ochotona princeps] XP_004596113.1	SRR7914_TRINITY_DN32603_c0_g1_i3	46481.3	5
TCN1	transcobalamin-1 [Chrysemys picta bellii] XP_005280612.1	SRR7980_TRINITY_DN16795_c0_g1_i1	47517.1	4
TCN1	transcobalamin-1-like [Terrapene mexicana triunguis] XP_024053503.1	SRR1330_TRINITY_DN123320_c0_g1_i8	36693	2
TF	serotransferrin-A [Latimeria chalumnae] XP_006008475.1	SRR8017_TRINITY_DN25757_c4_g1_i3	77799.7	11
TGM1	protein-glutamine gamma-glutamyltransferase K-like protein [Camelus ferus] EPY89941.1	SRR1330_TRINITY_DN124479_c0_g1_i6	76602.4	15
TGM1	protein-glutamine gamma-glutamyltransferase K-like protein [Camelus ferus] EPY89941.1	SRR1330_TRINITY_DN124479_c0_g1::SRR1330_TRINITY_DN124479_c0_g1_i6::g.230241::m.230241	76602.4	2
TGM5	protein-glutamine gamma-glutamyltransferase 5 [Callithrix jacchus] XP_009003657.2	SRR8017_TRINITY_DN50100_c0_g1_i1	81881	38
TGM5	protein-glutamine gamma-glutamyltransferase 5 [Callithrix jacchus]	SRR8017_TRINITY_DN50100_c0_g1::SRR8017_TRINITY_DN50100_c0_g1_i1::g.120442::m.120442	81881	7
TGS1	trimethylguanosine synthase [Chelonia mydas] XP_007054559.1	SRR7979_TRINITY_DN19443_c0_g1_i1	27082.7	3
TIMP2	metalloproteinase inhibitor 2 [Pogona vitticeps] XP_020669619.1	SRR1330_TRINITY_DN123372_c5_g4_i1	24635.6	2
TKT	Transketolase, partial [Chlamydotis macqueenii] KFP43937.1	SRR8020_TRINITY_DN25669_c0_g1_i1	63629.4	16
TKTL2	transketolase-like 2 L homeolog [Xenopus laevis] NP_001079885.1	SRR1329_TRINITY_DN344804_c1_g1_i1	67851.3	1
TLN1	talin-1 [Latimeria chalumnae] XP_014349194.1	SRR1330_TRINITY_DN124401_c1_g1_i4	271609	7
TMCC3	transmembrane and coiled-coil domain-containing protein 3 [Chelonia mydas] XP_007063893.1	SRR7980_TRINITY_DN16251_c0_g1_i3	75909.6	2
TMOD3	tropomodulin-3 [Pelodiscus sinensis] XP_006118573.1	SRR7980_TRINITY_DN19032_c0_g2_i1	39361.8	2
TMPO	lamina-associated polypeptide 2-like [Xenopus laevis] XP_018110857.1	SRR7979_TRINITY_DN16473_c0_g1_i1	105021	12
TMPO	lamina-associated polypeptide 2-like [Xenopus laevis] XP_018119054.1	SRR7914_TRINITY_DN28335_c0_g1_i1	45515.8	5
TPI1	triose phosphate isomerase [Protopterus annectens] BAD17880.1	SRR7978_TRINITY_DN16429_c0_g1_i2	27142.7	7
TPM1	tropomyosin alpha-1 chain isoform X16 [Gallus gallus] XP_015134277.1	SRR7979_TRINITY_DN16818_c1_g1_i7	28884.6	2
TPM3	tropomyosin alpha-3 chain isoform X5 [Nanorana parkeri] XP_018426105.1	SRR7978_TRINITY_DN19089_c0_g1_i2	28444.3	4
TPM4	tropomyosin alpha-4 chain isoform X4 [Austrofundulus limnaeus] XP_013869664.1	SRR7978_TRINITY_DN19761_c2_g1_i3	28639.3	7
TREX1	three-prime repair exonuclease 1 [Anolis carolinensis] XP_008103376.1	SRR8017_TRINITY_DN26520_c0_g1_i1	29121.9	3
TREX1	three-prime repair exonuclease 1 [Anolis carolinensis] XP_008103376.1	SRR7980_TRINITY_DN19327_c5_g3_i1	30613.6	3
TUBA1A	tubulin alpha-1A chain-like isoform X1 [Branchiostoma belcheri] XP_019643284.1	SRR7978_TRINITY_DN19020_c4_g2_i1	46089.4	1
TUBA1B	tubulin alpha-1B chain [Saimiri boliviensis boliviensis] XP_010348074.1	SRR7980_TRINITY_DN18831_c0_g2_i1	50151.7	0
TUBB	tubulin beta chain isoform X1 [Jaculus jaculus] XP_012807536.1	SRR7980_TRINITY_DN17791_c2_g2_i1	56052.7	3
TUBB4B	tubulin beta-4B chain [Salmo salar] XP_013998013.1	SRR7978_TRINITY_DN18609_c3_g1_i1	52879.9	1
TUBB4B	tubulin beta-4B chain isoform X1 [Orycteropus afer afer] XP_007945164.1	SRR7978_TRINITY_DN18609_c3_g6_i1	49802.7	1
TXN	thioredoxin 1 [Scylla paramamosain] AGC96525.1	SRR7978_TRINITY_DN19499_c3_g1_i1	11840.8	2
TXN	thioredoxin-like [Nanorana parkeri] XP_018412723.1	SRR8017_TRINITY_DN25611_c6_g3::SRR8017_TRINITY_DN25611_c6_g3_i3::g.107852::m.107852,SRR8021_TRINITY_DN36390_c0_g1::SRR8021_TRINITY_DN36390_c0_g1_i1::g.158516::m.158516	11555.1	4
TXN1	thioredoxin 1 [Scylla paramamosain] AGC96525.1	SRR7978_TRINITY_DN19499_c3_g1::SRR7978_TRINITY_DN19499_c3_g1_i1::g.44861::m.44861	11840.8	2
TXNL1	thioredoxin-like [Nanorana parkeri] XP_018412723.1	SRR8017_TRINITY_DN25611_c6_g3_i3	11555.1	4
TXNRD3	thioredoxin reductase 3 isoform X1 [Lepisosteus oculatus] XP_006631070.1	SRR7979_TRINITY_DN17889_c5_g1_i1	65472.3	19
TYMP	thymidine phosphorylase isoform X2 [Latimeria chalumnae] XP_014348817.1	SRR8000_TRINITY_DN333_c0_g1_i1	51867.9	3
UBA1	ubiquitin-like modifier-activating enzyme 1 isoform X1 [Latimeria chalumnae] XP_014348725.1	SRR7914_TRINITY_DN28318_c0_g1_i1	118600	4
UBE2L3	ubiquitin-conjugating enzyme E2 L3 [Oreochromis niloticus] XP_003457077.1	SRR7914_TRINITY_DN32267_c3_g1_i4	17866.3	2
UCHL1	ubiquitin carboxyl-terminal hydrolase isozyme L1 [Ovis aries] XP_004009838.1	SRR7980_TRINITY_DN18010_c4_g1_i1	24525.2	2
UPK1B	uroplakin-1b [Latimeria chalumnae] XP_005997673.1	SRR7978_TRINITY_DN19342_c1_g2_i2	29268	2
UQCRC2	cytochrome b-c1 complex subunit 2, mitochondrial isoform X1 [Chrysemys picta bellii] XP_023958177.1	SRR7978_TRINITY_DN12478_c0_g1_i1	14064.9	3
UQCRC7	cytochrome b-c1 complex subunit 7 [Melopsittacus undulatus] XP_005150932.2	SRR7979_TRINITY_DN17192_c2_g9::SRR7979_TRINITY_DN17192_c2_g9_i1::g.49828::m.49828	13287.9	3
UQCRFS1	cytochrome b-c1 complex subunit Rieske, mitochondrial-like [Sinocyclocheilus grahami] XP_016106537.1	SRR1329_TRINITY_DN343621_c0_g1_i9	29575.9	2
VAMP8	vesicle-associated membrane protein 8 [Latimeria chalumnae] XP_005995240.1	SRR7980_TRINITY_DN18392_c2_g1_i1	11727.9	2
VASP	vasodilator-stimulated phosphoprotein isoform X1 [Orcinus orca] XP_004271209.1	SRR7980_TRINITY_DN18453_c3_g3_i3	46140	2
VAT1	synaptic vesicle membrane protein VAT-1 homolog [Latimeria chalumnae] XP_006006024.1	SRR8017_TRINITY_DN23333_c0_g1_i1	44892.8	13
VCP	transitional endoplasmic reticulum ATPase [Chrysemys picta bellii] XP_005311744.1	SRR7914_TRINITY_DN30683_c4_g1_i1	89278.8	11
VDAC1	voltage-dependent anion-selective channel protein 1 [Latimeria chalumnae] XP_014340171.1	SRR1329_TRINITY_DN352477_c9_g2_i6	34215.2	3
VDAC2	voltage-dependent anion-selective channel protein 2 [Lepisosteus oculatus] XP_006630321.1	SRR7978_TRINITY_DN18557_c0_g4_i1	30229.6	7
VDAC3	voltage-dependent anion-selective channel protein 3 isoform X2 [Scleropages formosus] XP_018584243.1	SRR7978_TRINITY_DN16280_c0_g1_i1	30626.7	2
VIM	type III vimentin [Protopterus aethiopicus] CAH05050.1	SRR8017_TRINITY_DN26941_c1_g1_i5	53715.3	3
VIM	type III vimentin [Protopterus aethiopicus] CAH05050.1	SRR1330_TRINITY_DN120498_c5_g1_i4	53783.1	1
VIM	type III vimentin [Protopterus aethiopicus] CAH05050.1	SRR8017_TRINITY_DN26941_c1_g1_i4	53787.9	1
VPS52	vacuolar protein sorting-associated protein 52 homolog [Callorhinchus milii] XP_007909665.1	SRR7914_TRINITY_DN32428_c2_g2_i8	17703.4	3
VPS52	vacuolar protein sorting-associated protein 52 homolog [Callorhinchus milii] XP_007909665.1	SRR7914_TRINITY_DN32428_c2_g2::SRR7914_TRINITY_DN32428_c2_g2_i8::g.4502::m.4502,SRR7914_TRINITY_DN60931_c0_g1::SRR7914_TRINITY_DN60931_c0_g1_i1::g.18471::m.18471,SRR7980_TRINITY_DN18899_c0_g1::SRR7980_TRINITY_DN18899_c0_g1_i5::g.81287::m.81287,SRR7980_TRINITY_DN18899_c0_g1::SRR7980_TRINITY_DN18899_c0_g1_i7::g.81288::m.81288	17703.4	2
VWA5A	von Willebrand factor A domain-containing protein 5A-like isoform X2 [Latimeria chalumnae] XP_006001347.1	SRR8017_TRINITY_DN23899_c0_g1_i1	92837.5	3
WDR1	WD repeat-containing protein 1 [Sturnus vulgaris] XP_014738683.1	SRR7979_TRINITY_DN16692_c0_g1_i1	66485.7	10
WDR74	WD repeat-containing protein 74 isoform X2 [Chrysemys picta bellii] XP_005308041.1	SRR7978_TRINITY_DN19508_c0_g1_i2	15683.8	2
WDR78	WD repeat-containing protein 74 isoform X2 [Chrysemys picta bellii] XP_005308041.1	SRR7978_TRINITY_DN19508_c0_g1::SRR7978_TRINITY_DN19508_c0_g1_i2::g.42550::m.42550,SRR7980_TRINITY_DN17930_c0_g2::SRR7980_TRINITY_DN17930_c0_g2_i11::g.83094::m.83094,SRR7980_TRINITY_DN17930_c0_g2::SRR7980_TRINITY_DN17930_c0_g2_i5::g.83091::m.83091,SRR7980_TRINITY_DN17930_c0_g2::SRR7980_TRINITY_DN17930_c0_g2_i8::g.83092::m.83092	15683.8	4
YBX1	nuclease-sensitive element-binding protein 1-like [Balaenoptera acutorostrata scammoni] XP_007186276.1	SRR7979_TRINITY_DN14348_c0_g1_i1	34908	2
YWHAB	14-3-3 protein beta/alpha-1-like [Paramormyrops kingsleyae] XP_023669253.1	SRR7979_TRINITY_DN17762_c4_g3_i3	27912	6
YWHAE	14-3-3 protein epsilon isoform X1 [Lepisosteus oculatus] XP_006641186.1	SRR1329_TRINITY_DN350999_c5_g4_i1	28987.5	3
YWHAG	14-3-3 protein gamma-B [Monopterus albus] XP_020476389.1	SRR7979_TRINITY_DN16195_c0_g2_i2	28298.1	2
YWHAZ	14-3-3 protein zeta isoform X2 [Pseudomyrmex gracilis] XP_020293416.1	SRR8020_TRINITY_DN29026_c3_g1_i3	28170.1	5
YWHAZ	14-3-3 protein zeta/delta [Protobothrops mucrosquamatus] XP_015668838.1	SRR7978_TRINITY_DN18621_c1_g1_i1	28390.4	5
ZNF346	zinc finger protein 346 isoform X1 [Latimeria chalumnae] XP_005992398.1	SRR7978_TRINITY_DN18678_c0_g2_i1	31175.7	2
	actin, cytoplasmic type 5 [Alligator sinensis] XP_006020346.1	SRR1330_TRINITY_DN123871_c0_g5_i2	41808.8	1
	calmodulin-like [Astyanax mexicanus] XP_022517811.1	SRR7980_TRINITY_DN18021_c1_g4_i1	16822	3
	Chain A, Crystal Structure Of Up1 Complexed With D(Ttagggttag(6-Mi) G); A Human Telomeric Repeat Containing 6-Methyl-8-(2- Deoxy-Beta-Ribofuranosyl)isoxanthopteridine (6-Mi) 1PGZ_A	SRR7914_TRINITY_DN30381_c6_g1_i4	37906.1	1
	fish-egg lectin-like [Gekko japonicus] XP_015261502.1	SRR7980_TRINITY_DN17505_c0_g1_i1	29923.2	5
	hypothetical protein [Burkholderia ubonensis]	SRR8017_TRINITY_DN50016_c0_g1_i1	13496.5	2
	hypothetical protein [Burkholderia ubonensis] WP_060139291.1	SRR8017_TRINITY_DN74840_c0_g1_i1	12892.4	6
	hypothetical protein A6R68_21905 [Neotoma lepida] OBS79893.1	SRR1330_TRINITY_DN121975_c0_g1_i1	19502	3
	integumentary mucin B.1 [Xenopus laevis] CAA69604.1	SRR1330_TRINITY_DN25028_c0_g1_i1	13054.4	2
	keratin, type II cytoskeletal cochleal [Buceros rhinoceros silvestris] XP_010130479.1	SRR7980_TRINITY_DN19221_c2_g4_i1	37669.2	5
	No significant similarity found	SRR7980_TRINITY_DN19100_c3_g2_i6	14793.1	2
	No significant similarity found	SRR8017_TRINITY_DN36970_c0_g1_i1	13541.8	1
	No significant similarity found.	SRR1330_TRINITY_DN125040_c2_g1_i2	17436.4	3
	No significant similarity found.	SRR8020_TRINITY_DN11352_c0_g1_i1	14765.6	1
	No significant similarity found.	SRR7978_TRINITY_DN39042_c0_g1_i1	11573.7	3
	perlwapin-like [Cyprinus carpio] XP_018951125.1	SRR7980_TRINITY_DN18425_c5_g1_i8	24530.2	6
	sp|K1C9_HUMAN|	sp|K1C9_HUMAN|	62131	25
	uncharacterized protein LOC100681683 isoform X2 [Ornithorhynchus anatinus] XP_007659861.1	SRR7914_TRINITY_DN24024_c0_g1_i2	55695.9	2
	uncharacterized protein LOC102354522 [Latimeria chalumnae] XP_005999309.1	SRR1330_TRINITY_DN105931_c0_g1_i1	43244.9	10
	uncharacterized protein LOC107079203 [Lepisosteus oculatus] XP_015217116.1	SRR8017_TRINITY_DN24969_c9_g5_i2	27289	14
	uncharacterized protein LOC109468467 [Branchiostoma belcheri] XP_019622270.1	SRR7980_TRINITY_DN18792_c4_g2_i1	11808	2
		sp|ALBU_HUMAN|	69366.9	4
		sp|K1C10_HUMAN|	59520.3	26
		sp|K2C1_HUMAN|	65888	34
		sp|CAS1_BOVIN|	24529.4	4
		sp|ALBU_BOVIN|	69294.2	14
		SRR7978_TRINITY_DN17997_c3_g1_i3	92627.6	4
		sp|K22E_HUMAN|	65866.4	29
		sp|TRYP_PIG|	24409.3	3
		sp|K1C15_SHEEP|	48771.9	2
	Cytochrome c [Mizuhopecten yessoensis] OWF40891.1	SRR1330_TRINITY_DN112130_c0_g1::SRR1330_TRINITY_DN112130_c0_g1_i1::g.220794::m.220794,SRR7978_TRINITY_DN16633_c0_g1::SRR7978_TRINITY_DN16633_c0_g1_i1::g.25858::m.25858,SRR7978_TRINITY_DN16633_c0_g1::SRR7978_TRINITY_DN16633_c0_g1_i2::g.25859::m.25859	11788.2	3
	No significant similarity found.	SRR7980_TRINITY_DN19835_c4_g2::SRR7980_TRINITY_DN19835_c4_g2_i1::g.83833::m.83833	11506.8	5
	No significant similarity found.	SRR7978_TRINITY_DN39042_c0_g1::SRR7978_TRINITY_DN39042_c0_g1_i1::g.39245::m.39245	11573.7	3
	uncharacterized protein LOC109468467 [Branchiostoma belcheri] XP_019622270.1	SRR7980_TRINITY_DN18792_c4_g2::SRR7980_TRINITY_DN18792_c4_g2_i1::g.79454::m.79454	11808	3
		sp|K1C9_HUMAN|	62131	18
		sp|ALBU_BOVIN|	69294.2	4
		sp|K22E_HUMAN|	65866.4	11
		sp|K2C1_HUMAN|	65888	18
		sp|K1C10_HUMAN|	59520.3	15
		sp|TRYP_PIG|	24409.3	4
		sp|K1C15_SHEEP|	48771.9	1

## Sheet: Free-swimming_Skin_Mucus
Supplementary Table 2: List of all proteins identified by LC-MS/MS in the free-swimming skin mucus of P. dolloi using the SRA transcriptomic database
Gene Symbols	Protein Name	Transcript ID	Protein molecular weight (Da)	Peptide Count
A2M	alpha-2-macroglobulin [Latimeria chalumnae] XP_014351915.1	SRR1330_TRINITY_DN122443_c0_g1_i1	162429	40
A2M	alpha-2-macroglobulin [Latimeria chalumnae] XP_014351915.1	SRR8020_TRINITY_DN29215_c3_g2_i1	12758.9	4
AASS	alpha-aminoadipic semialdehyde dehydrogenase [Lepisosteus oculatus] XP_006626906.2	SRR8020_TRINITY_DN26398_c0_g1_i1	61781.4	2
ABHD14B	alpha/beta hydrolase domain-containing protein 14B isoform X1 [Alligator sinensis] XP_006029018.1	SRR1329_TRINITY_DN334124_c0_g1_i2	23149.2	4
ACADL	long-chain specific acyl-CoA dehydrogenase, mitochondrial [Xenopus tropicalis] NP_001039250.1	SRR7979_TRINITY_DN19569_c4_g4_i1	34179.3	2
ACAT1	acetyl-CoA acetyltransferase, mitochondrial [Latimeria chalumnae] XP_006008067.1	SRR7914_TRINITY_DN30261_c2_g1_i1	44658.3	3
ACLY	ATP-citrate synthase [Xenopus tropicalis] NP_001008028.1	SRR7979_TRINITY_DN14261_c0_g1_i1	120202	2
ACO2	aconitate hydratase, mitochondrial-like [Fulmarus glacialis] XP_009578760.1	SRR1330_TRINITY_DN123909_c3_g1_i4	12509.8	1
ACO2.L	aconitase 2 L homeolog [Xenopus laevis] NP_001337055.1	SRR7980_TRINITY_DN18428_c2_g1_i9	85963.6	2
ACOT7	fatty acyl-CoA hydrolase precursor, medium chain-like [Terrapene mexicana triunguis]	SRR7979_TRINITY_DN17618_c0_g2_i8	63067.7	5
ACT	actin [Tariona cf. bruneti JXZ-2013] AGJ82828.1	SRR1329_TRINITY_DN355687_c4_g1_i5	17950.4	2
ACT5	actin, cytoplasmic type 5 [Alligator sinensis]	SRR1330_TRINITY_DN123871_c0_g5_i2	41808.8	0
ACTA2	actin, aortic smooth muscle-like [Terrapene mexicana triunguis] XP_024069636.1	SRR7978_TRINITY_DN18397_c1_g4_i1	42026.2	0
ACTB	beta actin [Cynops pyrrhogaster] BAM46130.1	SRR7978_TRINITY_DN19729_c1_g7_i1	40107	1
ACTN4	alpha-actinin-4 isoform X4 [Anolis carolinensis]	SRR8020_TRINITY_DN28917_c0_g1_i2	103861	0
ACTN4	alpha-actinin-4 isoform X3 [Equus caballus] XP_023505436.1	SRR1329_TRINITY_DN356449_c2_g3_i4	33513.1	1
ACTN4	alpha-actinin-4 isoform X4 [Anolis carolinensis] XP_008120449.1	SRR8020_TRINITY_DN28917_c0_g1_i2	103861	25
ACTR1B	beta-centractin [Lepisosteus oculatus] XP_006625367.1	SRR7978_TRINITY_DN14797_c0_g2_i1	42329.9	2
ACTR2	actin-related protein 2 [Monopterus albus] XP_020457339.1	SRR7980_TRINITY_DN18154_c0_g1_i2	44839.2	2
ACTR3	actin-related protein 3 isoform X1 [Latimeria chalumnae] XP_006003576.1	SRR7978_TRINITY_DN41182_c0_g1_i1	47298.7	6
ADH5	alcohol dehydrogenase class-3 isoform X3 [Nanorana parkeri]	SRR1329_TRINITY_DN348505_c11_g1_i2	27348.8	2
AGR2	anterior gradient protein 2 homolog [Numida meleagris] XP_021244750.1	SRR7980_TRINITY_DN12577_c0_g1_i2	20248.1	2
AGR2	anterior gradient protein 2 homolog [Cebus capucinus imitator] XP_017382406.1	SRR1330_TRINITY_DN115807_c10_g1_i1	20600.8	2
AGR2	anterior gradient protein 2 homolog [Numida meleagris] XP_021244750.1	SRR7980_TRINITY_DN12577_c0_g1_i2	20248.1	11
AGR2	anterior gradient protein 2 homolog [Python bivittatus] XP_007430426.1	SRR1330_TRINITY_DN115807_c10_g2_i2	18214.5	3
AHCY	adenosylhomocysteinase A [Xenopus laevis] NP_001089027.1	SRR8000_TRINITY_DN15903_c0_g1_i1	44582.5	3
AHNAK	neuroblast differentiation-associated protein AHNAK [Monodelphis domestica] XP_016278370.1	SRR7978_TRINITY_DN19773_c0_g1_i11	34554.8	2
AHNAK	neuroblast differentiation-associated protein AHNAK isoform X1 [Alligator sinensis] XP_006033238.1	SRR7980_TRINITY_DN15640_c0_g1_i2	255136	15
AHNAK	neuroblast differentiation-associated protein AHNAK isoform X7 [Lepidothrix coronata]	SRR8021_TRINITY_DN20575_c0_g1_i4	130909	2
AHNAK	neuroblast differentiation-associated protein AHNAK isoform X7 [Lepidothrix coronata] XP_017695479.1	SRR1329_TRINITY_DN349003_c0_g1_i3	26618.9	2
AHNAK	neuroblast differentiation-associated protein AHNAK-like [Meleagris gallopavo] XP_010726533.2	SRR8021_TRINITY_DN20575_c0_g1_i7	25060.6	1
AKAP8	A-kinase anchor protein 8-like isoform X5 [Alligator mississippiensis] XP_014459902.1	SRR7979_TRINITY_DN18976_c0_g1_i4	57945.1	2
AKAP8L	A-kinase anchor protein 8-like isoform X5 [Alligator mississippiensis] XP_014459902.1	SRR7979_TRINITY_DN18976_c0_g1_i4	57945.1	8
AKR1B10	aldose reductase-related protein 1-like [Latimeria chalumnae] XP_005988273.1	SRR8000_TRINITY_DN21975_c5_g3_i1	35414.1	7
ALB	serum albumin-like [Latimeria chalumnae] XP_006011457.1	SRR8000_TRINITY_DN21637_c2_g3_i3	68795	20
ALDH1B1	aldehyde dehydrogenase, mitochondrial [Latimeria chalumnae] XP_014344083.1	SRR8000_TRINITY_DN15565_c0_g1_i1	57087.3	2
ALDH3B1	aldehyde dehydrogenase family 3 member B1 isoform A [Alligator mississippiensis]	SRR8020_TRINITY_DN25153_c0_g1_i1	52297.1	6
ALDH4A1	delta-1-pyrroline-5-carboxylate dehydrogenase, mitochondrial isoform X2 [Latimeria chalumnae] XP_005986124.1	SRR8017_TRINITY_DN26465_c2_g1_i5	61926.2	2
ALDH9A1	4-trimethylaminobutyraldehyde dehydrogenase [Gorilla gorilla gorilla] XP_004027873.1	SRR7914_TRINITY_DN30301_c9_g1_i1	54927.8	3
ALDOA	fructose-bisphosphate aldolase A [Protopterus annectens]	SRR7914_TRINITY_DN29665_c3_g6_i1	39594.3	4
ALDOA	fructose-bisphosphate aldolase A [Protopterus annectens] BAD17874.1	SRR7914_TRINITY_DN29665_c3_g6_i1	39594.3	18
ALDOB	fructose-bisphosphate aldolase B [Protopterus annectens]	SRR8021_TRINITY_DN19509_c1_g2_i1	47606.4	15
ANP32A	acidic leucine-rich nuclear phosphoprotein 32 family member A isoform X2 [Chrysemys picta bellii] XP_023962983.1	SRR1329_TRINITY_DN352348_c0_g1_i6	27983.1	2
ANP32B	acidic leucine-rich nuclear phosphoprotein 32 family member B isoform X3 [Latimeria chalumnae] XP_014345375.1	SRR1330_TRINITY_DN37589_c0_g1_i1	29003.7	2
ANXA1	annexin A1 L homeolog isoform X1 [Xenopus laevis] XP_018094451.1	SRR8017_TRINITY_DN19637_c0_g1_i1	37551.1	5
ANXA1	annexin A1-like [Nanorana parkeri] XP_018417771.1	SRR1330_TRINITY_DN110493_c0_g1_i2	38186.7	9
ANXA1	annexin A2-A [Xenopus laevis] NP_001081284.1	SRR7978_TRINITY_DN11440_c0_g1_i1	38348	3
ANXA1	annexin A1 [Paramormyrops kingsleyae] XP_023658981.1	SRR1329_TRINITY_DN348832_c0_g1_i6	22510.7	3
ANXA1	annexin A1 [Sarcophilus harrisii] XP_003761679.1	SRR8017_TRINITY_DN3852_c0_g1_i1	37450.7	4
ANXA1	annexin A1 L homeolog isoform X1 [Xenopus laevis] XP_018094451.1	SRR8017_TRINITY_DN19637_c0_g1_i1	37551.1	9
ANXA1	annexin A1-like [Nanorana parkeri] XP_018417771.1	SRR1330_TRINITY_DN110493_c0_g1_i2	38186.7	22
ANXA11	annexin A11 [Python bivittatus]	SRR8017_TRINITY_DN23242_c0_g1_i2	46841.8	4
ANXA11	annexin A11 [Python bivittatus] XP_007430230.1	SRR8017_TRINITY_DN23242_c0_g1_i2	46841.8	8
ANXA2	annexin A2-A [Xenopus laevis] NP_001081284.1	SRR7978_TRINITY_DN11440_c0_g1_i1	38348	20
ANXA3	annexin A3 [Chrysemys picta bellii]	SRR7980_TRINITY_DN18058_c6_g2_i3	36152.2	10
ANXA4	annexin A4 L homeolog [Xenopus laevis]	SRR1330_TRINITY_DN103436_c0_g1_i1	35762	2
ANXA4	annexin A4 L homeolog [Xenopus laevis]	SRR1330_TRINITY_DN103436_c0_g1_i1	35762	14
ANXA5	annexin A5 [Alligator sinensis] XP_006015678.1	SRR7980_TRINITY_DN13101_c0_g2_i1	36381.8	8
ANXA5	annexin A5 [Hipposideros armiger] XP_019484321.1	SRR1330_TRINITY_DN120187_c1_g3_i2	24719.2	1
ANXA7	annexin A7 isoform X2 [Pogona vitticeps] XP_020646859.1	SRR7914_TRINITY_DN30425_c10_g3_i1	47957.2	13
ANXA8	annexin A8-like protein 1 isoform X2 [Latimeria chalumnae]	SRR7980_TRINITY_DN19278_c0_g1_i5	36598.1	1
ANXA8	annexin A8-like protein 1 isoform X2 [Latimeria chalumnae] XP_005992486.1	SRR7980_TRINITY_DN19278_c0_g1_i5	36598.1	2
Ap1b1	AP-1 complex subunit beta-1 isoform X2 [Odocoileus virginianus texanus] XP_020762812.1	SRR1329_TRINITY_DN351552_c4_g2_i1	104601	2
APOA1	apolipoprotein A-I [Ceratotherium simum simum] XP_014640623.1	SRR8000_TRINITY_DN21371_c5_g3_i4	29038.6	5
ARF1	ADP-ribosylation factor 1 isoform X1 [Heterocephalus glaber] XP_004874772.3	SRR1329_TRINITY_DN355519_c3_g3_i5	20799.6	4
ARF4	ADP-ribosylation factor 4 [Anolis carolinensis] XP_003217762.1.	SRR7979_TRINITY_DN19654_c4_g2_i1	20632.5	2
ARHGDIA	rho GDP-dissociation inhibitor 1 [Gekko japonicus] XP_015282040.1	SRR7980_TRINITY_DN18530_c10_g4_i3	23482	5
ARHGDIG	rho GDP-dissociation inhibitor 3 isoform X3 [Lepisosteus oculatus]	SRR7978_TRINITY_DN19758_c3_g1_i6	22727.2	2
ARPC2	actin-related protein 2/3 complex subunit 2 [Anolis carolinensis] XP_003214977.3	SRR7980_TRINITY_DN19452_c3_g8_i1	34553.2	6
ARPC3	actin-related protein 2/3 complex subunit 3 [Pygocentrus nattereri] XP_017543092.1	SRR7978_TRINITY_DN14366_c0_g1_i3	20665.1	3
ARPC4	actin-related protein 2/3 complex subunit 4 [Anolis carolinensis] XP_008103770.1	SRR8000_TRINITY_DN43568_c0_g1_i1	19724.5	3
ARSA	arylsulfatase A [Latimeria chalumnae] XP_006004636.1	SRR8021_TRINITY_DN21280_c0_g1_i2	56093	4
ARSA	arylsulfatase A [Latimeria chalumnae] XP_006004636.1	SRR8021_TRINITY_DN21280_c0_g1_i2	56093	5
ASL	argininosuccinate lyase [Protopterus annectens] AGO20699.1	SRR8017_TRINITY_DN20722_c0_g1_i1	52367.7	2
ASL	argininosuccinate lyase [Protopterus annectens] AGO20699.1	SRR8017_TRINITY_DN20722_c0_g1_i1	52367.7	7
ASPA	aspartoacylase [Terrapene mexicana triunguis] XP_024067041.1	SRR8017_TRINITY_DN22253_c0_g1_i2	35347.7	6
ASS1	argininosuccinate synthetase [Protopterus annectens] AGO20698.1	SRR8000_TRINITY_DN21728_c1_g1_i1	48880.9	9
ATP2A3	sarcoplasmic/endoplasmic reticulum calcium ATPase 3 isoform X2 [Pelodiscus sinensis]	SRR7914_TRINITY_DN31419_c0_g1_i1	110457	19
ATP5F1	ATP synthase F(0) complex subunit B1, mitochondrial [Xenopus tropicalis] NP_989118.1	SRR7979_TRINITY_DN18028_c1_g2_i2	27914.3	2
ATP5F1A	ATP synthase subunit alpha, mitochondrial [Sturnus vulgaris] XP_014750340.1	SRR7978_TRINITY_DN18459_c0_g1_i1	60130.4	7
ATP5F1B	ATP synthase subunit beta, mitochondrial [Latimeria chalumnae] XP_014344908.1	SRR7979_TRINITY_DN16633_c0_g1_i1	55718.8	2
ATP5F1B	ATP synthase subunit beta, mitochondrial [Latimeria chalumnae] XP_014344908.1	SRR7979_TRINITY_DN16633_c0_g1_i1	55718.8	6
ATP6V1A	V-type proton ATPase catalytic subunit A-like [Sinocyclocheilus anshuiensis] XP_016359212.1	SRR7979_TRINITY_DN19517_c6_g2_i1	68575.8	4
ATP6V1B2	V-type proton ATPase subunit B, brain isoform [Latimeria chalumnae] XP_014343472.1	SRR8020_TRINITY_DN30123_c0_g1_i1	56570.2	3
ATPA	ATP synthase subunit alpha, mitochondrial [Sturnus vulgaris] XP_014750340.1	SRR7978_TRINITY_DN18459_c0_g1_i1	60130.4	13
BBX	HMG box transcription factor BBX-like [Chrysemys picta bellii] XP_005313925.1	SRR1330_TRINITY_DN111419_c0_g1_i3	43744.3	3
BCAS1	breast carcinoma-amplified sequence 1 [Latimeria chalumnae] XP_005990635.2	SRR7979_TRINITY_DN13331_c0_g1_i1	51200.7	3
BCAS1	breast carcinoma-amplified sequence 1 [Latimeria chalumnae] XP_005990635.2	SRR7914_TRINITY_DN26773_c0_g1_i3	44295.5	1
BDH2	3-hydroxybutyrate dehydrogenase type 2 isoform X1 [Latimeria chalumnae] XP_006009732.1	SRR8000_TRINITY_DN16196_c0_g1_i1	26901.4	2
BLVRB	flavin reductase (NADPH) [Monopterus albus] XP_020461280.1	SRR7914_TRINITY_DN31960_c8_g1_i2	16058.5	4
C3	complement C3 [Pelodiscus sinensis] XP_006124815.1	SRR8017_TRINITY_DN25709_c0_g4_i4	184669	4
CA13	carbonic anhydrase 13 [Latimeria chalumnae] XP_014352714.1	SRR8000_TRINITY_DN769_c0_g1_i1	28689.2	3
CALR	Calreticulin [Ophiophagus hannah] ETE73213.1	SRR8017_TRINITY_DN24701_c6_g4_i1	47887	7
CALR	Calreticulin [Ophiophagus hannah] ETE73213.1	SRR8017_TRINITY_DN24701_c6_g4_i1	47887	6
CALR3	calreticulin-3 [Latimeria chalumnae] XP_005989967.1	SRR1329_TRINITY_DN336048_c1_g1_i4	49069.9	9
CALR3	calreticulin-3 [Esox lucius] XP_010869791.1	SRR1329_TRINITY_DN336048_c1_g1_i4	44585.6	2
CAMK1	calcium/calmodulin-dependent protein kinase type 1 [Xenopus tropicalis] NP_001016269.1	SRR7914_TRINITY_DN28428_c0_g1_i1	42605.5	2
CAP1	adenylyl cyclase-associated protein 1 [Manacus vitellinus]	SRR7978_TRINITY_DN18673_c0_g4_i8	50934.4	7
CAP1	adenylyl cyclase-associated protein 1 [Manacus vitellinus] XP_008918818.2	SRR7978_TRINITY_DN18673_c0_g4_i8	50934.4	9
CAPG	macrophage-capping protein isoform X1 [Elephantulus edwardii]	SRR1330_TRINITY_DN116866_c6_g1_i2	32419.7	1
CAPG	macrophage-capping protein [Rhinopithecus roxellana] XP_010357597.1	SRR7914_TRINITY_DN26796_c0_g2_i1	12398	1
CAPG	macrophage-capping protein isoform X1 [Elephantulus edwardii]	SRR1330_TRINITY_DN116866_c6_g1_i2	32419.7	1
CAPG	macrophage-capping protein isoform X1 [Orycteropus afer afer] XP_007947079.1	SRR8017_TRINITY_DN16427_c0_g1_i1	27534.5	3
CAPN1	calpain-1 catalytic subunit [Alligator mississippiensis] XP_006265030.1	SRR7979_TRINITY_DN16725_c0_g1_i2	80691.2	18
CAPN2	calpain-2 catalytic subunit isoform X1 [Nanorana parkeri] XP_018412023.1	SRR1330_TRINITY_DN115159_c0_g1_i4	82667.7	13
CAPN5	calpain-5 isoform X1 [Coturnix japonica] XP_015707981.1	SRR7980_TRINITY_DN18845_c2_g2_i1	73060.5	7
CAPN9	calpain-9 [Anolis carolinensis] XP_016854785.1	SRR1330_TRINITY_DN114223_c0_g1_i1	79199.2	9
Capns1	calpain small subunit 1 [Dipodomys ordii] XP_012881641.1	SRR1329_TRINITY_DN315700_c0_g1_i1	24361.3	5
CAPZA1	F-actin-capping protein subunit alpha-1 [Tinamus guttatus] XP_010215125.1	SRR7914_TRINITY_DN24869_c0_g2_i1	33885	3
CAPZA2	F-actin-capping protein subunit alpha-2 isoform X1 [Ovis aries] XP_004007919.1	SRR7979_TRINITY_DN4917_c0_g1_i1	32899	3
CAPZB	F-actin-capping protein subunit beta isoforms 1 and 2-like [Chelonia mydas] XP_007067790.1	SRR7979_TRINITY_DN15919_c0_g1_i1	30604.8	6
CASP6	caspase-6 [Latimeria chalumnae] XP_005999642.1	SRR1329_TRINITY_DN347736_c1_g1_i2	34824.2	7
CAST	calpastatin [Chelonia mydas]	SRR8021_TRINITY_DN20117_c0_g1_i10	106450	4
CAST	calpastatin [Chelonia mydas] XP_007054144.1	SRR8021_TRINITY_DN20117_c0_g1_i10	106450	14
CCT2	T-complex protein 1 subunit beta [Patagioenas fasciata monilis] OPJ80390.1	SRR1329_TRINITY_DN347645_c1_g1_i8	57611.2	2
CCT6A	T-complex protein 1 subunit zeta [Latimeria chalumnae] XP_005987591.1	SRR8017_TRINITY_DN19673_c0_g1_i1	57808.9	2
CD63	CD63 antigen [Latimeria chalumnae]	SRR7914_TRINITY_DN29642_c2_g1_i4	25908.5	3
CDC8	nucleoside diphosphate kinase [Calidris pugnax] XP_014806741.1	SRR7978_TRINITY_DN19183_c1_g1_i1	17241.1	2
CDC8	nucleoside diphosphate kinase [Calidris pugnax] XP_014806741.1	SRR7978_TRINITY_DN19183_c1_g1_i1	17241.1	7
CFL2	cofilin-2-like [Scleropages formosus]	SRR8017_TRINITY_DN26300_c0_g1_i8	16097.5	3
CFL2	cofilin-2 [Protobothrops mucrosquamatus]	SRR7914_TRINITY_DN29703_c10_g7_i1	19327.9	2
CIRBP	cold-inducible RNA binding protein isoform 2 [Protopterus annectens]	SRR1329_TRINITY_DN354944_c3_g1_i6	16358.6	1
CIRBP	cold-inducible RNA binding protein isoform 2 [Protopterus annectens]	SRR8000_TRINITY_DN21637_c2_g3_i3	68795	18
CIRBP	cold inducible RNA binding protein [Callorhinchus milii] NP_001279973.1	SRR1329_TRINITY_DN337269_c0_g1_i2	17999.3	3
CIRBP	cold inducible RNA binding protein [Protopterus annectens] AJO15919.1	SRR1329_TRINITY_DN352908_c0_g1_i1	13742	2
CIRBP	cold-inducible RNA binding protein isoform 2 [Protopterus annectens] ALX72401.1	SRR1329_TRINITY_DN354944_c3_g1_i6	16358.6	3
CKB	creatine kinase muscle [Protopterus annectens] AFH40439.1	SRR1330_TRINITY_DN121695_c10_g1_i1	45095.2	5
CLIC1	chloride intracellular channel protein 1-like [Sinocyclocheilus anshuiensis] XP_016329934.1	SRR8017_TRINITY_DN26982_c1_g1_i3	27576.8	4
CMPK1	UMP-CMP kinase [Crocodylus porosus] XP_019386930.1	SRR7914_TRINITY_DN32035_c9_g1_i3	26057.7	2
CMPK1	UMP-CMP kinase [Crocodylus porosus] XP_019386930.1	SRR7914_TRINITY_DN32035_c9_g1_i3	26057.7	6
CNDP2	cytosolic non-specific dipeptidase-like [Lepisosteus oculatus] XP_006635723.1	SRR1330_TRINITY_DN84859_c0_g1_i2	53367.7	5
COF2	cofilin-2-like [Scleropages formosus]	SRR1329_TRINITY_DN355037_c7_g2_i11	16868.6	10
COL1A2	Collagen alpha-2(I) chain [Larimichthys crocea]	SRR1330_TRINITY_DN113371_c0_g1_i1	24570	2
CORO1B	coronin-1B [Phascolarctos cinereus] XP_020823845.1	SRR7979_TRINITY_DN17396_c0_g1_i1	54840.9	13
CORO7	coronin-7 [Crocodylus porosus]	SRR7979_TRINITY_DN18784_c0_g1_i2	102349	2
COTL1	coactosin-like protein [Paramormyrops kingsleyae] XP_023675512.1	SRR7914_TRINITY_DN28570_c0_g1_i1	16040.7	2
COTL1	coactosin-like protein [Paramormyrops kingsleyae] XP_023675512.1	SRR7914_TRINITY_DN28570_c0_g1_i1	16040.7	4
COX4I1	cytochrome c oxidase subunit 4 isoform 1, mitochondrial isoform X1 [Terrapene mexicana triunguis]	SRR7978_TRINITY_DN20192_c0_g1_i1	19752	3
CPQ	carboxypeptidase Q [Latimeria chalumnae] XP_006005103.1	SRR7914_TRINITY_DN27097_c0_g1_i1	52694.9	4
CRKL	crk-like protein [Gavialis gangeticus] XP_019362429.1	SRR7980_TRINITY_DN18545_c1_g6_i1	33535.2	2
CS	citrate synthase, mitochondrial [Sinocyclocheilus grahami] XP_016139417.1	SRR1330_TRINITY_DN111710_c0_g1_i2	51912.7	3
CTH	cystathionine gamma-lyase [Rhincodon typus] XP_020378094.1	SRR7978_TRINITY_DN944_c0_g1_i1	45647.2	2
CYB5R3	NADH-cytochrome b5 reductase 3 [Terrapene mexicana triunguis] XP_024069808.1	SRR7980_TRINITY_DN14888_c0_g2_i1	33731	3
CYTB	cystatin-B-like [Monopterus albus] XP_020455589.1	SRR8017_TRINITY_DN23569_c0_g3_i1	11137.5	3
CYTB	cystatin-B-like [Poecilia mexicana] XP_014831182.1	SRR7979_TRINITY_DN17782_c2_g2_i4	11130.3	4
DBNL	drebrin-like protein [Mesitornis unicolor] XP_010187514.1	SRR1329_TRINITY_DN329998_c0_g1_i1	46025.9	2
DDAH1	N(G),N(G)-dimethylarginine dimethylaminohydrolase 1 isoform X1 [Pogona vitticeps] XP_020650695.1	SRR8000_TRINITY_DN18889_c0_g1_i1	30728.1	3
DDAH1	N(G),N(G)-dimethylarginine dimethylaminohydrolase 1-like isoform X2 [Latimeria chalumnae] XP_006013404.1	SRR7978_TRINITY_DN18909_c0_g1_i1	31234.8	2
DES	type III desmin [Protopterus aethiopicus]	SRR8017_TRINITY_DN26105_c2_g1_i1	52329.6	2
DPP3	dipeptidyl peptidase 3 [Latimeria chalumnae] XP_014345198.1	SRR7979_TRINITY_DN18089_c3_g1_i1	82157.7	4
DSC3	desmocollin-3-like [Latimeria chalumnae] XP_006013205.1	SRR1329_TRINITY_DN351212_c1_g1_i12	81999.1	3
DSP	desmoplakin [Latimeria chalumnae] XP_014352264.1	SRR7979_TRINITY_DN15021_c0_g1_i1	149100	2
DSP	desmoplakin isoform X3 [Lepidothrix coronata] XP_017664106.1	SRR7979_TRINITY_DN15021_c0_g1_i3	263663	21
DYNLL1	dynein light chain 1, cytoplasmic isoform X2 [Parus major] XP_015499335.1	SRR1329_TRINITY_DN319901_c0_g1_i2	15304.9	4
EF1A	elongation factor 1alpha [Protopterus dolloi] AGT21711.1	SRR7979_TRINITY_DN17557_c0_g1_i7	50552	1
EF1B	elongation factor 1-beta [Pygocentrus nattereri]	SRR1329_TRINITY_DN351907_c0_g1_i9	25023.7	2
EIF2S1	eukaryotic translation initiation factor 2 subunit 1 [Calidris pugnax] XP_014797229.1	SRR7978_TRINITY_DN10617_c0_g1_i1	36242.9	3
EML2	echinoderm microtubule-associated protein-like 2 [Latimeria chalumnae] XP_014341360.1	SRR7914_TRINITY_DN30664_c0_g1_i1	89553.9	2
ENO1	alpha-enolase isoform X1 [Pelodiscus sinensis]	SRR8000_TRINITY_DN20528_c0_g1_i1	47354.8	7
ENO1	alpha-enolase isoform X1 [Pelodiscus sinensis] XP_006127161.1	SRR8000_TRINITY_DN20528_c0_g1_i1	47354.8	17
ENOB	beta-enolase [Lepisosteus oculatus] XP_006627414.1	SRR8017_TRINITY_DN26716_c0_g3_i5	47375.2	2
ENOSF1	mitochondrial enolase superfamily member 1 isoform X1 [Latimeria chalumnae]	SRR8017_TRINITY_DN19517_c0_g1_i1	49323.4	3
EpCAM	epithelial cell adhesion molecule [Latimeria chalumnae] XP_006012928.1	SRR1329_TRINITY_DN347984_c3_g3_i3	35035.5	3
EPD2	ependymin-2-like [Latimeria chalumnae] XP_005988944.1	SRR8000_TRINITY_DN12354_c0_g1_i1	23102.2	3
EPPK	epiplakin-like [Manacus vitellinus] XP_017943016.1	SRR1329_TRINITY_DN348106_c0_g1_i5	46649	1
EPPK1	epiplakin isoform X1 [Xenopus tropicalis] XP_012810130.1	SRR1330_TRINITY_DN119136_c2_g1_i1	57997.6	5
ESD	S-formylglutathione hydrolase [Latimeria chalumnae] XP_006007704.1	SRR8020_TRINITY_DN29872_c4_g3_i4	31596.4	2
ETA	receptor-type tyrosine-protein phosphatase eta-like [Pygocentrus nattereri] XP_017555483.1	SRR1330_TRINITY_DN113695_c0_g1_i2	22651.2	2
ETFA	electron transfer flavoprotein subunit alpha, mitochondrial [Terrapene mexicana triunguis] XP_024061174.1	SRR7978_TRINITY_DN17436_c0_g2_i1	35287.1	3
ETHE1	persulfide dioxygenase ETHE1, mitochondrial [Xenopus tropicalis] NP_001005706.1	SRR7978_TRINITY_DN15176_c0_g1_i1	30910.1	6
EVPL	envoplakin [Latimeria chalumnae] XP_005993282.1	SRR1330_TRINITY_DN119754_c11_g1_i3	150814	27
EVPL	envoplakin isoform X2 [Chrysemys picta bellii] XP_005297567.1	SRR1330_TRINITY_DN119750_c32_g2_i2	85557.7	8
EZR	ezrin [Phascolarctos cinereus] XP_020842368.1	SRR7979_TRINITY_DN17125_c2_g3_i4	69799.7	4
FBP1	fructose-1,6-bisphosphatase 1 [Xenopus laevis] XP_018099365.1	SRR8000_TRINITY_DN22253_c8_g6_i1	36970.8	11
FCGBP	IgGFc-binding protein [Latimeria chalumnae]	SRR1330_TRINITY_DN230844_c0_g1_i1	21288.6	4
FCGBP	IgGFc-binding protein-like [Chrysemys picta bellii]	SRR1330_TRINITY_DN115695_c12_g1_i4	24626.1	3
FCGBP	IgGFc-binding protein-like [Xenopus laevis]	SRR1330_TRINITY_DN157030_c0_g1_i1	64453.7	5
FCGBP	IgGFc-binding protein-like [Xenopus laevis] XP_018083856.1	SRR1330_TRINITY_DN118385_c7_g1_i1	100847	9
FCGBP	IgGFc-binding protein [Latimeria chalumnae] XP_014345805.1	SRR1330_TRINITY_DN230844_c0_g1_i1	21288.6	9
FCGBP	IgGFc-binding protein-like [Chrysemys picta bellii] XP_023969251.1	SRR1330_TRINITY_DN37009_c0_g1_i1	21530.6	4
FCGBP	IgGFc-binding protein-like [Chrysemys picta bellii] XP_023969251.1	SRR7979_TRINITY_DN16795_c0_g1_i1	93921.1	19
FCGBP	IgGFc-binding protein-like [Chrysemys picta bellii] XP_023969252.1	SRR1330_TRINITY_DN115695_c12_g1_i4	24626.1	11
FCGBP	IgGFc-binding protein-like [Lepisosteus oculatus] XP_015224232.1	SRR1330_TRINITY_DN260834_c0_g1_i1	34955	8
FCGBP	IgGFc-binding protein-like [Nanorana parkeri] XP_018426561.1	SRR1330_TRINITY_DN296737_c0_g1_i1	30495.1	8
FCGBP	IgGFc-binding protein-like [Xenopus laevis] XP_018082069.1	SRR1330_TRINITY_DN157030_c0_g1_i1	64453.7	16
FCGBP	IgGFc-binding protein-like [Xenopus laevis] XP_018082069.1	SRR8000_TRINITY_DN21077_c0_g2_i2	331871	5
FCGBP	IgGFc-binding protein-like [Xenopus laevis] XP_018082069.1	SRR1330_TRINITY_DN79920_c0_g1_i1	15629	5
FCGBP	IgGFc-binding protein-like [Xenopus laevis] XP_018083856.1	SRR1330_TRINITY_DN118385_c7_g1_i1	100847	24
fcl	GDP-L-fucose synthase [Latimeria chalumnae] XP_014353662.1	SRR7978_TRINITY_DN17260_c0_g2_i1	36750.9	3
FGA	Fibrinogen alpha chain [Tinamus guttatus]	SRR7978_TRINITY_DN19827_c1_g3_i1	62760.2	2
FGA	Fibrinogen alpha chain [Tinamus guttatus] KGL81427.1	SRR7978_TRINITY_DN19827_c1_g3_i1	62760.2	10
FGG	fibrinogen gamma chain [Protopterus annectens] AJO15922.1	SRR1329_TRINITY_DN355206_c6_g2_i2	50519.1	11
FKBP14	peptidylprolyl isomerase B L homeolog [Xenopus laevis] NP_001080505.1	SRR1329_TRINITY_DN350504_c7_g1_i6	22267.2	2
FLNA	filamin-A isoform X2 [Xenopus tropicalis] XP_012824065.1	SRR7979_TRINITY_DN18040_c0_g2_i1	280568	39
FSCN1	fascin [Latimeria chalumnae] XP_005992381.1	SRR7980_TRINITY_DN19720_c4_g1_i1	54320.3	7
FTH1	ferritin, higher subunit isoform X1 [Latimeria chalumnae] XP_005991025.1	SRR8000_TRINITY_DN21581_c2_g1_i1	20191.3	7
FTL	Ferritin light chain, oocyte isoform [Rana catesbeiana] ACO51930.1	SRR1329_TRINITY_DN353865_c1_g1_i2	20551.9	4
FUB1	far upstream element-binding protein 1 isoform x6 [Limosa lapponica baueri] PKU44568.1	SRR8017_TRINITY_DN24811_c5_g7_i1	76040.5	3
FUB2	far upstream element-binding protein 2 isoform X2 [Physeter catodon] XP_023990086.1	SRR7978_TRINITY_DN13632_c0_g1_i2	71587.3	2
FUCA1	issue alpha-L-fucosidase precursor [Xenopus tropicalis] NP_001015860.1	SRR7979_TRINITY_DN19149_c0_g1_i6	53051.2	2
FUCA1	tissue alpha-L-fucosidase [Latimeria chalumnae] XP_014353935.1	SRR7978_TRINITY_DN18560_c0_g2_i1	52896.8	4
GALK1	galactokinase [Latimeria chalumnae] XP_006001742.1	SRR8021_TRINITY_DN21279_c0_g1_i1	42550	4
GALK2	N-acetylgalactosamine kinase isoform X1 [Latimeria chalumnae] XP_005998374.1	SRR8021_TRINITY_DN18565_c0_g1_i1	50524.5	5
GALM	aldose 1-epimerase [Monodelphis domestica] XP_001363025.1	SRR7978_TRINITY_DN15157_c0_g1_i3	37825	6
GARS	glycine--tRNA ligase [Lepisosteus oculatus] XP_006634255.2	SRR7979_TRINITY_DN16934_c0_g2_i1	82933	4
GBA2	non-lysosomal glucosylceramidase [Latimeria chalumnae] XP_014347955.1	SRR1329_TRINITY_DN352639_c0_g1_i14	61641.3	2
GC	vitamin D-binding protein [Latimeria chalumnae] XP_006010798.1	SRR1329_TRINITY_DN352690_c15_g2_i5	54414.7	6
GDI1	rab GDP dissociation inhibitor alpha [Pygocentrus nattereri] XP_017553778.1	SRR7914_TRINITY_DN32736_c2_g1_i2	50726.3	7
GDI2	Rab GDP dissociation inhibitor beta [Chaetura pelagica] KFU91630.1	SRR7978_TRINITY_DN13931_c0_g1_i1	50711.7	8
GFPT1	Glucosamine--fructose-6-phosphate aminotransferase [isomerizing] 1 [Chelonia mydas] EMP30526.1	SRR7914_TRINITY_DN26821_c0_g1_i1	76906.4	2
GFPT1	glutamine--fructose-6-phosphate aminotransferase [isomerizing] 1 isoform X2 [Alligator mississippiensis] XP_014465275.1	SRR7979_TRINITY_DN18470_c9_g1_i2	77009.5	4
GLB1	beta-galactosidase [Lepisosteus oculatus]	SRR7980_TRINITY_DN19405_c1_g1_i13	73025.2	2
GMDS	GDP-mannose 4,6 dehydratase isoform X2 [Loxodonta africana] XP_003417871.1	SRR7980_TRINITY_DN14362_c0_g1_i2	41998.9	8
GMPPB	mannose-1-phosphate guanyltransferase beta [Latimeria chalumnae] XP_006010396.1	SRR7979_TRINITY_DN17590_c0_g1_i1	40326.5	2
GMPR2	GMP reductase 2 isoform X2 [Paramormyrops kingsleyae] XP_023697629.1	SRR8020_TRINITY_DN29708_c7_g1_i1	38004	2
GNA14	guanine nucleotide-binding protein subunit alpha-14 [Xenopus laevis] NP_001083750.2	SRR7979_TRINITY_DN14555_c0_g3_i1	41063.3	3
GNB2	guanine nucleotide-binding protein G(I)/G(S)/G(T) subunit beta-2 [Anolis carolinensis] XP_003230593.3	SRR7914_TRINITY_DN29666_c0_g1_i5	37533.1	2
GNPDA1	glucosamine-6-phosphate isomerase 1 isoform X1 [Latimeria chalumnae] XP_006003271.1	SRR7980_TRINITY_DN18791_c0_g3_i5	31142.8	4
GOT1	aspartate aminotransferase, cytoplasmic [Xenopus tropicalis] NP_998829.1	SRR8021_TRINITY_DN18268_c0_g1_i1	45980.2	2
GOT2	aspartate aminotransferase, mitochondrial isoform X1 [Chrysemys picta bellii] XP_008175935.1	SRR1329_TRINITY_DN339909_c0_g1_i1	47412	10
GPD1	glycerol-3-phosphate dehydrogenase [NAD(+)], cytoplasmic-like [Crocodylus porosus] XP_019409897.1	SRR7914_TRINITY_DN32753_c0_g1_i2	38519.4	5
GPI	phosphoglucose isomerase [Lepisosteus osseus]	SRR7914_TRINITY_DN32362_c3_g4_i2	62255.8	11
GPI	phosphoglucose isomerase [Lepisosteus osseus] BAF91562.1	SRR7914_TRINITY_DN32362_c3_g4_i2	62255.8	7
GPX1	glutathione peroxidase 1 [Lepisosteus oculatus] XP_006630742.2	SRR7979_TRINITY_DN18495_c5_g1_i1	16374.4	9
GRHPR	glyoxylate reductase/hydroxypyruvate reductase [Rhincodon typus] XP_020372908.1.	SRR7978_TRINITY_DN15480_c0_g1_i2	40011.6	2
GSN	gelsolin-like [Ictalurus punctatus]	SRR8017_TRINITY_DN25957_c5_g1_i1	79813	1
GSN	gelsolin isoform X2 [Lepisosteus oculatus] XP_006640775.1	SRR8020_TRINITY_DN27143_c0_g1_i3	81726.1	5
gsnl-1	gelsolin-like [Ictalurus punctatus] XP_017350981.1	SRR8017_TRINITY_DN25957_c5_g1_i1	79813	7
GSTA	glutathione S-transferase A-like [Scleropages formosus]	SRR7914_TRINITY_DN41065_c0_g1_i1	25820.4	3
GSTA	glutathione S-transferase A-like [Scleropages formosus] XP_018605835.1	SRR7914_TRINITY_DN41065_c0_g1_i1	25820.4	10
GSTA3	glutathione S-transferase 3-like [Picoides pubescens] XP_009902471.1	SRR1329_TRINITY_DN345741_c0_g1_i6	23620.5	1
GSTM3	glutathione S-transferase Mu 3-like [Crocodylus porosus] XP_019401820.1	SRR7979_TRINITY_DN17097_c1_g1_i1	26120.6	4
GSTM3	glutathione S-transferase Mu 3-like isoform X1 [Alligator sinensis] XP_014380517.1	SRR7978_TRINITY_DN18459_c1_g4_i1	28326.1	2
GSTO1	glutathione S-transferase omega-1 [Lepisosteus oculatus] XP_006630819.1	SRR1329_TRINITY_DN345260_c3_g1_i1	27190.1	6
GSTP	glutathione S-transferase P [Marmota marmota marmota]	SRR1330_TRINITY_DN114067_c0_g1_i1	26317.3	1
GSTP1	glutathione S-transferase P [Marmota marmota marmota] XP_015358714.1	SRR1330_TRINITY_DN114067_c0_g1_i1	26317.3	3
GSTP1	glutathione S-transferase P [Meriones unguiculatus] XP_021511907.1	SRR7979_TRINITY_DN18549_c5_g3_i3	26426.5	1
GSTT2	glutathione S-transferase theta-2B [Ictalurus punctatus] NP_001187546.1	SRR8020_TRINITY_DN25950_c1_g1_i5	15502.8	2
GUK1	guanylate kinase 1 L homeolog isoform X1 [Xenopus laevis] XP_018122067.1	SRR7980_TRINITY_DN18460_c4_g3_i1	25178.3	2
H1F0	histone H1.0 [Propithecus coquereli] XP_012493580.1	SRR1329_TRINITY_DN325524_c0_g1_i2	20492	1
H1F0	histone H1.0 isoform X3 [Colobus angolensis palliatus] XP_011819658.1	SRR1329_TRINITY_DN346572_c7_g1_i6	20468.4	3
H1F4	histone H1.4 [Jaculus jaculus] XP_012807238.1	SRR8017_TRINITY_DN24599_c0_g1_i1	17949.3	1
H1FX	H1 histone family member X S homeolog [Xenopus laevis] NP_001080265.1	SRR7979_TRINITY_DN18918_c1_g1_i1	21770.1	2
H2A	histone H2A [Carassius auratus] AIE40055.1	SRR1330_TRINITY_DN124781_c1_g1_i14	34396.8	2
H2A.2	core histone macro-H2A.2 isoform X1 [Nanorana parkeri]	SRR7914_TRINITY_DN31468_c2_g2_i2	40423.7	5
H2AFZ	histone H2A.Z [Falco cherrug] XP_005443895.1	SRR7914_TRINITY_DN27904_c0_g1_i3	13553.2	1
HADHA	trifunctional enzyme subunit alpha, mitochondrial [Lepisosteus oculatus] XP_006625919.1	SRR7978_TRINITY_DN17969_c4_g1_i3	82690.9	3
HBA	Hemoglobin subunit alpha	SRR7914_TRINITY_DN31559_c5_g1_i7	16929.3	2
HBA	Hemoglobin subunit alpha P02020.1	SRR8020_TRINITY_DN28615_c0_g1_i3	15971.9	4
HBA	Hemoglobin subunit alpha P02020.1	SRR1329_TRINITY_DN349539_c0_g1_i1	12698.4	2
HBA1	Hemoglobin subunit alpha	SRR7914_TRINITY_DN31559_c5_g1_i7	16929.3	1
HBB	hemoglobin subunit beta [Patagioenas fasciata monilis] OPJ67485.1	SRR8021_TRINITY_DN19914_c0_g1_i2	16454.9	4
HBB	hemoglobin subunit beta [Patagioenas fasciata monilis] OPJ67485.1	SRR8017_TRINITY_DN26300_c0_g1_i9	16336.7	4
HBB	larval beta-globin [Hynobius retardatus] BAA86390.1	SRR1329_TRINITY_DN331988_c0_g2_i6	14544.3	1
HBB	larval beta-globin [Hynobius retardatus] BAA86390.1	SRR8017_TRINITY_DN26545_c3_g1_i1	16310.4	2
HBB1	hemoglobin subunit beta [Patagioenas fasciata monilis]	SRR8017_TRINITY_DN26300_c0_g1_i9	16336.7	4
HBB1	hemoglobin subunit beta [Patagioenas fasciata monilis]	SRR8021_TRINITY_DN19914_c0_g1_i2	16454.9	4
HBD	Hemoglobin subunit deltaH	SRR8017_TRINITY_DN26300_c0_g1_i8	16097.5	6
HBE	hemoglobin subunit epsilon [Ursus maritimus] XP_008707831.1	SRR7980_TRINITY_DN17375_c0_g3_i1	16407	5
HDGF	hepatoma-derived growth factor isoform X2 [Lonchura striata domestica]	SRR7978_TRINITY_DN16392_c0_g4_i1	28111.5	2
HDGF	hepatoma-derived growth factor isoform X2 [Lonchura striata domestica] XP_021387862.1	SRR7978_TRINITY_DN16392_c0_g4_i1	28111.5	3
HEXB	beta-hexosaminidase subunit beta isoform X1 [Latimeria chalumnae]	SRR7980_TRINITY_DN17137_c0_g1_i1	63312.9	3
HEXB	beta-hexosaminidase subunit beta isoform X1 [Latimeria chalumnae] XP_006009379.1	SRR7980_TRINITY_DN17137_c0_g1_i1	63312.9	4
HIST1H2BJ	histone H2B type 1-J-like [Sorex araneus] XP_004613999.1	SRR7980_TRINITY_DN18366_c7_g1_i4	17000.6	1
HIST1H3BH	histone H2B 1.1-like [Xenopus laevis] XP_018079660.1	SRR7979_TRINITY_DN16397_c0_g1_i1	13965.8	1
HIST1H4A	Histone H4 [Larimichthys crocea] KKF20647.1	SRR1329_TRINITY_DN353425_c12_g2_i10	11367.7	9
HLA-DQA2	MHC class II DQA [Ovis aries] CDL68748.1	SRR7980_TRINITY_DN19392_c1_g1_i3	28900.2	2
HMGB1	high mobility group protein B1 [Thamnophis sirtalis] XP_013924404.1	SRR1329_TRINITY_DN349465_c0_g1_i14	25928.5	7
HMGB2	high mobility group protein B2 [Terrapene mexicana triunguis] XP_024050541.1	SRR1330_TRINITY_DN121418_c1_g2_i2	24670.6	6
HMGB3	high mobility group protein B3 [Miniopterus natalensis] XP_016071307.1	SRR1329_TRINITY_DN350750_c4_g1_i11	22471.2	3
HMGN1	non-histone chromosomal protein HMG-14A [Pogona vitticeps] XP_020663376.1	SRR7980_TRINITY_DN16471_c0_g1_i2	12734.1	3
HNRNPA	heterogeneous nuclear ribonucleoprotein A3 isoform X1 [Xenopus tropicalis] XP_017952528.1	SRR7914_TRINITY_DN31560_c4_g2_i3	46034	7
HNRNPA2B1	HNRNPA2B1 isoform 2 [Pan troglodytes] PNI40339.1	SRR7914_TRINITY_DN32313_c7_g1_i2	38505.6	10
HNRNPA3	heterogeneous nuclear ribonucleoprotein A3 isoform X1 [Xenopus tropicalis] XP_017952528.1	SRR7914_TRINITY_DN31560_c4_g2_i3	46034	6
HNRNPAB	heterogeneous nuclear ribonucleoprotein A/B isoform X1 [Alligator mississippiensis]	SRR7979_TRINITY_DN17453_c4_g1_i1	36039.2	1
HNRNPAB	heterogeneous nuclear ribonucleoprotein A/B isoform X1 [Alligator mississippiensis] XP_006277662.1	SRR7979_TRINITY_DN17453_c4_g1_i1	36039.2	4
HNRNPH1	heterogeneous nuclear ribonucleoprotein H isoform X8 [Lepisosteus oculatus] XP_015205362.1	SRR7978_TRINITY_DN19838_c10_g2_i10	47414	2
HNRNPH3	heterogeneous nuclear ribonucleoprotein H3 [Latimeria chalumnae]	SRR7979_TRINITY_DN17602_c1_g2_i1	50849.8	10
HNRNPH3	heterogeneous nuclear ribonucleoprotein H3 [Latimeria chalumnae] XP_014340484.1	SRR7979_TRINITY_DN17602_c1_g2_i1	50849.8	8
HNRNPK	heterogeneous nuclear ribonucleoprotein K isoform X2 [Lepisosteus oculatus] XP_015218448.1	SRR7978_TRINITY_DN20192_c1_g1_i7	42677.5	2
HNRNPK	heterogeneous nuclear ribonucleoprotein K isoform X2 [Lepisosteus oculatus] XP_015218448.1	SRR8017_TRINITY_DN26185_c5_g3_i16	36049.9	1
HNRNPK	heterogeneous nuclear ribonucleoprotein K isoform X2 [Lepisosteus oculatus] XP_015218448.1	SRR7978_TRINITY_DN20192_c1_g1_i7	42677.5	2
HNRNPL	heterogeneous nuclear ribonucleoprotein L [Pantholops hodgsonii] XP_005958361.1	SRR8017_TRINITY_DN25565_c3_g1_i4	36942.4	2
HNRNPM	heterogeneous nuclear ribonucleoprotein M-like [Manacus vitellinus] XP_017938957.1	SRR7980_TRINITY_DN18442_c3_g2_i27	82931.5	5
HNRNPU	heterogeneous nuclear ribonucleoprotein U [Sturnus vulgaris] XP_014733591.1	SRR7978_TRINITY_DN17764_c1_g7_i1	85021	3
HNRPUL1	heterogeneous nuclear ribonucleoprotein U-like protein 1 isoform X1 [Lepisosteus oculatus] XP_015196271.1	SRR1329_TRINITY_DN355115_c1_g1_i3	67932.4	5
HP1BP3	heterochromatin protein 1-binding protein 3 isoform X4 [Terrapene mexicana triunguis] XP_024069152.1	SRR7979_TRINITY_DN19172_c3_g3_i1	71263.2	3
HPGDS	hematopoietic prostaglandin D synthase [Cuculus canorus] XP_009561047.1	SRR8020_TRINITY_DN28851_c0_g1_i4	22845.3	6
HSD17B14	17-beta-hydroxysteroid dehydrogenase 14 [Latimeria chalumnae] XP_014352525.1	SRR8020_TRINITY_DN25803_c0_g1_i1	29934.3	2
HSD17B2	estradiol 17-beta-dehydrogenase 2 [Latimeria chalumnae]	SRR1330_TRINITY_DN124323_c2_g2_i7	34709.4	6
HSD17B2	estradiol 17-beta-dehydrogenase 2 [Latimeria chalumnae] XP_014353240.1	SRR1330_TRINITY_DN124323_c2_g2_i7	34709.4	4
HSDL2	hydroxysteroid dehydrogenase-like protein 2 [Latimeria chalumnae] XP_005993564.1	SRR7978_TRINITY_DN13470_c0_g1_i2	44289.1	2
HSP70	heat shock 70 kDa protein isoform X1 [Lepisosteus oculatus] XP_015220301.1	SRR7980_TRINITY_DN19533_c1_g1_i10	70139.3	9
HSP70	heat shock protein 70 cognate [Mus musculus] AAA37869.1	SRR7978_TRINITY_DN18595_c6_g1_i2	71003.8	8
HSP90A	heat shock protein HSP 90-alpha [Taeniopygia guttata] XP_002200608.1	SRR7980_TRINITY_DN18970_c0_g1_i9	87722.7	3
HSP90A	heat shock protein HSP 90-alpha [Taeniopygia guttata] XP_002200608.1	SRR1330_TRINITY_DN123146_c0_g1_i1	38306.2	1
HSP90B1	endoplasmin [Pygocentrus nattereri] XP_017554459.1	SRR7978_TRINITY_DN17997_c3_g1_i3	92627.6	12
HSPA5	78 kDa glucose-regulated protein [Python bivittatus] XP_007420669.1	SRR7979_TRINITY_DN17616_c0_g6_i6	72727.9	17
HSPA6	heat shock 70 kDa protein isoform X1 [Lepisosteus oculatus] XP_015220301.1	SRR7980_TRINITY_DN19533_c1_g1_i10	70139.3	4
HSPA9	stress-70 protein, mitochondrial [Chrysemys picta bellii] XP_005312448.1	SRR1329_TRINITY_DN350911_c3_g1_i4	28766.5	2
HSPA9	stress-70 protein, mitochondrial [Chrysemys picta bellii] XP_005312448.1	SRR7914_TRINITY_DN48979_c0_g1_i1	73632.7	3
HSPD1	60 kDa heat shock protein, mitochondrial [Picoides pubescens]	SRR1330_TRINITY_DN120245_c11_g3_i1	61217	4
I-FABP	fatty acid-binding protein, intestinal-like [Stegastes partitus] XP_008289052.1	SRR8021_TRINITY_DN6427_c0_g1_i1	15409	7
IDH1	isocitrate dehydrogenase [NADP] cytoplasmic [Xenopus laevis] XP_018094512.1	SRR7978_TRINITY_DN16902_c0_g1_i1	46815.2	5
IFI16	gamma-interferon-inducible protein 16-like [Alligator sinensis] XP_006029691.1	SRR7978_TRINITY_DN18640_c4_g1_i1	36274.3	2
IGLC1	Ig lambda-1 chain C regions [Nipponia nippon]	SRR8017_TRINITY_DN26981_c2_g3_i1	11539.9	1
IGLC1	immunoglobulin lambda-1 light chain-like isoform X17 [Phascolarctos cinereus] XP_020834460.1	SRR7914_TRINITY_DN28843_c0_g1_i1	15139.4	2
IGLC1	immunoglobulin sigma light chain variable region [Ginglymostoma cirratum] ABO64186.1	SRR8017_TRINITY_DN24031_c0_g1_i1	26462.6	3
IGM	immunoglobulin mu heavy chain secretory form [Protopterus aethiopicus] AAO52808.1	SRR8020_TRINITY_DN27743_c0_g1_i1	53024.2	2
IGSF1	immunoglobulin superfamily member 1-like [Latimeria chalumnae] XP_014349443.1	SRR8017_TRINITY_DN25921_c4_g1_i1	56613.1	3
IgW	IgX/IgW heavy chain long form [Protopterus aethiopicus]	SRR7979_TRINITY_DN15096_c2_g1_i2	29530.9	1
IGW	IgX/IgW heavy chain long form [Protopterus aethiopicus] AAO52811.1	SRR7979_TRINITY_DN15096_c2_g1_i2	29530.9	4
ILF2	Interleukin enhancer-binding factor 2 [Charadrius vociferus] KGL97615.1	SRR7978_TRINITY_DN5299_c0_g1_i1	42629.5	8
ILF3	interleukin enhancer-binding factor 3 isoform X2 [Pseudopodoces humilis] XP_014117972.1	SRR7979_TRINITY_DN17842_c2_g1_i1	121003	9
IMPA1	inositol monophosphatase 1 [Crocodylus porosus] XP_019405284.1	SRR7979_TRINITY_DN10972_c0_g1_i1	30296.8	2
IQGAP1	ras GTPase-activating-like protein IQGAP1 isoform X2 [Pan troglodytes] XP_016782917.1	SRR7978_TRINITY_DN16587_c0_g1_i1	24475.4	3
IQGAP1	ras GTPase-activating-like protein IQGAP1 isoform X2 [Pan troglodytes] XP_016782917.1	SRR1329_TRINITY_DN355222_c1_g1_i5	124899	1
IQGAP1	ras GTPase-activating-like protein IQGAP1-like [Chelonia mydas] XP_007059595.1	SRR7980_TRINITY_DN19773_c1_g2_i4	167077	3
ITIH3	inter-alpha-trypsin inhibitor heavy chain H3 [Pelodiscus sinensis]	SRR8000_TRINITY_DN21402_c1_g2_i2	102569	2
JUP	junction plakoglobin [Terrapene mexicana triunguis]	SRR7978_TRINITY_DN2685_c0_g1_i1	81085.6	13
KHDRBS1	KH domain-containing, RNA-binding, signal transduction-associated protein 1 isoform X2 [Jaculus jaculus] XP_004665337.1	SRR7914_TRINITY_DN29893_c2_g3_i3	37674.5	5
KNG1	kininogen-1 [Latimeria chalumnae]	SRR8021_TRINITY_DN20601_c3_g1_i9	53534.3	2
KRT1	type II keratin 1 [Protopterus aethiopicus]	SRR7980_TRINITY_DN19131_c3_g1_i6	56602.9	4
KRT1	type II keratin 1 [Protopterus aethiopicus] CAH05052.1	SRR7980_TRINITY_DN19131_c3_g1_i6	56602.9	1
KRT11	Keratin, type 1 cytoskeletal 11	SRR1330_TRINITY_DN119139_c0_g1_i13	53727.4	16
KRT13	Keratin, type I cytoskeletal 13	SRR1330_TRINITY_DN119139_c0_g1_i14	53912	8
KRT13	keratin, type I cytoskeletal 13 isoform X1 [Oryzias latipes]	SRR7914_TRINITY_DN25132_c0_g1_i1	39199.2	1
KRT13	keratin, type I cytoskeletal 13 isoform X2 [Mandrillus leucophaeus]	SRR7978_TRINITY_DN11304_c0_g1_i2	22665.7	8
KRT13	keratin, type I cytoskeletal 13 isoform X1 [Oryzias latipes] XP_011477694.1	SRR7914_TRINITY_DN25132_c0_g1_i1	39199.2	1
KRT13	keratin, type I cytoskeletal 13 isoform X2 [Mandrillus leucophaeus] XP_011854298.1	SRR7978_TRINITY_DN11304_c0_g1_i2	22665.7	9
KRT13	Keratin, type I cytoskeletal 13 Q5K2P4.1	SRR1330_TRINITY_DN119139_c0_g1_i14	53912	5
KRT14	type I keratin 14 [Protopterus aethiopicus]	SRR7978_TRINITY_DN14411_c0_g1_i1	11478.2	8
KRT14	type I keratin 14 [Protopterus aethiopicus] CAH05044.1	SRR1330_TRINITY_DN116543_c0_g1_i2	39159.8	3
KRT14	type I keratin 14 [Protopterus aethiopicus] CAH05044.1	SRR7978_TRINITY_DN14411_c0_g1_i1	11478.2	8
KRT15	Keratin, type I cytoskeletal 15	SRR7978_TRINITY_DN14411_c1_g1_i2	28128.6	18
KRT15	Keratin, type I cytoskeletal 15	SRR1330_TRINITY_DN113424_c0_g1_i1	41705.6	5
KRT15	Keratin, type I cytoskeletal 15 [Tinamus guttatus] KGL74316.1	SRR7978_TRINITY_DN14411_c1_g3_i1	19001.1	16
KRT15	Keratin, type I cytoskeletal 15 Q5K2P2.1	SRR7978_TRINITY_DN19466_c0_g1_i1	17334.5	14
KRT15	keratin, type I cytoskeletal 15 [Elephantulus edwardii] XP_006901694.1	SRR1330_TRINITY_DN181168_c0_g1_i1	13954.4	2
KRT15	Keratin, type I cytoskeletal 15 Q5K2P2.1	SRR1330_TRINITY_DN113424_c0_g1_i1	41705.6	13
KRT15	Keratin, type I cytoskeletal 15 Q5K2P2.1	SRR7978_TRINITY_DN19466_c0_g1_i1	17334.5	11
KRT15	Keratin, type I cytoskeletal 15 Q5K2P2.1	SRR7978_TRINITY_DN14411_c1_g1_i2	28128.6	25
KRT16	type I keratin 16 [Protopterus aethiopicus]	SRR8021_TRINITY_DN19108_c0_g1_i1	49811.8	4
KRT16	type I keratin 16 [Protopterus aethiopicus]	SRR1330_TRINITY_DN124323_c2_g3_i2	12186.6	7
KRT16	type I keratin 16 [Protopterus aethiopicus]CAH05046.1	SRR8020_TRINITY_DN80519_c0_g1_i1	17484	7
KRT16	type I keratin 16 [Protopterus aethiopicus] CAH05046.1	SRR8021_TRINITY_DN19108_c0_g1_i1	49811.8	8
KRT16	type I keratin 16 [Protopterus aethiopicus] CAH05046.1	SRR1330_TRINITY_DN124323_c2_g3_i2	12186.6	7
KRT16	type I keratin 16 [Protopterus aethiopicus] CAH05046.1	SRR1330_TRINITY_DN124323_c1_g1_i1	39895.4	16
KRT16	type I keratin 16 [Protopterus aethiopicus] CAH05046.1	SRR8020_TRINITY_DN80519_c0_g1_i1	17484	6
KRT16	type I keratin 16 [Protopterus aethiopicus] CAH05046.1	SRR1330_TRINITY_DN124323_c2_g2_i3	52782.9	1
KRT19	type I keratin 19 [Protopterus aethiopicus] CAH05049.1	SRR1330_TRINITY_DN124323_c1_g1_i1	39895.4	13
KRT2	type II keratin 2 [Protopterus aethiopicus]	SRR1330_TRINITY_DN120434_c0_g1_i2	56233.4	2
KRT2	type II keratin 2 [Protopterus aethiopicus] CAH05053.1	SRR1330_TRINITY_DN120434_c0_g1_i2	56233.4	3
KRT42	keratin, type I cytoskeletal 42 isoform X1 [Monodelphis domestica] XP_003340290.1	SRR8000_TRINITY_DN26888_c0_g1_i1	51131.1	12
KRT5	keratin, type II cytoskeletal 5-like [Cariama cristata]	SRR7978_TRINITY_DN19127_c0_g1_i2	49535.9	0
KRT5	keratin, type II cytoskeletal 5-like [Cariama cristata] XP_009697509.1	SRR7978_TRINITY_DN19127_c0_g1_i2	49535.9	1
KRT8	keratin, type II cytoskeletal 8 [Oryzias latipes]	SRR7914_TRINITY_DN17348_c0_g1_i1	23665.7	2
KRT8	keratin, type II cytoskeletal 8-like [Boleophthalmus pectinirostris] XP_020793463.1	SRR1330_TRINITY_DN124682_c0_g1_i2	12829.8	2
KRT8	keratin, type II cytoskeletal 8-like [Latimeria chalumnae]	SRR1330_TRINITY_DN123435_c2_g2_i1	14205.4	4
KRT8	keratin, type II cytoskeletal 8-like [Lepisosteus oculatus]	SRR1330_TRINITY_DN124682_c0_g1_i7	44885.1	4
KRT8	keratin, type II cytoskeletal 8-like [Lepisosteus oculatus]	SRR1330_TRINITY_DN55115_c0_g1_i1	10654.3	2
KRT8	keratin, type II cytoskeletal 8-like [Lepisosteus oculatus]	SRR8000_TRINITY_DN23260_c0_g1_i1	53483.9	0
KRT8	keratin, type II cytoskeletal 8-like [Takifugu rubripes]	SRR7914_TRINITY_DN28680_c0_g1_i2	52925.4	6
KRT8	keratin, type II cytoskeletal 8-like [Boleophthalmus pectinirostris] XP_020793463.1	SRR1330_TRINITY_DN124682_c0_g1_i2	12829.8	3
KRT8	keratin, type II cytoskeletal 8-like [Latimeria chalumnae] XP_014351489.1	SRR1330_TRINITY_DN123435_c2_g2_i1	14205.4	6
KRT8	keratin, type II cytoskeletal 8-like [Lepisosteus oculatus] XP_006629424.1	SRR1330_TRINITY_DN124682_c0_g1_i7	44885.1	3
KRT8	keratin, type II cytoskeletal 8-like [Lepisosteus oculatus] XP_006636756.1	SRR1330_TRINITY_DN55115_c0_g1_i1	10654.3	2
KRT8	keratin, type II cytoskeletal 8-like [Takifugu rubripes] XP_003973673.1	SRR7914_TRINITY_DN28680_c0_g1_i2	52925.4	8
LDHA	L-lactate dehydrogenase A chain [Latimeria chalumnae] XP_014340762.1	SRR1329_TRINITY_DN345333_c2_g2_i5	36296.4	2
LDHB	L-lactate dehydrogenase B chain [Sorex araneus] XP_004611337.1	SRR7978_TRINITY_DN17027_c0_g1_i1	37267.6	12
LGALS3	galectin-3 [Patagioenas fasciata monilis] OPJ81268.1	SRR7979_TRINITY_DN18638_c0_g6_i1	28657.1	2
LGALS3	galectin-3 [Patagioenas fasciata monilis] OPJ81268.1	SRR7979_TRINITY_DN18638_c0_g6_i1	28657.1	5
LGALS3	galectin-3-like isoform X1 [Latimeria chalumnae] XP_005986529.1	SRR7914_TRINITY_DN26195_c0_g1_i6	59449.5	2
LMAN1	mannose-specific lectin-like [Haplochromis burtoni] XP_014186859.1	SRR1330_TRINITY_DN114860_c0_g1_i3	13707.4	5
LMNA	lamin [Corvus cornix cornix] XP_010388087.1	SRR1330_TRINITY_DN122622_c11_g1_i10	79249.8	16
LMNA	lamin [Corvus cornix cornix] XP_010388087.1	SRR1330_TRINITY_DN122622_c11_g1_i10	79249.8	36
LMNB2	Lamin-B2 [Pygoscelis adeliae]	SRR7980_TRINITY_DN18546_c2_g1_i11	77520.2	3
LMNB2	Lamin-B2 [Pygoscelis adeliae] KFW66373.1	SRR7980_TRINITY_DN18546_c2_g1_i11	77520.2	19
LOC100693886	bryoporin-like [Astyanax mexicanus] XP_022521413.1	SRR1330_TRINITY_DN113623_c0_g1_i1	22062.7	7
MAPK3	mitogen-activated protein kinase 3 [Anolis carolinensis] XP_016851543.1	SRR7978_TRINITY_DN19197_c3_g2_i1	43208.7	3
MASP1	lectin-associated matrix protein [Gallus gallus] ABO09818.2	SRR7979_TRINITY_DN18709_c0_g3_i1	27496.7	1
MATR3	matrin-3 isoform X2 [Parus major] XP_015497351.1	SRR7979_TRINITY_DN14315_c0_g1_i2	84998.2	2
MB	myoglobin 2 [Protopterus annectens] SCC90953.1	SRR1330_TRINITY_DN86387_c0_g1_i2	14561.2	3
MDH1	malate dehydrogenase, mitochondrial [Latimeria chalumnae] XP_005988655.1	SRR1330_TRINITY_DN124762_c3_g2_i7	35616.1	8
MDH1	malate dehydrogenase, peroxisomal isoform MDH1x [Macaca mulatta] NP_001307034.1	SRR8020_TRINITY_DN27793_c1_g3_i2	36521.2	6
MGST3	microsomal glutathione S-transferase 3 [Latimeria chalumnae] XP_005994840.1	SRR7979_TRINITY_DN18615_c4_g1_i2	16725.8	3
MSLN	Mesothelin [Apaloderma vittatum]KFP86210.1	SRR1330_TRINITY_DN115232_c16_g1_i1	35236.1	2
MSLN	mesothelin [Rhincodon typus] XP_020368054.1	SRR1330_TRINITY_DN123887_c1_g5_i3	77538.1	5
MSN	moesin isoform X1 [Lepisosteus oculatus] XP_006632824.2	SRR7978_TRINITY_DN19965_c1_g2_i1	68362.1	6
MSX2	msx2-interacting protein isoform X2 [Latimeria chalumnae] XP_005996345.1	SRR7914_TRINITY_DN28925_c0_g3_i1	13771.6	1
MUC19	mucin-19 [Aotus nancymaae]	SRR7979_TRINITY_DN11564_c0_g1_i1	21562.8	3
MUC19	mucin-19 [Latimeria chalumnae] XP_014347487.1	SRR1330_TRINITY_DN173149_c0_g1_i1	21971.7	2
MUC19	mucin-19 [Monodelphis domestica] XP_016281501.1	SRR1330_TRINITY_DN196373_c0_g1_i1	23196.7	3
MUC19	mucin-19 [Papio anubis] XP_021779039.1	SRR7979_TRINITY_DN11564_c0_g2_i1	46566.3	2
MUC19	mucin-19 [Sarcophilus harrisii] XP_012406303.1	SRR1330_TRINITY_DN225774_c0_g1_i1	22195.3	10
MUC19	mucin-19-like [Lepisosteus oculatus] XP_015208041.1	SRR1330_TRINITY_DN224331_c0_g1_i1	24511.5	6
MUC2	mucin-2-like [Larimichthys crocea] XP_019109527.1	SRR1330_TRINITY_DN132221_c0_g1_i1	11726	3
MVP	major vault protein [Latimeria chalumnae]	SRR8017_TRINITY_DN25002_c7_g2_i7	96201.4	4
MVP	major vault protein [Latimeria chalumnae] XP_006008019.1	SRR8017_TRINITY_DN25002_c7_g2_i7	96201.4	26
MVP	major vault protein isoform X3 [Xenopus laevis] XP_018095476.1	SRR1329_TRINITY_DN354977_c0_g2_i6	31917.3	1
MYEF2	myelin expression factor 2 isoform X12 [Homo sapiens] XP_005254484.1	SRR7978_TRINITY_DN19824_c4_g1_i2	60326.9	2
MYL10	myosin-10-like isoform X2 [Nanorana parkeri] XP_018415091.1	SRR7914_TRINITY_DN30630_c1_g2_i1	145822	10
MYL6	myosin light polypeptide 6-like [Rhinopithecus bieti] XP_017746933.1	SRR8000_TRINITY_DN21703_c8_g3_i2	17030.3	6
MYL9	myosin-9 [Chrysemys picta bellii] XP_008174989.1	SRR7978_TRINITY_DN19358_c0_g1_i3	225856	6
MYOF	myoferlin isoform X3 [Canis lupus familiaris] XP_005637601.1	SRR7979_TRINITY_DN17125_c3_g1_i2	232281	2
N/A	blastomere cadherin [Xenopus tropicalis] XP_002936044.1	SRR1330_TRINITY_DN125069_c1_g1_i7	100443	2
N/A	carbonyl reductase [NADPH] 1-like [Latimeria chalumnae] XP_005987953.1	SRR7978_TRINITY_DN19338_c0_g1_i1	30078.3	9
NANS	sialic acid synthase [Astyanax mexicanus] XP_022537439.1	SRR7980_TRINITY_DN8384_c0_g1_i1	40152.4	2
NCCRP1	F-box only protein 50 [Latimeria chalumnae] XP_005987938.1	SRR7980_TRINITY_DN18081_c0_g1_i1	27233.6	11
NCL	nucleolin-like isoform X2 [Latimeria chalumnae] XP_005997415.1	SRR7979_TRINITY_DN15705_c0_g1_i1	75371.9	9
NCOA1	nuclear receptor coactivator 5 isoform X3 [Latimeria chalumnae] XP_006002444.1	SRR7980_TRINITY_DN18038_c3_g1_i1	70939.6	5
NCOA1	nuclear receptor coactivator 5-like isoform X1 [Gavialis gangeticus] XP_019361227.1	SRR7979_TRINITY_DN16899_c0_g1_i6	48454.5	8
NCOA5	nuclear receptor coactivator 5-like isoform X1 [Gavialis gangeticus] XP_019361227.1	SRR7979_TRINITY_DN16899_c0_g1_i6	48454.5	11
NID2	nidogen-2 isoform X1 [Danio rerio] XP_005169904.1	SRR8000_TRINITY_DN21996_c5_g1_i5	60896	2
NIF3L1	NIF3-like protein 1 [Terrapene mexicana triunguis] XP_024069838.1	SRR7978_TRINITY_DN19431_c1_g1_i1	41206.3	2
NLRP3	NACHT, LRR and PYD domains-containing protein 3-like [Callorhinchus milii] XP_007910527.1	SRR7979_TRINITY_DN17321_c5_g1_i2	106012	24
NMRAL1	NmrA-like family domain-containing protein 1 [Rana catesbeiana]	SRR1330_TRINITY_DN114753_c0_g1_i1	36052.7	0
NMRAL1	NmrA-like family domain-containing protein 1 [Rana catesbeiana] ACO51603.1	SRR1330_TRINITY_DN114753_c0_g1_i1	36052.7	4
NONO	Non-POU domain-containing octamer-binding protein [Buceros rhinoceros silvestris]	SRR1330_TRINITY_DN121337_c0_g1_i1	55858.8	2
NONO	Non-POU domain-containing octamer-binding protein [Buceros rhinoceros silvestris] KFO83737.1	SRR1330_TRINITY_DN121337_c0_g1_i1	55858.8	5
NPL	N-acetylneuraminate lyase isoform X6 [Myotis lucifugus] XP_014311573.1	SRR1329_TRINITY_DN351375_c0_g2_i1	33983.2	2
NQO1	NAD(P)H dehydrogenase [quinone] 1 [Chrysemys picta bellii]	SRR8021_TRINITY_DN21634_c4_g1_i4	31680.4	7
NT5C1B	cytosolic 5'-nucleotidase 1B [Alligator mississippiensis] XP_019334608.1	SRR8017_TRINITY_DN26360_c0_g2_i1	43204.3	10
NUDT9	ADP-ribose pyrophosphatase, mitochondrial isoform X1 [Odocoileus virginianus texanus]	SRR7914_TRINITY_DN29692_c1_g1_i3	41774.1	2
NUDT9	ADP-ribose pyrophosphatase, mitochondrial isoform X1 [Odocoileus virginianus texanus] XP_020767249.1	SRR7914_TRINITY_DN29692_c1_g1_i3	40140.2	8
OLFM4	olfactomedin-4 [Pelodiscus sinensis]	SRR8021_TRINITY_DN20341_c1_g2_i15	54945.4	4
OSGEP	probable tRNA N6-adenosine threonylcarbamoyltransferase [Latimeria chalumnae] XP_014352443.1	SRR7914_TRINITY_DN30401_c8_g4_i2	35863	2
OTOA	otoancorin-like [Chelonia mydas] XP_007058646.1	SRR1330_TRINITY_DN88209_c0_g1_i2	42164.1	5
OTOGL	otogelin-like [Latimeria chalumnae] XP_014344260.1	SRR1330_TRINITY_DN118799_c5_g1_i9	164787	14
P4HB	protein disulfide-isomerase [Peromyscus maniculatus bairdii]	SRR1330_TRINITY_DN117089_c0_g1_i6	57074.2	18
P4HB	protein disulfide-isomerase [Peromyscus maniculatus bairdii] XP_006987740.1	SRR1330_TRINITY_DN117089_c0_g1_i6	57074.2	13
PA2G4	proliferation-associated protein 2G4 isoform X1 [Alligator mississippiensis] XP_014456760.1	SRR7979_TRINITY_DN17802_c2_g2_i1	44095.4	2
PARK7	protein deglycase DJ-1 [Manacus vitellinus] XP_008926909.1	SRR8020_TRINITY_DN28342_c3_g3_i14	19896.3	2
PDHB	pyruvate dehydrogenase E1 component subunit beta, mitochondrial-like [Neolamprologus brichardi] XP_006783039.1	SRR1330_TRINITY_DN157839_c0_g1_i1	44246.1	1
PDIA3	protein disulfide-isomerase A3 [Lepisosteus oculatus]	SRR7978_TRINITY_DN18255_c6_g2_i1	55869.2	9
PDIA3	protein disulfide-isomerase A3 [Lepisosteus oculatus] XP_006628912.1	SRR7978_TRINITY_DN18255_c6_g2_i1	55869.2	15
PDIA6	protein disulfide-isomerase A6 [Pterocles gutturalis] XP_010073176.1	SRR7979_TRINITY_DN16569_c0_g1_i1	52569	3
PDLIM1	PDZ and LIM domain protein 1 isoform X3 [Chrysemys picta bellii] XP_008169640.1	SRR7979_TRINITY_DN6230_c0_g1_i1	35349	2
PEBP1	phosphatidylethanolamine-binding protein 1 [Ictalurus punctatus] NP_001187975.1	SRR8020_TRINITY_DN26101_c0_g1_i1	20675.1	9
PFN1	profilin 1 [Danio rerio] NP_001292517.1	SRR8017_TRINITY_DN25334_c5_g2_i5	15312.3	7
PGAM1	phosphoacetylglucosamine mutase [Carlito syrichta] XP_008056292.1	SRR1330_TRINITY_DN321263_c0_g1_i1	19474.5	3
PGK1	phosphoglycerate kinase [Protopterus annectens]	SRR7980_TRINITY_DN19481_c4_g4_i1	44839.3	1
PGK1	phosphoglycerate kinase [Protopterus annectens] BAD17879.1	SRR7980_TRINITY_DN19481_c4_g4_i1	44839.3	11
PGM3	phosphoacetylglucosamine mutase [Carlito syrichta] XP_008056292.1	SRR1330_TRINITY_DN321263_c0_g1_i1	59926.1	2
PGM3	phosphoglycerate mutase 1 [Xenopus tropicalis] NP_001119984.1	SRR7914_TRINITY_DN28293_c0_g2_i1	29179.5	5
PHB	prohibitin isoform X2 [Dasypus novemcinctus] XP_004455468.1	SRR8017_TRINITY_DN24317_c0_g1_i3	29835.6	2
PHB2	prohibitin-2 [Chrysemys picta bellii] XP_005312087.1	SRR7980_TRINITY_DN18781_c5_g2_i2	33323	4
PKLR	pyruvate kinase PKLR isoform X1 [Latimeria chalumnae] XP_014347298.1	SRR8020_TRINITY_DN23898_c0_g1_i1	57995.6	6
PKM	pyruvate kinase PKM isoform X1 [Lepisosteus oculatus] XP_006629013.2	SRR7978_TRINITY_DN19812_c2_g1_i11	59734.1	4
PKP1	Plakophilin-1 [Struthio camelus australis] KFV77454.1	SRR7979_TRINITY_DN11249_c0_g2_i1	57428	2
PLCD1	1-phosphatidylinositol 4,5-bisphosphate phosphodiesterase delta-1-like [Leptosomus discolor] XP_009949304.1	SRR1330_TRINITY_DN107907_c0_g1_i1	31556.2	2
PLD1	phospholipase D1 [Terrapene mexicana triunguis] XP_024077057.1	SRR7979_TRINITY_DN18369_c0_g1_i2	120542	2
PLEC	plectin [Chelonia mydas] XP_007066847.1	SRR7978_TRINITY_DN18911_c0_g7_i1	449576	11
PLS1	plastin-1-like [Oncorhynchus kisutch]	SRR7914_TRINITY_DN30369_c2_g2_i9	11927.2	4
PLS2	plastin-2 isoform X2 [Terrapene mexicana triunguis] XP_024062286.1	SRR1330_TRINITY_DN119115_c22_g2_i1	73351.1	2
PLS3	plastin-3 [Calidris pugnax] XP_014810781.1	SRR7979_TRINITY_DN17128_c4_g3_i11	70458.4	9
PNKP	bifunctional polynucleotide phosphatase/kinase [Latimeria chalumnae] XP_005990983.1	SRR7980_TRINITY_DN18702_c6_g6_i1	67074.7	2
POF1B	protein POF1B isoform X3 [Astyanax mexicanus]	SRR7978_TRINITY_DN18777_c0_g1_i3	60446.6	1
POF1B	protein POF1B isoform X3 [Astyanax mexicanus]	SRR1329_TRINITY_DN355037_c7_g2_i11	16868.6	3
POF1B	protein POF1B isoform X1 [Astyanax mexicanus]	SRR7980_TRINITY_DN18859_c0_g2_i2	63945.3	1
POF1B	protein POF1B isoform X3 [Astyanax mexicanus] XP_007244507.2	SRR7978_TRINITY_DN18777_c0_g1_i3	60446.6	1
PPA1	inorganic pyrophosphatase [Coturnix japonica] XP_015721877.1	SRR8020_TRINITY_DN31125_c4_g2_i2	32513.9	3
PPIH	peptidyl-prolyl cis-trans isomerase-like [Kryptolebias marmoratus]	SRR7980_TRINITY_DN13938_c0_g1_i1	17646.3	2
PPIH	peptidyl-prolyl cis-trans isomerase-like [Kryptolebias marmoratus] XP_017281256.1	SRR7980_TRINITY_DN13938_c0_g1_i1	17646.3	6
PPL	periplakin [Chrysemys picta bellii]	SRR7980_TRINITY_DN18156_c4_g2_i1	207876	1
PPL	periplakin [Chrysemys picta bellii] XP_005295318.1	SRR7980_TRINITY_DN18156_c4_g2_i1	207876	41
PPP1CA	serine/threonine-protein phosphatase PP1-alpha catalytic subunit [Patagioenas fasciata monilis] OPJ74099.1	SRR7978_TRINITY_DN18621_c1_g2_i2	34122.7	1
PPP2R1B	serine/threonine-protein phosphatase 2A 65 kDa regulatory subunit A beta isoform isoform X1 [Latimeria chalumnae] XP_014345720.1	SRR1330_TRINITY_DN117035_c8_g4_i2	65557.9	3
PRDX1	peroxiredoxin-1 [Gekko japonicus]	SRR7979_TRINITY_DN15409_c0_g1_i1	22126.1	3
PRDX1	peroxiredoxin-1 [Gekko japonicus] XP_015263757.1	SRR7979_TRINITY_DN15409_c0_g1_i1	22126.1	7
PRDX5	peroxiredoxin-5, mitochondrial [Latimeria chalumnae] XP_005988935.1	SRR8017_TRINITY_DN23749_c0_g1_i1	17283.9	10
PREPL	prolyl endopeptidase-like isoform X2 [Latimeria chalumnae] XP_014341048.1	SRR1329_TRINITY_DN346645_c2_g1_i10	60527.9	2
PRKAB2	5'-AMP-activated protein kinase subunit beta-2 [Calypte anna] KFP01675.1	SRR7978_TRINITY_DN19512_c0_g2_i1	16778.3	2
PSMA1	proteasome subunit alpha type-1 [Alligator sinensis] XP_006018292.1	SRR7978_TRINITY_DN16478_c0_g1_i3	29328.6	3
PSMA2	proteasome subunit alpha type-2 [Lepisosteus oculatus] XP_006636017.1	SRR1329_TRINITY_DN341237_c0_g1_i2	25892.8	3
PSMB1	Proteasome subunit beta type-1 [Calypte anna] KFP07473.1	SRR1329_TRINITY_DN349828_c0_g1_i9	26307.4	2
PSMB1	Proteasome subunit beta type-1 [Calypte anna] KFP07473.1	SRR7914_TRINITY_DN31972_c3_g1_i3	38302.4	2
PSMB2	proteasome subunit beta type-2 [Cynoglossus semilaevis] XP_008329360.1	SRR7978_TRINITY_DN14084_c0_g1_i1	22515.1	2
PSMB3	proteasome subunit beta type-3 isoform X1 [Lepisosteus oculatus] XP_006638397.2	SRR1330_TRINITY_DN36386_c0_g1_i2	23033.4	2
PSMD11	26S proteasome non-ATPase regulatory subunit 11 isoform X1 [Balaenoptera acutorostrata scammoni]	SRR8020_TRINITY_DN24415_c0_g1_i1	50837.4	2
PSME1	proteasome activator complex subunit 1 [Latimeria chalumnae] XP_014353054.1	SRR7980_TRINITY_DN15113_c0_g1_i1	28706.1	5
PSME2	proteasome activator complex subunit 2 [Alligator mississippiensis] XP_006259788.1	SRR7978_TRINITY_DN14307_c0_g2_i1	28298.9	3
PTBP1	polypyrimidine tract-binding protein 1 isoform X1 [Latimeria chalumnae]	SRR1329_TRINITY_DN349975_c3_g1_i9	59164.1	2
PTBP1	polypyrimidine tract-binding protein 1 isoform X1 [Latimeria chalumnae] XP_014341553.1	SRR1329_TRINITY_DN349975_c3_g1_i9	59164.1	7
PTGR1	prostaglandin reductase 1 [Acanthisitta chloris] XP_009072803.1	SRR8017_TRINITY_DN25662_c1_g12_i2	35073.9	5
PYGL	glycogen phosphorylase, liver form isoform X2 [Pelodiscus sinensis] XP_006116366.2	SRR7978_TRINITY_DN18758_c2_g3_i2	97533.4	1
RAB11A	ras-related protein Rab-11A isoform X1 [Latimeria chalumnae]	SRR7978_TRINITY_DN11478_c0_g2_i1	23819.2	2
RAB14	ras-related protein Rab-14 isoform X1 [Clupea harengus] XP_012670924.1	SRR7979_TRINITY_DN12812_c0_g1_i1	23869.6	3
RAB1A	ras-related protein Rab-1A [Lepidothrix coronata] XP_017674333.1	SRR7978_TRINITY_DN19247_c0_g8_i2	22430.1	1
RAB1B	ras-related protein Rab-1B [Paramormyrops kingsleyae] XP_023696121.1	SRR7978_TRINITY_DN19247_c0_g1_i1	22306	1
RAB27B	ras-related protein Rab-27B [Calypte anna] XP_008501142.1	SRR7914_TRINITY_DN30126_c1_g2_i6	24586.7	2
RAB2A	ras-related protein Rab-2A [Latimeria chalumnae] XP_006002656.13	SRR7979_TRINITY_DN19273_c1_g4_i2	23492.3	4
RAB7A	ras-related protein Rab-7a-like [Scleropages formosus] XP_018589922.1	SRR7978_TRINITY_DN15164_c0_g1_i2	23323.8	3
RACK1	guanine nucleotide-binding protein subunit beta-2-like 1 isoform X1 [Nomascus leucogenys] XP_003279626.2	SRR7979_TRINITY_DN12875_c0_g1_i1	35074.1	2
RALB	ras-related protein Ral-B [Lepisosteus oculatus] XP_006636305.1	SRR7978_TRINITY_DN19607_c5_g1_i4	19715.3	2
RBM12	RNA-binding protein 12-like isoform X3 [Pogona vitticeps] XP_020638108.1	SRR1329_TRINITY_DN354938_c2_g2_i3	55227.1	2
RBM12	RNA-binding protein 12-like isoform X3 [Pogona vitticeps] XP_020638108.1	SRR7979_TRINITY_DN17793_c0_g1_i12	59670.5	4
RBM14	RNA-binding protein 14-like [Nanorana parkeri] XP_018424165.1	SRR1329_TRINITY_DN344048_c0_g1_i6	43338.4	2
RBM4	RNA-binding protein lark-like [Latimeria chalumnae] XP_006004652.1	SRR8017_TRINITY_DN25100_c8_g3_i1	32523.3	9
RBMX	RNA-binding motif protein, X chromosome [Cebus capucinus imitator] XP_017369602.1	SRR1329_TRINITY_DN335808_c6_g1_i1	41034.6	3
RHOA	rho-related GTP-binding protein RhoA-D-like [Astyanax mexicanus] XP_007253416.1	SRR1329_TRINITY_DN350487_c1_g1_i2	21782.5	2
RIHA	pyrimidine-specific ribonucleoside hydrolase RihA-like [Latimeria chalumnae] XP_005995903.1	SRR8017_TRINITY_DN24885_c0_g1_i1	36218.2	4
RIHA	pyrimidine-specific ribonucleoside hydrolase RihA-like [Latimeria chalumnae]	SRR8017_TRINITY_DN24885_c0_g1_i1	36218.2	8
RPL12	60S ribosomal protein L12 [Callithrix jacchus] XP_002743371.3	SRR8020_TRINITY_DN30239_c3_g2_i1	17990.5	3
RPL14	60S ribosomal protein L14 [Xenopus tropicalis] NP_001016534.1	SRR1329_TRINITY_DN342577_c1_g1_i14	15863.2	2
RPL21	60S ribosomal protein L21 [Ornithorhynchus anatinus] XP_001516902.1	SRR7978_TRINITY_DN19737_c1_g1_i1	18427.3	2
RPL22	60S ribosomal protein L22 [Astyanax mexicanus] XP_007228561.1	SRR7979_TRINITY_DN15121_c0_g1_i2	14809.5	3
RPL6	60S ribosomal protein L6 [Latimeria chalumnae] XP_005996446.1	SRR7978_TRINITY_DN14758_c0_g1_i5	29500.9	2
RPL7	60S ribosomal protein L7 [Oreochromis niloticus] XP_003443517.1	sp|K22E_HUMAN|	65866.4	19
RPLP0	60S acidic ribosomal protein P0 [Myotis lucifugus] AHK09712.1	SRR7914_TRINITY_DN10942_c0_g1_i1	34302.6	2
RPN1	dolichyl-diphosphooligosaccharide--protein glycosyltransferase subunit 1 precursor [Xenopus tropicalis] NP_989394.1	SRR8021_TRINITY_DN1681_c0_g1_i1	67977.2	3
RPN2	dolichyl-diphosphooligosaccharide--protein glycosyltransferase subunit 2 [Pelodiscus sinensis] XP_006121970.1	SRR8000_TRINITY_DN19207_c0_g1_i2	68217.6	1
RPS14	40S ribosomal protein S14 isoform X2 [Enhydra lutris kenyoni] XP_022348780.1	SRR1329_TRINITY_DN345862_c0_g1_i9	16272.9	2
RPS5	40S ribosomal protein S5 isoform X1 [Astyanax mexicanus] XP_015458686.1	SRR7914_TRINITY_DN22617_c0_g1_i1	22817.9	2
RPS7	40S ribosomal protein S7 [Acanthisitta chloris] KFP75605.1	SRR7914_TRINITY_DN28845_c1_g1_i4	22224.6	2
RPSA	40S ribosomal protein SA isoform X1 [Acanthisitta chloris] XP_009081190.1	SRR1329_TRINITY_DN351935_c0_g1_i11	32641.7	2
RTCB	tRNA-splicing ligase RtcB homolog [Meriones unguiculatus] XP_021518056.1	SRR1329_TRINITY_DN353039_c0_g2_i6	55371.6	2
S100A1	protein S100-A1 [Sorex araneus] XP_004619293.1	SRR7978_TRINITY_DN19890_c6_g1_i1	19799.8	2
S100A1	protein S100-A1-like [Kryptolebias marmoratus]	SRR8017_TRINITY_DN6677_c0_g1_i1	12274.5	2
S100A1	protein S100-A1-like [Kryptolebias marmoratus] XP_017280481.1	SRR8017_TRINITY_DN6677_c0_g1_i1	12274.5	8
S100A10	protein S100-A10 [Cuculus canorus] XP_009558728.1	SRR1329_TRINITY_DN356502_c4_g1_i1	168027	4
S100A11	protein S100-A11 [Macaca mulatta] XP_001083484.1	SRR7978_TRINITY_DN10664_c0_g1_i1	11997.4	3
S110P	protein S100-P-like [Poecilia reticulata] XP_008429962.1	SRR8020_TRINITY_DN24848_c0_g1_i1	19534.3	3
SAR1A	GTP-binding protein SAR1a [Picoides pubescens] XP_009896944.1	SRR8000_TRINITY_DN21697_c1_g2_i3	14626.6	4
SCAMP2	secretory carrier membrane protein 2 L homeolog [Xenopus laevis] NP_001087539.1	SRR7914_TRINITY_DN25325_c0_g2_i1	37984	2
SCEL	sciellin [Nanorana parkeri] XP_018420882.1	SRR1330_TRINITY_DN123834_c8_g1_i1	65912.9	5
SELENBP1	selenium-binding protein 1 [Rattus norvegicus]	SRR8017_TRINITY_DN26574_c4_g4_i2	51007.8	3
SELENBP1	selenium-binding protein 1 [Rattus norvegicus] NP_543168.1	SRR8017_TRINITY_DN26574_c4_g4_i2	51007.8	13
SERPINA1	alpha-1-antitrypsin-like [Terrapene mexicana triunguis]	SRR8000_TRINITY_DN21633_c1_g2_i4	52822	7
SERPINB1	leukocyte elastase inhibitor-like isoform X1 [Hippocampus comes]	SRR7980_TRINITY_DN18796_c3_g3_i4	49461.9	1
SERPINB1	leukocyte elastase inhibitor-like isoform X2 [Hippocampus comes]	SRR7978_TRINITY_DN20090_c1_g1_i12	26884.3	2
SERPINB1	Leukocyte elastase inhibitor [Phoenicopterus ruber ruber] KFQ87028.1	SRR1329_TRINITY_DN352351_c4_g3_i5	25830.9	4
SERPINB1	leukocyte elastase inhibitor-like [Latimeria chalumnae] XP_006007367.1	SRR8017_TRINITY_DN26256_c5_g1_i6	42781.5	4
SERPINB1	leukocyte elastase inhibitor-like isoform X1 [Hippocampus comes] XP_019713056.1	SRR7980_TRINITY_DN18796_c3_g3_i4	49461.9	6
SERPINB1	leukocyte elastase inhibitor-like isoform X2 [Hippocampus comes] XP_019713057.1	SRR7978_TRINITY_DN20090_c1_g1_i12	26884.3	2
SERPINB5	serpin B5 [Marmota marmota marmota] XP_015337805.1	SRR8017_TRINITY_DN42343_c0_g1_i1	42636.7	10
SERPNH1	serpin H1 [Rhincodon typus] XP_020373908.1	SRR7914_TRINITY_DN79856_c0_g1_i1	45554.5	3
SET	protein SET isoform X1 [Numida meleagris] XP_021270040.1	SRR1329_TRINITY_DN354816_c3_g2_i11	31842	2
SFPQ	splicing factor, proline- and glutamine-rich [Pelodiscus sinensis]	SRR7980_TRINITY_DN15843_c0_g2_i3	69670.8	5
SFRP4	secreted frizzled-related protein 4 [Pelodiscus sinensis] XP_006124131.1	SRR7914_TRINITY_DN19888_c0_g1_i1	39892.5	2
SIAE	sialate O-acetylesterase [Chrysemys picta bellii] XP_008169311.1	SRR7980_TRINITY_DN18384_c1_g5_i1	59253.3	3
SLC25A6	ADP/ATP translocase 3 isoform X1 [Terrapene mexicana triunguis] XP_024065733.1	SRR1330_TRINITY_DN117450_c14_g1_i2	33016.5	5
SLTM	SAFB-like transcription modulator isoform X4 [Macaca mulatta] XP_002804838.2	SRR7914_TRINITY_DN31131_c5_g1_i19	83514.9	3
SM22	smooth muscle cell-specific protein SM22 alpha [Epinephelus coioides] ABW04145.1	SRR7979_TRINITY_DN19633_c1_g1_i1	22180.7	4
SODC	copper-zinc superoxide dismutase [Protopterus annectens] AGV06210.1	SRR1329_TRINITY_DN298527_c1_g1_i1	15933	3
SPACA4	sperm acrosome membrane-associated protein 4-like [Terrapene mexicana triunguis] XP_024059852.1	SRR7978_TRINITY_DN22064_c0_g1_i1	11284.8	2
SQOR	sulfide:quinone oxidoreductase, mitochondrial [Falco peregrinus] XP_005241518.1	SRR8000_TRINITY_DN15754_c0_g2_i1	49503.4	2
SRI	sorcin isoform X3 [Papio anubis] XP_003896411.1	SRR7979_TRINITY_DN18799_c2_g2_i1	20853.9	3
SRM	spermidine synthase [Clupea harengus] XP_012681578.1	SRR1329_TRINITY_DN355060_c3_g2_i12	32665.5	2
SRSF1	serine/arginine-rich splicing factor 1 [Zonotrichia albicollis] XP_014126048.1	SRR7914_TRINITY_DN30399_c3_g2_i4	36157.3	3
SRSF10	serine/arginine-rich splicing factor 10 [Xenopus tropicalis] NP_001011096.1	SRR1329_TRINITY_DN349498_c0_g1_i7	21689.9	1
SRSF3	splicing factor, arginine/serine-rich 3-like [Bos taurus] DAA29303.1	SRR7914_TRINITY_DN30530_c5_g1_i2	14480.7	3
SRSF5	serine/arginine-rich splicing factor 5 [Nanorana parkeri] XP_018425911.1	SRR1330_TRINITY_DN115378_c1_g1_i15	32013.7	7
SRSF5	serine/arginine-rich splicing factor 5-like isoform X1 [Latimeria chalumnae] XP_005991566.1	SRR7979_TRINITY_DN13748_c0_g1_i1	29117	2
SRSF9	serine/arginine-rich splicing factor 9 isoform X1 [Mus musculus] XP_011246460.1	SRR7980_TRINITY_DN17784_c5_g3_i1	25776.2	3
SSB	lupus La protein isoform X1 [Cavia porcellus]	SRR7914_TRINITY_DN29645_c0_g1_i2	47928.7	6
SSB	lupus La protein isoform X1 [Cavia porcellus] XP_003478693.1	SRR7914_TRINITY_DN29645_c0_g1_i2	47928.7	3
STIP1	stress-induced-phosphoprotein 1 [Alligator mississippiensis] XP_006268155.2	SRR7979_TRINITY_DN16432_c0_g1_i1	62569.3	2
STOM	erythrocyte band 7 integral membrane protein [Myotis brandtii] XP_005879255.1	SRR7914_TRINITY_DN76803_c0_g1_i1	31288.3	1
STOM	erythrocyte band 7 integral membrane protein [Nanorana parkeri] XP_018420155.1	SRR7914_TRINITY_DN30056_c1_g4_i3	33201	1
SUB1	activated RNA polymerase II transcriptional coactivator p15 [Ficedula albicollis] XP_005060583.1	SRR7979_TRINITY_DN13301_c0_g1_i2	14112.7	7
SYNCRIP	heterogeneous nuclear ribonucleoprotein Q isoform X2 [Anas platyrhynchos] XP_005013105.1	SRR8017_TRINITY_DN24880_c6_g3_i1	68709.2	2
TALDO1	transaldolase [Nannospalax galili]	SRR7914_TRINITY_DN32278_c0_g1_i2	37590.3	2
TALDO1	transaldolase [Nannospalax galili] XP_008852625.1	SRR7914_TRINITY_DN32278_c0_g1_i2	37590.3	8
TARDBP	TAR DNA-binding protein 43 isoform X3 [Ochotona princeps]	SRR7914_TRINITY_DN32603_c0_g1_i3	46481.3	2
TARDBP	TAR DNA-binding protein 43 isoform X3 [Ochotona princeps] XP_004596113.1	SRR7914_TRINITY_DN32603_c0_g1_i3	46481.3	5
TBCA	tubulin folding cofactor A [Callorhinchus milii] NP_001279836.1	SRR7978_TRINITY_DN16139_c0_g1_i1	12785.9	2
TCN1	transcobalamin-1 [Chrysemys picta bellii]	SRR7980_TRINITY_DN16795_c0_g1_i1	47517.1	7
TCN1	transcobalamin-1-like [Terrapene mexicana triunguis] XP_024053503.1	SRR7979_TRINITY_DN16299_c0_g1_i1	47621.4	1
TCN1	transcobalamin-1-like [Terrapene mexicana triunguis] XP_024053503.1	SRR7978_TRINITY_DN17891_c1_g1_i2	29566.6	1
TF	serotransferrin-A [Latimeria chalumnae]	SRR8017_TRINITY_DN25757_c4_g1_i3	77799.7	1
TF	serotransferrin-A [Latimeria chalumnae] XP_006008475.1	SRR8017_TRINITY_DN25757_c4_g1_i3	77799.7	16
TGM1	protein-glutamine gamma-glutamyltransferase K-like protein [Camelus ferus]	SRR1330_TRINITY_DN124479_c0_g1_i6	76602.4	4
TGM1	protein-glutamine gamma-glutamyltransferase K-like protein [Camelus ferus] EPY89941.1	SRR1330_TRINITY_DN124479_c0_g1_i6	76602.4	23
TGS1	Tgs1 protein [Mus musculus] AAH26368.1	SRR7979_TRINITY_DN19443_c0_g1_i1	27082.7	2
TMPO	lamina-associated polypeptide 2-like [Xenopus laevis]	SRR7979_TRINITY_DN16473_c0_g1_i1	105021	3
TMPO	lamina-associated polypeptide 2-like [Xenopus laevis] XP_018119054.1	SRR7914_TRINITY_DN28335_c0_g1_i1	45515.8	2
TMPO	lamina-associated polypeptide 2-like [Xenopus laevis] XP_018119054.1	SRR7914_TRINITY_DN28335_c0_g1_i1	45515.8	4
TMPO	lamina-associated polypeptide 2-like [Xenopus laevis] XP_018119054.1	SRR7979_TRINITY_DN16473_c0_g1_i1	105021	14
TMPRSS2	transmembrane protease serine 2-like [Rhincodon typus] XP_020371670.1	SRR7979_TRINITY_DN16347_c0_g2_i1	51763.5	4
TPD52	Tumor protein D52 [Acanthisitta chloris] KFP85345.1	SRR1329_TRINITY_DN355989_c1_g2_i4	20340.9	2
TPD52L2	tumor protein D54 isoform X13 [Lepisosteus oculatus] XP_006639665.1	SRR1329_TRINITY_DN353659_c0_g2_i5	22520.3	1
TPI1	triose phosphate isomerase [Protopterus annectens] BAD17880.1	SRR7978_TRINITY_DN16429_c0_g1_i2	27142.7	5
TPM4	tropomyosin alpha-4 chain isoform X4 [Austrofundulus limnaeus] XP_013869664.1	SRR7978_TRINITY_DN19761_c2_g1_i3	28639.3	2
TPT1	translationally-controlled tumor protein [Nannospalax galili]	SRR8020_TRINITY_DN28400_c2_g5_i1	19385.4	4
TRA2A	transformer-2 protein homolog alpha isoform X1 [Rhincodon typus] XP_020373416.1	SRR1329_TRINITY_DN352566_c0_g1_i9	33736.9	2
TUBA1A	tubulin alpha-1A chain-like isoform X1 [Branchiostoma belcheri]	SRR7978_TRINITY_DN19020_c4_g2_i1	46089.4	1
TUBA1A	tubulin alpha-1A chain-like isoform X1 [Branchiostoma belcheri] XP_019643284.1	SRR7978_TRINITY_DN19020_c4_g2_i1	46089.4	1
TUBA1B	tubulin alpha-1B chain [Saimiri boliviensis boliviensis]	SRR7980_TRINITY_DN18831_c0_g2_i1	50151.7	1
TUBA1B	tubulin alpha-1B chain [Saimiri boliviensis boliviensis] XP_010348074.1	SRR7980_TRINITY_DN18831_c0_g2_i1	50151.7	0
TUBA8	tubulin alpha-8 chain isoform X2 [Latimeria chalumnae] XP_005988703.1	SRR7980_TRINITY_DN17986_c1_g9_i1	49940.5	5
TUBB1	tubulin beta chain isoform X1 [Jaculus jaculus]	SRR7980_TRINITY_DN17791_c2_g2_i1	56052.7	1
TUBB1	tubulin beta chain isoform X1 [Jaculus jaculus] XP_012807536.1	SRR7980_TRINITY_DN17791_c2_g2_i1	56052.7	5
TUBB4B	tubulin beta-4B chain [Salmo salar] XP_013998013.1	SRR7978_TRINITY_DN18609_c3_g1_i1	52879.9	1
TUBB4B	tubulin beta-4B chain isoform X1 [Orycteropus afer afer] XP_007945164.1	SRR7978_TRINITY_DN18609_c3_g6_i1	49802.7	1
TUFM	elongation factor Tu, mitochondrial [Latimeria chalumnae] XP_006009637.1	SRR7978_TRINITY_DN19939_c0_g2_i3	50204.5	2
TXN	thioredoxin 1 [Scylla paramamosain]	SRR7978_TRINITY_DN19499_c3_g1_i1	11840.8	0
TXN	thioredoxin 1 [Scylla paramamosain] AGC96525.1	SRR7978_TRINITY_DN19499_c3_g1_i1	11840.8	3
TXN	thioredoxin-like protein 1 isoform X1 [Chrysemys picta bellii] XP_005296893.1	SRR7978_TRINITY_DN12898_c0_g1_i5	30444.9	2
TXNL	Thioredoxin-like [Nanorana parkeri] XP_018412723.1	SRR8017_TRINITY_DN25611_c6_g3_i3	11555.1	4
UAP1L1	UDP-N-acetylhexosamine pyrophosphorylase-like protein 1 [Latimeria chalumnae]	SRR7978_TRINITY_DN19422_c3_g2_i1	57190.5	4
UBA1	ubiquitin-like modifier-activating enzyme 1 isoform X1 [Latimeria chalumnae] XP_014348725.1	SRR7914_TRINITY_DN28318_c0_g1_i1	118600	6
UBE2L3	ubiquitin-conjugating enzyme E2 L3 isoform 1 [Homo sapiens] NP_003338.1	SRR8020_TRINITY_DN27601_c0_g3_i1	17892.3	1
UBR4	E3 ubiquitin-protein ligase UBR4 isoform X5 [Aquila chrysaetos canadensis] XP_011583433.1	SRR7979_TRINITY_DN15734_c0_g1_i2	571952	3
UCHL1	ubiquitin carboxyl-terminal hydrolase isozyme L3 isoform X1 [Latimeria chalumnae] XP_005997562.1	SRR8017_TRINITY_DN24642_c3_g4_i1	26028.6	4
UPK1B	uroplakin-1b [Latimeria chalumnae] XP_005997673.1	SRR7978_TRINITY_DN19342_c1_g2_i2	29268	4
UQCRC2	cytochrome b-c1 complex subunit 2, mitochondrial isoform X1 [Chrysemys picta bellii] XP_023958177.1	SRR1330_TRINITY_DN121955_c3_g3_i1	48373.5	3
UQCRC2	cytochrome b-c1 complex subunit 2, mitochondrial isoform X1 [Chrysemys picta bellii] XP_023958177.1	SRR7978_TRINITY_DN16982_c0_g1_i3	153835	3
VCL	vinculin isoform X2 [Apteryx australis mantelli] XP_013815680.1	SRR7979_TRINITY_DN18508_c1_g1_i2	124864	2
VCP	transitional endoplasmic reticulum ATPase [Chrysemys picta bellii] XP_005311744.1	SRR7914_TRINITY_DN30683_c4_g1_i1	89278.8	8
VDAC1	voltage-dependent anion-selective channel protein 1 [Latimeria chalumnae] XP_014340171.1	SRR1329_TRINITY_DN352477_c9_g2_i6	34215.2	3
VDAC2	voltage-dependent anion-selective channel protein 2 [Lepisosteus oculatus] XP_006630321.1	SRR7978_TRINITY_DN18557_c0_g4_i1	30229.6	8
VILL	villin-like protein [Xenopus tropicalis] NP_001005657.1	SRR8000_TRINITY_DN15573_c0_g1_i2	102504	16
VIM	type III vimentin [Protopterus aethiopicus]CAH05050.1	SRR8017_TRINITY_DN26941_c1_g1_i5	53715.3	1
VPS52	vacuolar protein sorting-associated protein 52 homolog [Callorhinchus milii]	SRR7914_TRINITY_DN32428_c2_g2_i8	17703.4	2
VWA5A	von Willebrand factor A domain-containing protein 5A isoform X2 [Latimeria chalumnae] XP_005997083.1	SRR1330_TRINITY_DN113831_c0_g1_i2	95997.4	3
VWA5A	von Willebrand factor A domain-containing protein 5A-like isoform X2 [Latimeria chalumnae] XP_006001347.1	SRR8017_TRINITY_DN23899_c0_g1_i1	92837.5	7
WDR1	WD repeat-containing protein 1 [Sturnus vulgaris]	SRR7979_TRINITY_DN16692_c0_g1_i1	66485.7	2
WDR1	WD repeat-containing protein 1 [Sturnus vulgaris] XP_014738683.1	SRR7979_TRINITY_DN16692_c0_g1_i1	66485.7	12
YWHAB	14-3-3 protein beta/alpha-1-like [Paramormyrops kingsleyae]	SRR7979_TRINITY_DN17762_c4_g3_i3	27912	1
YWHAB	14-3-3 protein beta/alpha-1-like [Paramormyrops kingsleyae]	SRR7979_TRINITY_DN17762_c4_g3_i3	27912	7
YWHAE	14-3-3 protein epsilon isoform X1 [Lepisosteus oculatus] XP_006641186.1	SRR1329_TRINITY_DN350999_c5_g4_i1	28987.5	7
YWHAG	14-3-3 protein gamma-B [Monopterus albus] XP_020476389.1	SRR7979_TRINITY_DN16195_c0_g2_i2	28298.1	3
YWHAZ	14-3-3 protein zeta isoform X2 [Pseudomyrmex gracilis]	SRR8020_TRINITY_DN29026_c3_g1_i3	28170.1	2
YWHAZ	14-3-3 protein zeta/delta [Protobothrops mucrosquamatus]	SRR7978_TRINITY_DN18621_c1_g1_i1	28390.4	3
YWHAZ	14-3-3 protein zeta isoform X2 [Pseudomyrmex gracilis]	SRR8020_TRINITY_DN29026_c3_g1_i3	28170.1	6
ZNF185	zinc finger protein 185 [Lepisosteus oculatus]	SRR1330_TRINITY_DN118791_c0_g1_i8	69759.8	1
Znf326	DBIRD complex subunit ZNF326 isoform X2 [Acanthisitta chloris] XP_009069575.1	SRR7978_TRINITY_DN19026_c5_g1_i1	53594.9	5
ZNF346	zinc finger protein 346 isoform X1 [Latimeria chalumnae] XP_005992398.1	SRR7978_TRINITY_DN18678_c0_g2_i1	31175.7	4
ZNF628	zinc finger protein 628-like [Xenopus laevis] XP_018083530.1	SRR7980_TRINITY_DN18365_c1_g1_i1	21513.6	3
	78 kDa glucose-regulated protein [Python bivittatus] XP_007420669.1	SRR7979_TRINITY_DN17616_c0_g6_i6	72727.9	7
	bryoporin-like [Astyanax mexicanus]	SRR1330_TRINITY_DN113623_c0_g1_i1	22062.7	2
	hypothetical protein [Burkholderia ubonensis]	SRR8017_TRINITY_DN74840_c0_g1_i1	12892.4	3
	hypothetical protein [Burkholderia ubonensis]	SRR8017_TRINITY_DN50016_c0_g1_i1	13496.5	2
	keratin, type II cytoskeletal cochleal [Buceros rhinoceros silvestris]	SRR7980_TRINITY_DN19221_c2_g4_i1	37669.2	4
	No significant similarity found	SRR8017_TRINITY_DN36970_c0_g1_i1	13541.8	1
	No significant similarity found.	SRR7978_TRINITY_DN39042_c0_g1_i1	11573.7	3
	No significant similarity found.	SRR8020_TRINITY_DN11352_c0_g1_i1	14765.6	1
	RNA-directed DNA polymerase from mobile element jockey-like [Sinocyclocheilus rhinocerous]	SRR7980_TRINITY_DN18792_c4_g2_i1	11808	2
		sp|K1C9_HUMAN|	62131	21
		sp|K1C15_SHEEP|	48771.9	2
		sp|ALBU_BOVIN|	69294.2	59
		sp|K22E_HUMAN|	65866.4	8
		sp|TRYP_PIG|	24409.3	2
		sp|K2C1_HUMAN|	65888	29
		sp|K1C10_HUMAN|	59520.3	12
		sp|ALBU_HUMAN|	69366.9	2
	26S protease regulatory subunit 8 [Gallus gallus] NP_001278998.1	SRR7979_TRINITY_DN19502_c0_g3_i3	45874.1	2
	actin, cytoplasmic type 5 [Alligator sinensis] XP_006020346.1	SRR1330_TRINITY_DN123871_c0_g5_i2	41808.8	1
	Chain A, Crystal Structure Of Up1 Complexed With D(Ttagggttag(6-Mi) G); A Human Telomeric Repeat Containing 6-Methyl-8-(2- Deoxy-Beta-Ribofuranosyl)isoxanthopteridine (6-Mi) 1PGZ_A	SRR7914_TRINITY_DN30381_c6_g1_i4	37906.1	3
	DELTA-thalatoxin-Avl1a-like [Latimeria chalumnae] XP_006003882.1	SRR8017_TRINITY_DN18934_c0_g1_i2	20262.7	2
	hypothetical protein [Burkholderia ubonensis]	SRR8017_TRINITY_DN74840_c0_g1_i1	12892.4	7
	hypothetical protein [Burkholderia ubonensis] WP_059656497.1	SRR8017_TRINITY_DN50016_c0_g1_i1	13496.5	2
	hypothetical protein A6R68_21905 [Neotoma lepida]	SRR1330_TRINITY_DN121975_c0_g1_i1	19502	2
	hypothetical protein BAZO_12599 [Bacillus azotoformans LMG 9581]	SRR7914_TRINITY_DN30559_c5_g1_i2	18113.9	2
	hypothetical protein H310_01113 [Aphanomyces invadans]	SRR8017_TRINITY_DN23794_c0_g1_i5	19769.2	3
	hypothetical protein H310_01113 [Aphanomyces invadans]	SRR7978_TRINITY_DN14411_c1_g3_i1	19001.1	18
	hypothetical protein LOTGIDRAFT_119308 [Lottia gigantea]	SRR1330_TRINITY_DN113371_c0_g1_i1	24570	5
	hypothetical protein THITE_2117928 [Thielavia terrestris NRRL 8126] XP_003654751.1	SRR7914_TRINITY_DN30369_c2_g2_i9	11927.2	6
	hypothetical protein XENTR_v90003861mg [Xenopus tropicalis]	SRR7978_TRINITY_DN5425_c0_g1_i1	13839.6	3
	hypothetical protein XENTR_v90013638mg [Xenopus tropicalis]	SRR7979_TRINITY_DN18185_c2_g10_i1	34450.3	2
	integumentary mucin B.1 [Xenopus laevis] CAA69604.1	SRR1330_TRINITY_DN25028_c0_g1_i1	13054.4	3
	keratin type IE [Acipenser baerii] CAD38122.1	SRR1330_TRINITY_DN123569_c7_g2_i2	46433.8	7
	keratin, type II cytoskeletal cochleal [Buceros rhinoceros silvestris]	SRR7980_TRINITY_DN19221_c2_g4_i1	37669.2	4
	No significant similarity found	SRR1330_TRINITY_DN113424_c0_g2_i1	9789.6	3
	No significant similarity found	SRR7978_TRINITY_DN19369_c2_g1_i2	16019	2
	No significant similarity found	SRR1330_TRINITY_DN117706_c3_g1_i3	114032	6
	No significant similarity found	SRR8020_TRINITY_DN11352_c0_g1_i1	14765.6	1
	No significant similarity found.	SRR7979_TRINITY_DN14643_c0_g1_i2	15323.5	1
	No significant similarity found.	SRR7978_TRINITY_DN39042_c0_g1_i1	11573.7	3
	No significant similarity found.	SRR7978_TRINITY_DN42837_c0_g1_i1	11171.4	2
	No significant similarity found.	SRR1330_TRINITY_DN118064_c0_g1_i3	18276.1	3
	No significant similarity found.	SRR8017_TRINITY_DN36970_c0_g1_i1	13541.8	1
	No significant similarity found.	SRR1330_TRINITY_DN120328_c11_g3_i2	18275.3	3
	No significant similarity found.	SRR1330_TRINITY_DN125040_c2_g1_i2	17436.4	3
	omega globin [Sminthopsis crassicaudata] AAK11485.1	SRR7980_TRINITY_DN17084_c0_g1_i1	16424	3
	uncharacterized protein LOC102354522 [Latimeria chalumnae]	SRR7978_TRINITY_DN4358_c0_g1_i1	120953	5
	uncharacterized protein LOC102354522 [Latimeria chalumnae]	SRR1330_TRINITY_DN55508_c0_g1_i1	17030.8	2
	uncharacterized protein LOC102354522 [Latimeria chalumnae]	SRR1330_TRINITY_DN105931_c0_g1_i1	43244.9	13
	uncharacterized protein LOC102354522 [Latimeria chalumnae]	SRR1330_TRINITY_DN105931_c0_g2_i1	12853.1	2
	uncharacterized protein LOC106540135 isoform X1 [Thamnophis sirtalis]	SRR1330_TRINITY_DN123887_c1_g3_i2	52474.6	5
	uncharacterized protein LOC109468467 [Branchiostoma belcheri]	SRR7980_TRINITY_DN18792_c4_g2_i1	11808	6
	vitellogenin [Chrysemys picta] ACO87638.2	SRR7979_TRINITY_DN18156_c1_g1_i1	79655.9	2
	vitellogenin AB2a [Acipenser schrenckii] AOH96643.1	SRR7979_TRINITY_DN18700_c1_g1_i4	133928	6
		sp|K2C1_HUMAN|	65888	23
		sp|CAS1_BOVIN|	24529.4	2
		sp|K1HA_HUMAN|	45935	1
		sp|K1C10_HUMAN|	59520.3	17
		sp|ALBU_BOVIN|	69294.2	64
		sp|TRYP_PIG|	24409.3	2
		sp|K1C9_HUMAN|	62131	20

## Sheet: Terrestrialized_Gill_Mucus
Supplementary Table 2: List of all proteins identified by LC-MS/MS in the terrestrialized gill mucus of P. dolloi using the SRA transcriptomic database
Gene Symbol	Protein Name	Transcript ID	Protein molecular weight (Da)	Peptide count
A2M	alpha-2-macroglobulin [Latimeria chalumnae] XP_014351915.1	SRR1330_TRINITY_DN122443_c0_g1_i1	162429	44
ACT	actin, cytoplasmic type 5 [Alligator sinensis] XP_006020346.1	SRR1330_TRINITY_DN123871_c0_g5_i2	41808.8	0
ACTA2	actin, aortic smooth muscle-like [Terrapene mexicana triunguis] XP_024069636.1	SRR7978_TRINITY_DN18397_c1_g4_i1	42026.2	1
ACTB	beta actin [Cynops pyrrhogaster] BAM46130.1	SRR7914_TRINITY_DN32483_c1_g1_i4	41978.1	1
AGR2	anterior gradient protein 2 homolog [Numida meleagris] XP_021244750.1	SRR7980_TRINITY_DN12577_c0_g1_i2	20248.1	3
AKR1B1	aldose reductase-related protein 1-like [Latimeria chalumnae] XP_005988273.1	SRR8000_TRINITY_DN21975_c5_g3_i1	35414.1	2
ALDOA	fructose-bisphosphate aldolase A [Protopterus annectens] BAD17874.1	SRR7914_TRINITY_DN29665_c3_g6_i1	39594.3	2
ANXA1	annexin A1-like [Nanorana parkeri] XP_018417771.1	SRR1330_TRINITY_DN110493_c0_g1_i2	38186.7	4
ANXA2A	annexin A2-A [Xenopus laevis] NP_001081284.1	SRR7978_TRINITY_DN11440_c0_g1_i1	38348	6
ANXA4	annexin A4 L homeolog [Xenopus laevis] NP_001083481.1	SRR1330_TRINITY_DN103436_c0_g1_i1	35762	5
ATP5F1A	ATP synthase subunit alpha, mitochondrial [Sturnus vulgaris] XP_014750340.1	SRR7978_TRINITY_DN18459_c0_g1_i1	60130.4	4
ATP5F1B	ATP synthase subunit beta, mitochondrial [Latimeria chalumnae] XP_014344908.1	SRR7979_TRINITY_DN16633_c0_g1_i1	55718.8	3
CD63	CD63 antigen [Latimeria chalumnae]	SRR7914_TRINITY_DN29642_c2_g1_i4	25908.5	2
CFL2	cofilin-2-like [Scleropages formosus] XP_018584499.1	SRR1329_TRINITY_DN355037_c7_g2_i11	16868.6	4
CIRBP	cold-inducible RNA binding protein isoform 2 [Protopterus annectens] ALX72401.1	SRR1329_TRINITY_DN354944_c3_g1_i6	16358.6	2
CKM	creatine kinase muscle [Protopterus annectens]	SRR1330_TRINITY_DN121695_c10_g1_i1	45095.2	11
ENO3	beta-enolase [Lepisosteus oculatus] XP_006627414.1	SRR8017_TRINITY_DN26716_c0_g3_i5	47375.2	2
EPX	eosinophil peroxidase-like [Rhincodon typus] XP_020368370.1	SRR8000_TRINITY_DN17284_c0_g1_i1	41838.3	4
FCGBP	IgGFc-binding protein [Latimeria chalumnae] XP_014345805.1	SRR1330_TRINITY_DN230844_c0_g1_i1	21288.6	3
FCGBP	IgGFc-binding protein-like [Chrysemys picta bellii] XP_023969252.1	SRR1330_TRINITY_DN115695_c12_g1_i4	24626.1	5
FCGBP	IgGFc-binding protein-like [Danio rerio] XP_021322199.1	SRR1330_TRINITY_DN118385_c7_g1_i1	100847	7
FCGBP	IgGFc-binding protein-like [Nanorana parkeri] XP_018426561.1	SRR1330_TRINITY_DN296737_c0_g1_i1	30495.1	2
FCGBP	IgGFc-binding protein-like [Xenopus laevis] XP_018082069.1	SRR1330_TRINITY_DN157030_c0_g1_i1	64453.7	7
FGB	fibrinogen beta chain isoform X1 [Chrysemys picta bellii] XP_023961999.1	SRR1329_TRINITY_DN355673_c6_g1_i24	43902.2	2
GAPDH	glyceraldehyde-3-phosphate dehydrogenase [Pogona vitticeps] XP_020659839.1	SRR7914_TRINITY_DN29934_c0_g1_i7	35770.4	4
GGA2	ADP-ribosylation factor 2b [Danio rerio] NP_958888.1	SRR1329_TRINITY_DN355519_c3_g3_i5	20799.6	2
GMDS	GDP-mannose 4,6 dehydratase isoform X2 [Loxodonta africana] XP_003417871.1	SRR7980_TRINITY_DN14362_c0_g1_i2	41998.9	2
GPI	glucose-6-phosphate isomerase [Lepidothrix coronata] BAF91562.1	SRR7914_TRINITY_DN32362_c3_g4_i2	62255.8	3
GSN	gelsolin-like [Ictalurus punctatus] XP_017350981.1	SRR8017_TRINITY_DN25957_c5_g1_i1	79813	1
GSTA	glutathione S-transferase A-like [Scleropages formosus] XP_018605835.1	SRR7914_TRINITY_DN41065_c0_g1_i1	25820.4	2
H1F1	H1 histone family member X S homeolog [Xenopus laevis] NP_001080265.1	SRR7979_TRINITY_DN18918_c1_g1_i1	21770.1	2
H2A	histone H2A [Carassius auratus] AIE40055.1	SRR1330_TRINITY_DN124781_c1_g1_i14	34396.8	2
HBA1	Hemoglobin subunit alpha P02020.1	SRR8020_TRINITY_DN28615_c0_g1_i3	15971.9	3
HBB1	hemoglobin subunit beta [Patagioenas fasciata monilis] OPJ67485.1	SRR8017_TRINITY_DN26300_c0_g1_i9	16336.7	2
HBB1	hemoglobin subunit beta [Patagioenas fasciata monilis] OPJ67485.1	SRR8021_TRINITY_DN19914_c0_g1_i2	16454.9	1
HBBD1	Hemoglobin subunit deltaH Q45XI4.3	SRR8017_TRINITY_DN26300_c0_g1_i8	16097.5	2
HIST1H2BH	histone H2B 1.1-like [Xenopus laevis] XP_018079660.1	SRR7979_TRINITY_DN16397_c0_g1_i1	13965.8	1
HIST1H2BJ	histone H2B type 1-J-like [Sorex araneus] XP_004613999.1	SRR7980_TRINITY_DN18366_c7_g1_i4	17000.6	1
HIST4H4	Histone H4 [Larimichthys crocea] KKF20647.1	SRR1329_TRINITY_DN353425_c12_g2_i10	11367.7	6
HNRNPK	heterogeneous nuclear ribonucleoprotein K isoform X2 [Lepisosteus oculatus] XP_015218448.1	SRR7978_TRINITY_DN20192_c1_g1_i7	42677.5	2
ILF2	Interleukin enhancer-binding factor 2 [Charadrius vociferus] KGL97615.1	SRR7978_TRINITY_DN5299_c0_g1_i1	42629.5	2
KRT13	keratin, type I cytoskeletal 13 isoform X2 [Mandrillus leucophaeus] XP_011854298.1	SRR7978_TRINITY_DN11304_c0_g1_i2	22665.7	2
KRT14	type I keratin 14 [Protopterus aethiopicus] CAH05044.1	SRR1330_TRINITY_DN116543_c0_g1_i2	39159.8	5
KRT15	Keratin, type I cytoskeletal 15 [Tinamus guttatus] KGL74316.1	SRR7978_TRINITY_DN14411_c1_g3_i1	19001.1	7
KRT15	Keratin, type I cytoskeletal 15 Q5K2P2.1	SRR7978_TRINITY_DN19466_c0_g1_i1	17334.5	3
KRT15	Keratin, type I cytoskeletal 15 Q5K2P2.1	SRR7978_TRINITY_DN14411_c1_g1_i2	28128.6	10
KRT16	type I keratin 16 [Protopterus aethiopicus] CAH05046.1	SRR8020_TRINITY_DN80519_c0_g1_i1	17484	3
KRT2	type II keratin 2 [Protopterus aethiopicus] CAH05053.1	SRR1330_TRINITY_DN120434_c0_g1_i2	56233.4	1
KRT8	keratin, type II cytoskeletal 8-like [Takifugu rubripes] XP_003973673.1	SRR7914_TRINITY_DN28680_c0_g1_i2	52925.4	4
LDHB	L-lactate dehydrogenase B chain [Sorex araneus] XP_004611337.1	SRR7978_TRINITY_DN17027_c0_g1_i1	37267.6	2
LMAN1	mannose-specific lectin-like [Haplochromis burtoni] XP_014186859.1	SRR1330_TRINITY_DN114860_c0_g1_i3	13707.4	3
LMNA	lamin [Corvus cornix cornix] XP_010388087.1	SRR1330_TRINITY_DN122622_c11_g1_i10	79249.8	3
MDH1	malate dehydrogenase, peroxisomal isoform MDH1x [Macaca mulatta] NP_001307034.1	SRR8020_TRINITY_DN27793_c1_g3_i2	36521.2	3
MPO	myeloperoxidase-like [Pogona vitticeps] XP_020659555.1	SRR8017_TRINITY_DN52995_c0_g1_i1	15337.3	1
MSLNL	mesothelin [Callorhinchus milii] XP_007904336.1	SRR1330_TRINITY_DN123887_c1_g4_i1	65748.4	2
MUC19	mucin-19 [Latimeria chalumnae] XP_014347487.1	SRR1330_TRINITY_DN119803_c0_g1_i4	143428	17
MUC19	mucin-19 [Latimeria chalumnae] XP_014347487.1	SRR1330_TRINITY_DN173149_c0_g1_i1	21971.7	3
MUC5AC	mucin-5AC [Chelonia mydas] XP_007066685.1	SRR8017_TRINITY_DN23965_c0_g1_i4	70591.3	2
MVP	major vault protein [Latimeria chalumnae] XP_006008019.1	SRR8017_TRINITY_DN25002_c7_g2_i7	96201.4	2
NOP56	nucleolar protein 56 [Gavialis gangeticus] XP_019383720.1	SRR8017_TRINITY_DN25122_c2_g1_i3	40295.8	2
PLS1	plastin-1-like [Oncorhynchus kisutch] XP_020331620.1	SRR7914_TRINITY_DN30369_c2_g2_i9	11927.2	2
PPIL	peptidyl-prolyl cis-trans isomerase-like [Kryptolebias marmoratus] XP_017281256.1	SRR7980_TRINITY_DN13938_c0_g1_i1	17646.3	2
PVALB	parvalbumin alpha isoform X1 [Gavia stellata] XP_009805298.1	SRR7914_TRINITY_DN19228_c0_g1_i1	12399.6	4
RNASE	ribonuclease-like [Protobothrops mucrosquamatus] XP_015681186.1	SRR8021_TRINITY_DN20653_c0_g3_i1	22234.1	2
RNASE	ribonuclease-like [Terrapene mexicana triunguis] XP_024069249.1	SRR7980_TRINITY_DN18311_c3_g1_i1	28077	5
RPSA	40S ribosomal protein SA isoform X1 [Acanthisitta chloris] XP_009081190.1	SRR1329_TRINITY_DN351935_c0_g1_i11	32641.7	2
SELENBP1	selenium-binding protein 1 [Rattus norvegicus] NP_543168.1	SRR8017_TRINITY_DN26574_c4_g4_i2	51007.8	3
SLC25A6	ADP/ATP translocase 3 isoform X1 [Terrapene mexicana triunguis] XP_024065733.1	SRR1330_TRINITY_DN117450_c14_g1_i2	32988.5	2
TALDO1	transaldolase [Nannospalax galili] XP_008852625.1	SRR7914_TRINITY_DN32278_c0_g1_i2	37590.3	3
TCN1	transcobalamin-1 [Chrysemys picta bellii] XP_005280612.1	SRR7980_TRINITY_DN16795_c0_g1_i1	47517.1	2
TGM1	protein-glutamine gamma-glutamyltransferase K-like protein [Camelus ferus] EPY89941.1	SRR1330_TRINITY_DN124479_c0_g1_i6	76602.4	2
TGM5	protein-glutamine gamma-glutamyltransferase 5 [Callithrix jacchus] XP_009003657.2	SRR8017_TRINITY_DN50100_c0_g1_i1	81881	2
TPI1	triose phosphate isomerase [Protopterus annectens] BAD17880.1	SRR7978_TRINITY_DN16429_c0_g1_i2	27142.7	2
UPK1A	uroplakin-1a [Phascolarctos cinereus] XP_020833313.1	SRR1329_TRINITY_DN353664_c0_g2_i1	28524.9	2
UPK1B	uroplakin-1b [Latimeria chalumnae] XP_005997673.1	SRR7978_TRINITY_DN19342_c1_g2_i2	29268	3
YWHAB	14-3-3 protein beta/alpha-1-like [Paramormyrops kingsleyae] XP_023669253.1	SRR7979_TRINITY_DN17762_c4_g3_i3	27912	2
YWHAZ	14-3-3 protein zeta isoform X2 [Pseudomyrmex gracilis] XP_020293416.1	SRR8020_TRINITY_DN29026_c3_g1_i3	28170.1	2
YWHAZ	14-3-3 protein zeta/delta [Protobothrops mucrosquamatus] XP_015668838.1	SRR7978_TRINITY_DN18621_c1_g1_i1	28390.4	3
	bryoporin-like [Astyanax mexicanus] XP_022521413.1	SRR1330_TRINITY_DN113623_c0_g1_i1	22062.7	2
	fish-egg lectin-like [Gekko japonicus] XP_015261502.1	SRR7980_TRINITY_DN17505_c0_g1_i1	29923.2	5
	heterogeneous nuclear ribonucleoprotein A/B isoform X1 [Alligator mississippiensis] XP_006277662.1	SRR7979_TRINITY_DN17453_c4_g1_i1	36039.2	2
	hypothetical protein [Afipia sp. GAS231]	SRR8000_TRINITY_DN22304_c3_g2_i2	17509.3	3
	hypothetical protein [Burkholderia ubonensis]	SRR8017_TRINITY_DN74840_c0_g1_i1	12892.4	4
	hypothetical protein [Burkholderia ubonensis]	SRR8017_TRINITY_DN50016_c0_g1_i1	13496.5	2
	keratin, type II cytoskeletal cochleal [Buceros rhinoceros silvestris] XP_010130479.1	SRR7980_TRINITY_DN19221_c2_g4_i1	37669.2	3
	No significant similarity found	SRR8017_TRINITY_DN36970_c0_g1_i1	13541.8	1
	No significant similarity found.	SRR7978_TRINITY_DN39042_c0_g1_i1	11573.7	3
	uncharacterized protein LOC102354522 [Latimeria chalumnae]	SRR1330_TRINITY_DN105931_c0_g1_i1	43244.9	3
	uncharacterized protein LOC107079203 [Lepisosteus oculatus] XP_015217116.1	SRR8017_TRINITY_DN24969_c9_g5_i2	27289	4
	uncharacterized protein LOC109294279 [Gavialis gangeticus]	SRR1330_TRINITY_DN123887_c1_g5_i3	77538.1	5
		sp|K1C15_SHEEP|	48771.9	1
		sp|K1C10_HUMAN|	59520.3	12
		sp|K22E_HUMAN|	65866.4	9
		sp|TRYP_PIG|	24409.3	3
		sp|K1C9_HUMAN|	62131	18
		sp|CAS1_BOVIN|	24529.4	2
		sp|K2C1_HUMAN|	65888	20
		sp|ALBU_BOVIN|	69294.2	35
