# Supplementary material for: Effects of Experimental Terrestrialization on the Skin Mucus Proteome of African Lungfish (Protopterus dolloi)
Source: Front Immunol. 2018 Jun 4;9:1259. doi: 10.3389/fimmu.2018.01259 (PMC5994560; doi:10.3389/fimmu.2018.01259)
Supplement: Supplementary file 4 [file Data_Sheet_3.XLSX]

## Sheet: Terrestrialized_Skin_Mucus
Supplementary Table 3: List of all proteins identified by LC-MS/MS in the terrestrialized skin mucus of P. dolloi using the 454 transcriptomic database
Gene Symbols	Protein Name	Transcript ID	Molecular Weight	Protein Counts
ADH5	alcohol dehydrogenase class-3 (XP_006629873.1)	Gene.6523::contig08228::g.6523::m.6523	40 kDa	4
CAPG	macrophage-capping protein isoform X1 (XP_007947079.1)	Gene.7421::contig09078::g.7421::m.7421	38 kDa	6
CORO1B	coronin-1B (XP_006893318.1)	Gene.2241::contig05253::g.2241::m.2241	56 kDa	7
FKBP1C	peptidylprolyl isomerase B L homeolog [Xenopus laevis] NP_001080505.1	Gene.7532::contig09208::g.7532::m.7532	24 kDa	4
GMDS	GDP-mannose 4,6 dehydratase isoform X2 (XP_003417871.1)	Gene.5899::contig07650::g.5899::m.5899	42 kDa	3
KRT2	type II keratin 2 (CAH05053.1)	Gene.3808::contig06108::g.3808::m.3808	56 kDa	12
PTER	phosphotriesterase-related protein isoform (XP_005999063.1)	Gene.8333::contig10072::g.8333::m.8333	31 kDa	2
SLC25A4	ADP/ATP translocase 1 (XP_007068661.1)	Gene.7466::contig09124::g.7466::m.7466	33 kDa	2
TUBB	tubulin beta chain isoform X1 (XP_012807536.1)	Gene.3588::contig05961::g.3588::m.3588 [4]	54 kDa	14
YWHAZ	14-3-3-like protein [Xenopus laevis] NP_001165524.1	Gene.3231::contig05753::g.3231::m.3231 [3]	28 kDa	10
ACAA2	3-ketoacyl-CoA thiolase, mitochondrial (XP_005296939.1)	Gene.2650::contig05439::g.2650::m.2650	42 kDa	2
ACAT1	acetyl-CoA acetyltransferase, mitochondrial [Latimeria chalumnae] XP_006008067.1	Gene.5419::contig07263::g.5419::m.5419	26 kDa	4
ACAT1	acetyl-CoA acetyltransferase, mitochondrial [Latimeria chalumnae] XP_006008067.1	Gene.5420::contig07263::g.5420::m.5420	21 kDa	2
ACO2	aconitate hydratase, mitochondrial isoform X1 (XP_017683065.1)	Gene.2691::contig05457::g.2691::m.2691	85 kDa	2
ACTA2	actin, alpha 2, smooth muscle, aorta (NP_001279898.1)	Gene.6383::contig08073::g.6383::m.6383 [7]	42 kDa	25
ACTN1	alpha-actinin-1 isoform X1 (XP_005305970.1)	Gene.2799::contig05514::g.2799::m.2799	107 kDa	9
ACTN4	alpha-actinin-4 isoform X3 (XP_003228575.1)	Gene.2215::contig05244::g.2215::m.2215	104 kDa	12
ACTR2	actin-related protein 2 (XP_017286423.1)	Gene.2492::contig05362::g.2492::m.2492	45 kDa	6
ACTR3	actin-related protein 3 isoform X1 (XP_006003576.1)	Gene.4125::contig06315::g.4125::m.4125	47 kDa	8
AGR2	anterior gradient protein 2 homolog [Mus pahari] XP_021058070.1	Gene.8719::contig10516::g.8719::m.8719	24 kDa	2
AGR2	anterior gradient protein 2 homolog [Picoides pubescens] XP_009898411.1	Gene.10936::contig13570::g.10936::m.10936	21 kDa	3
AHCY	adenosylhomocysteinase A (NP_001089027.1)	Gene.4846::contig06841::g.4846::m.4846	48 kDa	6
AIF1	allograft inflammatory factor 1 [Oryctolagus cuniculus] XP_002714315.1	Gene.28077::HKD8FAB02F9VLW::g.28077::m.28077	16 kDa	2
AK1	adenylate kinase isoenzyme 1 isoform X5 [Lepisosteus oculatus] XP_015222438.1	Gene.9904::contig12057::g.9904::m.9904	21 kDa	8
AKAP8L	A-kinase anchor protein 8-like [Merops nubicus] XP_008941920.1	Gene.426::contig01739::g.426::m.426	17 kDa	3
ALDOA	fructose-bisphosphate aldolase A (BAD17874.1)	Gene.4770::contig06785::g.4770::m.4770	40 kDa	8
ALDOB	fructose-bisphosphate aldolase B (BAD17875.1)	Gene.1456::contig03701::g.1456::m.1456	42 kDa	8
ANP32E	acidic leucine-rich nuclear phosphoprotein 32 family member E [Scleropages formosus] XP_018620256.1	Gene.3864::contig06149::g.3864::m.3864	28 kDa	2
ANXA1	Annexin A1 (XP_003761679.1)	Gene.5697::contig07488::g.5697::m.5697	37 kDa	7
ANXA1	annexin A1 [Xenopus tropicalis] NP_001006702.1	Gene.39095::HKD8FAB02GMIHM::g.39095::m.39095	18 kDa	2
ANXA1	annexin A1 isoform X2 (XP_012356169.1)	Gene.6547::contig08250::g.6547::m.6547	43 kDa	18
ANXA1	annexin A1 L homeolog isoform X1 [Xenopus laevis] XP_018094451.1	Gene.6433::contig08131::g.6433::m.6433	22 kDa	5
ANXA1	annexin A1 L homeolog isoform X1 [Xenopus laevis] XP_018094451.1	Gene.6434::contig08131::g.6434::m.6434	18 kDa	3
ANXA11	annexin A11 (XP_007430230.1)	Gene.3729::contig06057::g.3729::m.3729	57 kDa	3
ANXA2	annexin A2-A (NP_001081284.1)	Gene.6285::contig07993::g.6285::m.6285	38 kDa	10
ANXA3	Annexin A3 (XP_005311511.1)	Gene.6047::contig07778::g.6047::m.6047	36 kDa	2
ANXA4	annexin A4 L homeolog [Xenopus laevis] NP_001083481.1	Gene.971::contig02861::g.971::m.971	19 kDa	2
ANXA5	annexin A5 (XP_006015678.1)	Gene.2675::contig05449::g.2675::m.2675	36 kDa	9
ANXA8	Annexin A8-like protein isoform X2 (XP_005992486.1)	Gene.6464::contig08155::g.6464::m.6464	36 kDa	4
APRC4	actin-related protein 2/3 complex subunit 4 [Anolis carolinensis] XP_008103770.1	Gene.5704::contig07498::g.5704::m.5704	20 kDa	4
ARF1	ADP-ribosylation factor 1 isoform X1 [Rattus norvegicus] XP_008766092.1	Gene.1350::contig03553::g.1350::m.1350 (+1)	21 kDa	5
ARHGDIA	rho GDP-dissociation inhibitor 1 [Gekko japonicus] XP_015282040.1	Gene.3494::contig05897::g.3494::m.3494	23 kDa	4
ARHGDIB	Rho GDP-dissociation inhibitor 2 [Myotis brandtii] EPQ08120.1	comp7374_c0::comp7374_c0_seq1::g.22102::m.22102	23 kDa	3
ARPC1B	actin-related protein 2/3 complex subunit 1B (XP_019368172.1)	Gene.4623::contig06677::g.4623::m.4623	41 kDa	2
ARPC2	actin-related protein 2/3 complex subunit 2 (XP_017568448.1)	Gene.6325::contig08029::g.6325::m.6325	33 kDa	6
ARPC3	actin-related protein 2/3 complex subunit 3 [Pygocentrus nattereri] XP_017543092.1	Gene.5753::contig07534::g.5753::m.5753	21 kDa	2
ASS1	argininosuccinate synthetase (AGO20698.1)	Gene.5500::contig07324::g.5500::m.5500	49 kDa	3
ATIC	bifunctional purine biosynthesis protein PURH (XP_003207427.1)	Gene.4693::contig06729::g.4693::m.4693	65 kDa	2
ATP2A3	sarcoplasmic/endoplasmic reticulum calcium ATPase 3 isoform X2 (XP_006136130.1)	Gene.2141::contig05214::g.2141::m.2141	113 kDa	9
ATP5A1	ATP synthase subunit alpha, mitochondrial (XP_014750340.1)	Gene.4628::contig06680::g.4628::m.4628	60 kDa	11
ATP5C1	ATP synthase subunit gamma, mitochondrial isoform X1 [Nanorana parkeri] XP_018421711.1	Gene.8083::contig09786::g.8083::m.8083	25 kDa	2
ATPB	ATP synthase subunit beta, mitochondrial (XP_014344908.1)	Gene.5042::contig06991::g.5042::m.5042	57 kDa	16
BPI	bactericidal permeability-increasing protein [Chelonia mydas] XP_007071066.1	Gene.12331::HKD8FAB01CO7GM::g.12331::m.12331	17 kDa	3
C1QTNF3	complement C1q tumor necrosis factor-related protein 3-like [Rhincodon typus] XP_020389641.1	Gene.9523::contig11550::g.9523::m.9523	19 kDa	4
CALML3	calmodulin-like [Astyanax mexicanus] XP_022517811.1	Gene.5680::contig07476::g.5680::m.5680	17 kDa	3
CALR	calreticulin (ETE73213.1)	Gene.4601::contig06661::g.4601::m.4601	48 kDa	2
CALR3	calreticulin-3 (XP_005989967.1)	Gene.7213::contig08873::g.7213::m.7213	33 kDa	3
CAP1	adenylyl cyclase-associated protein 1 (XP_008918818.2)	Gene.2912::contig05573::g.2912::m.2912	51 kDa	5
CAPNS1	calpain small subunit 1 [Dipodomys ordii] XP_012881641.1	Gene.6126::contig07843::g.6126::m.6126	24 kDa	3
CAPNS1	calpain small subunit 1 [Sorex araneus] XP_004600780.1	Gene.5668::contig07464::g.5668::m.5668	25 kDa	2
CAPZA	F-actin-capping protein subunit alpha-1 (XP_010215125.1)	Gene.4748::contig06770::g.4748::m.4748	33 kDa	4
CAPZA	F-actin-capping protein subunit alpha-1 (XP_010215125.1)	Gene.8251::contig09976::g.8251::m.8251	33 kDa	2
CAPZA	F-actin-capping protein subunit alpha-2 isoform X1 (XP_004007919.1)	Gene.5163::contig07070::g.5163::m.5163	33 kDa	6
CAPZB	F-actin-capping protein subunit beta (XP_005293026.1)	Gene.5773::contig07552::g.5773::m.5773	31 kDa	3
CASP6	caspase 6 precursor (NP_001117743.1)	Gene.9281::contig11220::g.9281::m.9281	30 kDa	2
CBX3	chromobox protein homolog 3 isoform X1 [Ornithorhynchus anatinus] XP_007665536.1	Gene.1072::contig03119::g.1072::m.1072	22 kDa	3
CCT2	T-complex protein 1 subunit beta (XP_010411974.2)	Gene.4363::contig06484::g.4363::m.4363	45 kDa	4
CCT6A	T-complex protein 1 subunit-zeta (XP_005987591.1)	Gene.4507::contig06584::g.4507::m.4507	58 kDa	2
CD9	CD9 [Andrias davidianus] AIT69686.1	Gene.7373::contig09028::g.7373::m.7373	25 kDa	3
CDC42	cell division control protein 42 homolog isoform X1 [Acinonyx jubatus] XP_014930680.1	Gene.4071::contig06281::g.4071::m.4071	21 kDa	2
CFL2	cofilin-2 [Protobothrops mucrosquamatus] XP_015677571.1	Gene.6653::contig08343::g.6653::m.6653	19 kDa	10
CFL2	cofilin-2-like [Scleropages formosus] XP_018584499.1	Gene.5712::contig07503::g.5712::m.5712	19 kDa	5
CIRBP	cold inducible RNA binding protein [Callorhinchus milii] NP_001279973.1	Gene.5827::contig07593::g.5827::m.5827	18 kDa	3
CIRBP	cold inducible RNA binding protein [Protopterus annectens] AJO15919.1	Gene.8155::contig09873::g.8155::m.8155	18 kDa	4
CIRBP	cold-inducible RNA binding protein isoform 2 [Protopterus annectens] ALX72401.1	Gene.1707::contig04156::g.1707::m.1707	12 kDa	3
CKMT2	creatine kinase muscle [Protopterus annectens] AFH40439.1	Gene.31638::HKD8FAB02HQ851::g.31638::m.31638	19 kDa	2
CLIC1	chloride intracellular channel protein 1-like [Sinocyclocheilus anshuiensis] XP_016329934.1	Gene.4404::contig06512::g.4404::m.4404	28 kDa	2
CLTC	clathrin heavy chain 1 isoform X1 (XP_019401240.1)	Gene.2126::contig05207::g.2126::m.2126	192 kDa	2
CMPK1	UMP-CMP kinase [Alligator mississippiensis] (XP_006274096.2)	Gene.8608::contig10387::g.8608::m.8608	21 kDa	3
CNN2	calponin-2 (XP_006639873.1)	Gene.8882::contig10716::g.8882::m.8882	32 kDa	2
CPNE1	copine-1-like isoform X2 [Pogona vitticeps] XP_020638102.1	Gene.3442::contig05868::g.3442::m.3442	27 kDa	3
CPNE3	copine-3 [Xenopus tropicalis] NP_001008001.1	Gene.4808::contig06812::g.4808::m.4808 (+1)	27 kDa	3
CR2	complement receptor type 2-like [Chrysemys picta bellii] XP_005315213.1	Gene.8767::contig10569::g.8767::m.8767	20 kDa	6
CSD1	copper-zinc superoxide dismutase [Protopterus annectens] AGV06210.1	Gene.10344::contig12666::g.10344::m.10344	15 kDa	3
CSTB	cystatin-B-like [Poecilia mexicana] XP_014831182.1	Gene.10723::contig13250::g.10723::m.10723	15 kDa	6
DNASE1L3	deoxyribonuclease gamma-like isoform X3 [Xenopus tropicalis] XP_002938432.1	Gene.7157::contig08813::g.7157::m.7157	29 kDa	7
DPP1	dipeptidyl peptidase 1 (XP_006013218.1)	Gene.3806::contig06105::g.3806::m.3806	52 kDa	2
DSP	desmoplakin (XP_014352264.1)	Gene.1323::contig03523::g.1323::m.1323	64 kDa	3
DSP	desmoplakin [Latimeria chalumnae] XP_014352264.1	Gene.1324::contig03523::g.1324::m.1324	24 kDa	3
EEF1	elongation factor 1 alpha (AGT21711.1)	Gene.4634::contig06685::g.4634::m.4634	51 kDa	11
EEF2	elongation factor 2 (KFV82656.1)	Gene.2871::contig05546::g.2871::m.2871 [2]	62 kDa	4
EEF2	elongation factor 2 (KFV82656.1)	Gene.2871::contig05546::g.2871::m.2871	62 kDa	4
EEF2	elongation factor 2-like (XP_019387347.1)	Gene.4648::contig06695::g.4648::m.4648	67 kDa
EFHD2	EF-hand domain-containing protein D2 isoform X1 [Latimeria chalumnae] XP_005994053.1	Gene.5522::contig07344::g.5522::m.5522	19 kDa	2
ENO1	alpha-enolase isoform X1 (XP_006127161.1)	Gene.5346::contig07207::g.5346::m.5346 [2]	32 kDa	11
ENO1	alpha-enolase isoform X1 [Pelodiscus sinensis] XP_006127161.1	Gene.5347::contig07207::g.5347::m.5347	20 kDa	3
ENO3	beta-enolase (XP_006627414.1)	Gene.5151::contig07063::g.5151::m.5151	49 kDa	4
EPPK1	epiplakin isoform X1 (XP_012810130.1)	Gene.9078::contig10965::g.9078::m.9078	46 kDa	9
ESD	S-formylglutathione hydrolase (XP_006007704.1)	Gene.9029::contig10892::g.9029::m.9029	31 kDa	2
ETFA	electron transfer flavoprotein subunit alpha (XP_005311675.1)	Gene.7685::contig09371::g.7685::m.7685	36 kDa	3
EZR	ezrin [Labrus bergylta] XP_020484160.1	Gene.2093::contig05198::g.2093::m.2093	27 kDa	3
EZR	ezrin [Labrus bergylta] XP_020484160.1	Gene.2094::contig05198::g.2094::m.2094	20 kDa	3
EZR	ezrin isoform X1 (XP_017393900.1)	Gene.2952::contig05598::g.2952::m.2952	70 kDa	2
FABP	fatty acid-binding protein, liver-like [Latimeria chalumnae] XP_006009739.1	Gene.10579::contig13023::g.10579::m.10579	16 kDa	6
FABP1	fatty acid-binding protein, liver-like [Latimeria chalumnae] XP_006009739.1	Gene.10310::contig12632::g.10310::m.10310	15 kDa	6
FABP2	fatty acid binding protein 2b [Solea senegalensis] ALC78633.1	Gene.9741::contig11841::g.9741::m.9741	15 kDa	2
FBP1	fructose-1,6-bisphosphatase 1 (XP_018099365.1)	Gene.6480::contig08179::g.6480::m.6480	37 kDa	7
FCGBP	IgGFc-binding protein (XP_012823047.1)	Gene.4349::contig06474::g.4349::m.4349	52 kDa	3
FCGBP	IgGFc-binding protein-like [Chelonia mydas] XP_007072311.1	Gene.6317::contig08017::g.6317::m.6317	26 kDa	2
FETUB	fetuin B [Protopterus annectens] AJO15920.1	Gene.23518::HKD8FAB01EFFBW::g.23518::m.23518	17 kDa	2	cytostatin
FGB	fibrinogen beta chain [Tyto alba] XP_009966657.1	Gene.14501::HKD8FAB01ESVC2::g.14501::m.14501 (+1)	17 kDa
FGB	fibrinogen beta chain [Tyto alba] XP_009966657.1	Gene.39746::HKD8FAB02I7T7L::g.39746::m.39746 [3]	12 kDa	4
FGB	fibrinogen beta chain [Tyto alba] XP_009966657.1	Gene.39746::HKD8FAB02I7T7L::g.39746::m.39746	12 kDa	4
FKBP5	FK506 binding protein 2 S homeolog precursor [Xenopus laevis] NP_001085559.1	Gene.9036::contig10902::g.9036::m.9036	16 kDa	2
FLNA	filamin-A isoform X4 (XP_016083333.1)	Gene.2054::contig05188::g.2054::m.2054	219 kDa	5
GALNS	N-acetylgalactosamine-6-sulfatase [Meleagris gallopavo] XP_019475407.1	Gene.35904::HKD8FAB02FP5YA::g.35904::m.35904	18 kDa	2
GALNS	N-acetylgalactosamine-6-sulfatase [Meleagris gallopavo] XP_019475407.1	Gene.35904::HKD8FAB02FP5YA::g.35904::m.35904 [2]	18 kDa	2
GALNS	N-acetylgalactosamine-6-sulfatase [Sarcophilus harrisii] XP_003758543.3	Gene.13623::HKD8FAB01B77NA::g.13623::m.13623	14 kDa
GALNS	N-acetylglucosamine-6-sulfatase-like isoform X2 [Chrysemys picta bellii] XP_008172147.1	Gene.11739::HKD8FAB01D4WZ9::g.11739::m.11739	17 kDa	2
GAPDH	glyceraldehyde-3-phosphate dehydrogenase [Lepisosteus oculatus] XP_006642411.1	Gene.868::contig02725::g.868::m.868	19 kDa	7
GAPDH	glyceraldehyde-3-phosphate dehydrogenase [Protopterus annectens] BAG70357.1	Gene.869::contig02727::g.869::m.869	17 kDa	4
GDI1	rab GDP dissociation inhibitor alpha (XP_017553778.1)	Gene.2125::contig05205::g.2125::m.2125	51 kDa
GDI2	rab GDP dissociation inhibitor beta (XP_005311907.1)	Gene.4021::contig06255::g.4021::m.4021 [2]	51 kDa	3
GDI2	rab GDP dissociation inhibitor beta (XP_005311907.1)	Gene.4021::contig06255::g.4021::m.4021	51 kDa	3
GOT2	aspartate aminotransferase, mitochondrial isoform X1 (XP_008175935.1)	Gene.4616::contig06671::g.4616::m.4616	47 kDa	9
GPD1	glycerol-3-phosphate dehydrogenase [NAD(+)], cytoplasmic like (XP_019378097.1)	Gene.5927::contig07673::g.5927::m.5927	36 kDa	2
GPX1	glutathione peroxidase 1 [Lepisosteus oculatus] XP_006630742.2	Gene.1779::contig04303::g.1779::m.1779	13 kDa	6
GSN	gelsolin-like (XP_017350981.1)	Gene.2807::contig05516::g.2807::m.2807	80 kDa	8
GSR	glutathione reductase, mitochondrial [Cavia porcellus] XP_003474777.2	Gene.11359::HKD8FAB01C012U::g.11359::m.11359	17 kDa	2
GST	glutathione S-transferase A-like [Lepisosteus oculatus] XP_006635637.1	Gene.10430::contig12796::g.10430::m.10430	15 kDa	2
GST	glutathione S-transferase A-like [Scleropages formosus] XP_018605835.1	Gene.8581::contig10364::g.8581::m.8581	28 kDa	4
GSTM3	glutathione S-transferase Mu 3-like isoform X1 [Alligator sinensis] XP_014380517.1	Gene.1786::contig04323::g.1786::m.1786	21 kDa
GSTM3	glutathione S-transferase Mu 3-like isoform X1 [Alligator sinensis] XP_014380517.1	Gene.1785::contig04321::g.1785::m.1785 [2]	15 kDa	3
GSTM3	glutathione S-transferase Mu 3-like isoform X1 [Alligator sinensis] XP_014380517.1	Gene.1785::contig04321::g.1785::m.1785	15 kDa	3
GSTO1	glutathione S-transferase omega-1 (XP_014343794.1)	Gene.9582::contig11634::g.9582::m.9582	30 kDa	3
H1F0	histone H1.0 [Propithecus coquereli] XP_012493580.1	Gene.6789::contig08462::g.6789::m.6789	21 kDa	2
H1F0	histone H1.0 isoform X3 [Colobus angolensis palliatus] XP_011819658.1	Gene.7908::contig09607::g.7908::m.7908	20 kDa	3
H1FX	H1 histone family member X S homeolog [Xenopus laevis] NP_001080265.1	Gene.7180::contig08840::g.7180::m.7180	17 kDa	4
H2A	histone H2A [Carassius auratus] AIE40055.1	Gene.10903::contig13508::g.10903::m.10903 [2]	15 kDa	4
H2A	histone H2A [Carassius auratus] AIE40055.1	Gene.10903::contig13508::g.10903::m.10903	15 kDa	3
H2AFX	histone H2AX-like [Austrofundulus limnaeus] XP_013887205.1	Gene.17622::HKD8FAB01C16QU::g.17622::m.17622	14 kDa	2
H2AFY2	core histone macro-H2A.2 isoform (XP_018416779.1)	Gene.4868::contig06857::g.4868::m.4868	40 kDa	6
H2AFZ	histone H2A.Z [Amazona aestiva] KQK84552.1	Gene.8926::contig10759::g.8926::m.8926	14 kDa	3
H2B	histone H2B 5-like [Ficedula albicollis] XP_005039176.1	Gene.8450::contig10204::g.8450::m.8450	14 kDa	6
H3F3A	Histone H3.3 [Habropoda laboriosa] KOC69409.1	Gene.11100::contig13893::g.11100::m.11100 (+1)	15 kDa	3
HADH	hydroxyacyl-coenzyme A dehydrogenase, mitochondrial [Latimeria chalumnae] XP_006010782.1	Gene.14211::HKD8FAB01EIHBJ::g.14211::m.14211 (+1)	16 kDa	2
HADHA	trifunctional enzyme subunit alpha, mitochondrial (XP_006625919.1)	Gene.3319::contig05797::g.3319::m.3319	82 kDa	2
HADHB	trifunctional enzyme subunit beta, mitocondrial (XP_015204012.1)	Gene.5471::contig07301::g.5471::m.5471	51 kDa	3
HDGF	hepatoma-derived growth factor isoform X2 [Lonchura striata domestica] XP_021387862.1	Gene.2748::contig05488::g.2748::m.2748	28 kDa	2
HINT1	histidine triad nucleotide binding protein 1 [Callorhinchus milii] NP_001279234.1	Gene.10937::contig13574::g.10937::m.10937	14 kDa	2
HIST1H4A	histone H4-like isoform X2 [Dipodomys ordii] XP_012890651.1	Gene.8233::contig09958::g.8233::m.8233	11 kDa	9
HMGB1	high mobility group protein B1 [Thamnophis sirtalis] XP_013924404.1	Gene.7337::contig08995::g.7337::m.7337	27 kDa	9
HMGB2	high mobility group protein B2 [Chrysemys picta bellii] XP_005300106.1	Gene.8143::contig09857::g.8143::m.8143	25 kDa	8
HNRNPA2B1	heterogeneous nuclear ribonucleoproteins A2/B1 (KYO26826.1)	Gene.4753::contig06774::g.4753::m.4753	39 kDa	5
HNRNPD	heterogeneous nuclear ribonucleoprotein D0 isoform X2 (XP_006010156.1)	Gene.6328::contig08030::g.6328::m.6328	35 kDa	2
HNRNPH3	heterogeneous nuclear ribonucleoprotein H3 [Latimeria chalumnae] XP_014340484.1	Gene.1590::contig03921::g.1590::m.1590	14 kDa	2
HNRNPH3	heterogeneous nuclear ribonucleoprotien H3 isoform X4 (XP_019791763.1)	Gene.1587::contig03919::g.1587::m.1587	30 kDa	3
HNRNPK	heterogeneous nuclear ribonucleoprotein K isoform X2 (XP_015218448.1)	Gene.743::contig02456::g.743::m.743	34 kDa	7
HNRNPL	heterogeneous nuclear ribonucleoprotein L isoform X2 (017742870.1)	Gene.4731::contig06762::g.4731::m.4731	60 kDa	2
HNRNPM	heterogeneous nuclear ribonucleoprotein M-like (XP_017938957.1)	Gene.4994::contig06960::g.4994::m.4994	60 kDa	2
HNRNPU	heterogeneous nuclear ribonucleoprotein U (XP_014733591.1)	Gene.2858::contig05541::g.2858::m.2858	75 kDa	2
HNRNPUL1	heterogeneous nuclear ribonucleoprotein U-like protein 1 isoform X1 (XP_015196271.1)	Gene.3960::contig06213::g.3960::m.3960	65 kDa	7
HPGDS	hematopoietic prostaglandin D synthase [Cuculus canorus] XP_009561047.1	Gene.6733::contig08407::g.6733::m.6733	23 kDa	4
HSP	heat shock cognate protein (ERE74681.1)	Gene.3966::contig06215::g.3966::m.3966	71 kDa	15
HSP90B1	endoplasmin (XP_017554459.1)	Gene.2953::contig05599::g.2953::m.2953	80 kDa	3
HSPA	heat shock 70 kDa protein isoform X1 (XP_015220301.1)	Gene.3753::contig06071::g.3753::m.3753	70 kDa	11
HSPA5	78 kDa glucose-reduced protein (XP_007420669.1)	Gene.3739::contig06063::g.3739::m.3739	73 kDa	17
HSPB6	heat shock protein beta-6 [Latimeria chalumnae] XP_014345814.1	Gene.11026::contig13748::g.11026::m.11026	20 kDa	2
HSPD1	60 kDa heat shock protein, mitochondrial (XP_009908885.1)	Gene.3770::contig06079::g.3770::m.3770	61 kDa	13
IGHM	immunoglobulin heavy chain mu2 secretory form (AGT56952.1)	Gene.5237::contig07131::g.5237::m.5237	50 kDa	5
IGHM	immunoglobulin mu heavy chain secretory form [Protopterus aethiopicus] AAO52809.1	Gene.1427::contig03653::g.1427::m.1427	16 kDa	2
IGHM	immunoglobulin mu heavy secretory form (AAO52809.1)	Gene.1426::contig03653::g.1426::m.1426	36 kDa	3
IGL	immunoglobulin light chain type III [Xenopus laevis] AAL40094.1	Gene.41142::HKD8FAB02GJPQ8::g.41142::m.41142	18 kDa
IGL	immunoglobulin light chain type III [Xenopus laevis] AAL40100.1	Gene.10967::contig13636::g.10967::m.10967 [3]	19 kDa	3
IGL	immunoglobulin light chain type III [Xenopus laevis] AAL40100.1	Gene.10967::contig13636::g.10967::m.10967	19 kDa	3
IGL	immununoglobulin light chain L homeolog precursor [Xenopus laevis] NP_001087883.1	Gene.1898::contig04627::g.1898::m.1898	12 kDa	2
IGLL5	immunoglobulin lambda-like polypeptide 5-like [Chelonia mydas] XP_007053962.1	Gene.36435::HKD8FAB02GAA32::g.36435::m.36435	22 kDa
IGM	immunoglobulin W1 heavy chain secretory form long type [Protopterus annectens] AGT56958.1	Gene.1710::contig04171::g.1710::m.1710	26 kDa	3
ILF2	interleukin enhancer-binding factor 2 (KGL97615.1)	Gene.5996::contig07724::g.5996::m.5996	43 kDa	2
ILF3	interleukin enhancer-binding factor 3-like [Leptosomus discolor] XP_009954421.1	Gene.829::contig02673::g.829::m.829	22 kDa	2
IQGAP1	ras GTPase-activating-like protein IQGAP1 (XP_019355039.1)	Gene.2963::contig05605::g.2963::m.2963	113 kDa	2
JUP	junction plakoglobin (XP_015506584.1)	Gene.3317::contig05796::g.3317::m.3317	81 kDa	3
KRT1	Keratin, type II cytoskeletal 59 kDa, component IV P04260.1	Gene.475::contig01877::g.475::m.475	12 kDa	7
KRT13	keratin, type I cytoskeletal 13 (Q5K2P4.1)	Gene.5228::contig07123::g.5228::m.5228	54 kDa	17
KRT16	type I keratin 16 (CAH05046.1)	Gene.5597::contig07402::g.5597::m.5597 [2]	53 kDa	20
KRT5	keratin, type II cytoskeletal 5-like [Pelodiscus sinensis] XP_014428919.1	Gene.474::contig01872::g.474::m.474	13 kDa	7
KRT8	keratin, type II cytoskeletal 8-like [Lepisosteus oculatus] XP_006629424.1	Gene.4775::contig06787::g.4775::m.4775	27 kDa	8
KRT8	keratin, type II cytoskeletal 8-like [Lepisosteus oculatus] XP_006629424.1	Gene.4776::contig06787::g.4776::m.4776	25 kDa	8
LCP1	plastin-2 (XP_019385461.1)	Gene.2759::contig05494::g.2759::m.2759	41 kDa	7
LDHA	L-lactate dehydrogenase A chain (XP_014340762.1)	Gene.5557::contig07369::g.5557::m.5557	36 kDa	2
LDHB	L-lactate dehydrogenase B chain (XP_004611337.10	Gene.6988::contig08638::g.6988::m.6988	37 kDa	2
LMAN1	mannose-specific lectin-like [Haplochromis burtoni] XP_014186859.1	Gene.8193::contig09913::g.8193::m.8193	14 kDa	5
LMNB1	lamin (XP_011595528.1)	Gene.1999::contig05179::g.1999::m.1999	80 kDa	19
LMNB2	lamin-B2 isoform X2 [Pygoscelis adeliae] XP_009321273.1	Gene.7944::contig09641::g.7944::m.7944	18 kDa	2
LSP1	lymphocyte-specific protein 1-like [Salmo salar] XP_013983369.1	Gene.2323::contig05283::g.2323::m.2323	23 kDa	3
MAN2B1	lysosomal alpha-mannosidase (XP_014342916.1)	Gene.6823::contig08494::g.6823::m.6823	48 kDa	2
MDH2	malate dehydrogenase, mitochondrial (XP_005988655.1)	Gene.6455::contig08148::g.6455::m.6455	36 kDa	16
MDH2	malate dehydrogenase, peroxisomal isoform MDH1x (NP_001307034.1)	Gene.7071::contig08725::g.7071::m.7071	37 kDa	4
MIF	macrophage migration inhibitory factor [Boleophthalmus pectinirostris] XP_020782927.1	Gene.10950::contig13601::g.10950::m.10950	13 kDa	3
MTPN	myotrophin [Xenopus tropicalis] NP_989406.1	Gene.5158::contig07066::g.5158::m.5158	13 kDa	2
MVP	major vault protein (XP_006008019.1)	Gene.898::contig02783::g.898::m.898	55 kDa	14
MVP	major vault protein (XP_006008019.1)	Gene.899::contig02783::g.899::m.899	39 kDa	8
MYH9	myosin-9 (XP_010152392.1)	Gene.694::contig02384::g.694::m.694 [3]	101 kDa	10
MYH9	myosin-9 (XP_010152392.1)	Gene.695::contig02384::g.695::m.695 [2]	81 kDa	12
MYH9	myosin-9 (XP_010152392.1)	Gene.696::contig02384::g.696::m.696	32 kDa	5
MYL2	myosin regulatory light chain 2, smooth muscle minor isoform isoform X1 [Anser cygnoides domesticus] XP_013034850.1	Gene.6503::contig08205::g.6503::m.6503	20 kDa	7
MYL6	myosin light polypeptide 6-like [Rhinopithecus bieti] XP_017746933.1	Gene.9574::contig11625::g.9574::m.9574	17 kDa	6
NCCRP1	F-box only protein 50 [Latimeria chalumnae] XP_005987938.1	Gene.4651::contig06697::g.4651::m.4651	28 kDa	7
NCOA5	nuclear receptor coactivator 5 isoform X8 (XP_006002445.1)	Gene.4128::contig06318::g.4128::m.4128	71 kDa	6
NCOA5	nuclear receptor coactivator 5-like isoform X2 (XP_019361228.1)	Gene.1513::contig03784::g.1513::m.1513	42 kDa	4
NDPK	nucleoside diphosphate kinase [Calidris pugnax] XP_014806741.1	Gene.10659::contig13154::g.10659::m.10659	17 kDa	8
NMRAL1	nmrA-like family domain-containing protein 1 (XP_010991016.1)	Gene.7452::contig09109::g.7452::m.7452	30 kDa	2
NONO	Non-POU domain-containing octamer-binding protein (KFO83737.1)	Gene.1358::contig03568::g.1358::m.1358	53 kDa	4
NUDT9	ADP-ribose pyrophosphatase, mitochondrial isoform X1 (XP_005904538.1)	Gene.4948::contig06925::g.4948::m.4948	39 kDa	3
OLM4	olfactomedin-4 (XP_006124432.1)	Gene.4898::contig06885::g.4898::m.4898	54 kDa	5
PA2G4	proliferation-associated protein 2G4 isoform X1 [Alligator mississippiensis] XP_014456760.1	Gene.2706::contig05468::g.2706::m.2706	24 kDa	2
PARK7	protein deglycase DJ-1 [Manacus vitellinus] XP_008926909.1	Gene.7985::contig09691::g.7985::m.7985	20 kDa	6
PCMT1	protein-L-isoaspartate(D-aspartate) O-methyltransferase isoform X1 [Lepisosteus oculatus] XP_006626238.2	Gene.6023::contig07752::g.6023::m.6023	29 kDa	2
PCYOX1	prenylcysteine oxidase 1 (XP_005988277.1)	Gene.4393::contig06504::g.4393::m.4393	40 kDa	5
PDCD6IP	programmed cell death 6-interacting protein isoform X2 (XP_005302726.1)	Gene.2986::contig05621::g.2986::m.2986	96 kDa	3
PDHB	pyruvate dehydrogenase E1 component subunit beta, mitochondial-like (XP_006783039.1)	Gene.4240::contig06396::g.4240::m.4240	41 kDa	2
PDI1	protein disulide-isomerase (XP_006987740.1)	Gene.3202::contig05740::g.3202::m.3202	57 kDa	14
PDIA3	protein disulfide-isomerase A3 (XP_006628912.1)	Gene.4289::contig06435::g.4289::m.4289	56 kDa	12
PDIA6	protein disulfide-isomerase A6 (KFU96864.1)	Gene.1605::contig03953::g.1605::m.1605	39 kDa	2
PEBP1	phosphatidylethanolamine-binding protein 1 [Ictalurus punctatus] NP_001187975.1	Gene.7398::contig09057::g.7398::m.7398	21 kDa	5
PFN1	profilin-1 [Pogona vitticeps] XP_020655512.1	Gene.1083::contig03182::g.1083::m.1083	11 kDa	2
PGD	6-phosphogluconate dehydrogenase, decarboxylating (XP_006001359.1)	Gene.5292::contig07165::g.5292::m.5292	54 kDa	5
PGI	phosphoglucose isomerase (BAF91562.1)	Gene.4375::contig06493::g.4375::m.4375	62 kDa	14
PGK1	phosphoglycerate kinase (BAD17879.1)	Gene.5515::contig07339::g.5515::m.5515	45 kDa	7
PHB	prohibitin isoform X2 (XP_004455468.1)	Gene.7604::contig09284::g.7604::m.7604	30 kDa	2
PKM	pyruvate kinase PKLR isoform X1 (XP_014347298.1)	Gene.1184::contig03347::g.1184::m.1184	59 kDa	9
PKM	pyruvate kinase PKM isoform X1 (XP_006629013.2)	Gene.3296::contig05784::g.3296::m.3296	60 kDa	8
PLBD1	phospholipase B-like 1 (XP_014738086.1)	Gene.5945::contig07688::g.5945::m.5945	46 kDa	3
PLEk	pleckstrin isoform X2 (XP_009685228.1)	Gene.6702::contig08380::g.6702::m.6702	41 kDa	3
PLS3	plastin-3 (XP_005232845.1)	Gene.2657::contig05442::g.2657::m.2657	62 kDa	2
POF1B	protein POF1B isoform X3 (XP_007890133.1)	Gene.6111::contig07832::g.6111::m.6111	53 kDa	3
PPIA	cyclophilin A [Siniperca chuatsi] ANN12593.1	Gene.1869::contig04534::g.1869::m.1869	15 kDa	3
PPIA	peptidyl-prolyl cis-trans isomerase F, mitochondrial [Lepisosteus oculatus] XP_006630399.1	Gene.9043::contig10913::g.9043::m.9043	21 kDa	2
PPL	periplakin [Lates calcarifer] XP_018553427.1	Gene.25593::HKD8FAB02F91NM::g.25593::m.25593	19 kDa
PPL	periplakin [Monodelphis domestica] XP_007498778.1	Gene.15743::HKD8FAB01CC3W3::g.15743::m.15743 [2]	13 kDa	2
PPL	periplakin [Monodelphis domestica] XP_007498778.1	Gene.15743::HKD8FAB01CC3W3::g.15743::m.15743	13 kDa	2
PRDX1	peroxiredoxin-1 [Gekko japonicus] XP_015263757.1	Gene.9631::contig11705::g.9631::m.9631 [2]	24 kDa	4
PRDX1	thioredoxin-dependent peroxide reductase, mitochondrial [Manis javanica] (XP_017514246.1)	Gene.7675::contig09363::g.7675::m.7675	28 kDa	3
PRDX5	peroxiredoxin-5, mitochondrial [Latimeria chalumnae] XP_005988935.1	Gene.1050::contig03049::g.1050::m.1050	17 kDa	11
PRDX6	peroxiredoxin-6 [Phascolarctos cinereus] XP_020826154.1	Gene.6931::contig08588::g.6931::m.6931	25 kDa	2
PSAP	prosaposin isoform X2 (XP_005996175.1)	Gene.994::contig02911::g.994::m.994	52 kDa	2
PSMA1	proteasome subunit alpha type-1 (XP_006018292.1)	Gene.7909::contig09608::g.7909::m.7909	29 kDa	3
PSMA2	proteasome subunit alpha type-2 [Lepisosteus oculatus] XP_006636017.1	Gene.9548::contig11588::g.9548::m.9548	26 kDa	3
PSMA4	proteasome subunit alpha type-4 (XP_016331423.1)	Gene.8020::contig09729::g.8020::m.8020	32 kDa	3
PSMA5	proteasome subunit alpha type-5 [Lepisosteus oculatus] XP_006628532.1	Gene.8374::contig10117::g.8374::m.8374	26 kDa	4
PSMB1	proteasome subunit beta type-1 [Latimeria chalumnae] XP_006014153.2	Gene.9889::contig12040::g.9889::m.9889	27 kDa	2
PSMB3	proteasome subunit beta type-3 isoform X1 [Lepisosteus oculatus] XP_006638397.2	Gene.9755::contig11855::g.9755::m.9755	23 kDa	2
PSMC3	26S protease regulatory subunit 6A (XP_006642752.2)	Gene.6210::contig07915::g.6210::m.6210	49 kDa	5
PSMC4	26S protease regulatory subunit 6B (XP_006012689.2)	Gene.6225::contig07929::g.6225::m.6225	49 kDa	2
PTBP1	polypyrimidine tract-binding protein 1 isoform X2 (XP_005991998.1)	Gene.409::contig01674::g.409::m.409	31 kDa	2
PTBP1	polypyrimidine tract-binding protein 1 isoform X3 [Latimeria chalumnae] XP_014341554.1	Gene.410::contig01679::g.410::m.410	19 kDa	2
PURA	transcriptional activator protein Pur-alpha-like (XP_018097626.1)	Gene.6449::contig08145::g.6449::m.6449	32 kDa	2
PYGL	glycogen phosphorylase, liver from isoform X2 (XP_006116366.2)	Gene.3197::contig05737::g.3197::m.3197	87 kDa	8
RAB10	ras-related protein Rab-10 [Oreochromis niloticus] XP_003446295.1	Gene.3208::contig05743::g.3208::m.3208	23 kDa	3
RAB11B	ras-related protein Rab-11B [Danio rerio] NP_001002555.1	Gene.1527::contig03821::g.1527::m.1527 (+1)	19 kDa	2
RAB1A	ras-related protein Rab-1A [Lepidothrix coronata] XP_017674333.1	Gene.2484::contig05358::g.2484::m.2484	22 kDa	4
RAB1B	ras-related protein Rab-1B [Oreochromis niloticus] XP_003459795.1	Gene.5908::contig07656::g.5908::m.5908	22 kDa	4
RAB1B	ras-related protein Rab-1B [Oreochromis niloticus] XP_003459795.1	Gene.5908::contig07656::g.5908::m.5908 [3]	22 kDa	6
RAB1B	ras-related protein Rap-1b [Nanorana parkeri] XP_018431866.1	Gene.6076::contig07807::g.6076::m.6076	21 kDa	3
RAB7A	ras-related protein Rab-7a [Meleagris gallopavo] XP_003210144.1	Gene.8469::contig10225::g.8469::m.8469	24 kDa
RAB7A	ras-related protein Rab-7a-like [Scleropages formosus] XP_018589922.1	Gene.9226::contig11146::g.9226::m.9226 [2]	23 kDa	2
RAB7A	ras-related protein Rab-7a-like [Scleropages formosus] XP_018589922.1	Gene.9226::contig11146::g.9226::m.9226	23 kDa	2
RAN	GTP-binding nuclear protein Ran [Bos mutus] ELR59628.1	Gene.8024::contig09732::g.8024::m.8024	26 kDa	2
RBM12	RNA-binding protein 12 isoform X3 (XP_007429093.1)	Gene.3441::contig05868::g.3441::m.3441	30 kDa	3
RBM4	RNA-binding protein lark-like (XP_006004652.1)	Gene.5253::contig07142::g.5253::m.5253	33 kDa	4
RihA]	pyrimidine-specific ribonucleoside hydrolase RihA-like (XP_005995903.1)	Gene.1390::contig03612::g.1390::m.1390	34 kDa	4
RNASE	ribonuclease-like [Chrysemys picta bellii] XP_005311837.1	Gene.5590::contig07394::g.5590::m.5590	28 kDa	8
RPL12	60S ribosomal protein L12 [Protobothrops mucrosquamatus] XP_015683519.1	Gene.1912::contig04682::g.1912::m.1912	16 kDa	4
RPL14	60S ribosomal protein L14-like [Sinocyclocheilus anshuiensis] XP_016341560.1	Gene.10838::contig13410::g.10838::m.10838	16 kDa	2
RPL21	Ribosomal protein L21 [Mus musculus] AAH96572.1	Gene.2865::contig05543::g.2865::m.2865	18 kDa	3
RPL30	60S ribosomal protein L30 [Alligator mississippiensis] KYO29397.1	Gene.8368::contig10113::g.8368::m.8368	23 kDa	2
RPL4	60S ribosomal protein L4 [Latimeria chalumnae] XP_005990159.1	Gene.6900::contig08565::g.6900::m.6900	21 kDa	2
RPL6	60S ribosomal protein L6 [Latimeria chalumnae] XP_005996446.1	Gene.8220::contig09940::g.8220::m.8220	26 kDa	2
RPL7a	60S ribosomal protein L7a (XP_007061084.1)	Gene.9151::contig11048::g.9151::m.9151	30 kDa	3
RPLP2L	60S acidic ribosomal protein P2-like [Latimeria chalumnae] XP_005987634.1	Gene.11105::contig13905::g.11105::m.11105	12 kDa	3
RPS14	40S ribosomal protein S14-like [Scleropages formosus] KPP71943.1	Gene.9853::contig11991::g.9853::m.9853	17 kDa	2
RPS18	40S ribosomal protein S18 [Thamnophis sirtalis] XP_013927499.1	Gene.10982::contig13668::g.10982::m.10982	18 kDa	3
RPS3	40S ribosomal protein S3 [Alligator sinensis] XP_006022031.1	Gene.9514::contig11541::g.9514::m.9514	27 kDa	5
RPS4	40S ribosomal protein S4, Y isoform 1 (NP_001028160.1)	Gene.9039::contig10909::g.9039::m.9039	30 kDa	2
RPS7	40S ribosomal protein S7 [Phoenicopterus ruber ruber] KFQ90208.1	Gene.1094::contig03255::g.1094::m.1094	13 kDa	2
RTCB	tRNA-splicing ligase RtcB homolog (XP_017935581.1)	Gene.5470::contig07299::g.5470::m.5470	52 kDa	2
S100A1	protein S100-A1 [Sorex araneus] XP_004619293.1	Gene.10657::contig13150::g.10657::m.10657	20 kDa	4
S100A11	protein S100-A11 [Rhinolophus sinicus] XP_019595443.1	Gene.10615::contig13076::g.10615::m.10615	16 kDa	3
SELENBP1	selenium-binding protein 1 (NP_001016750.1)	Gene.4879::contig06872::g.4879::m.4879	55 kDa	8
SERPINB1	leukocyte elastase inhibitor (XP_005022907.1)	Gene.37074::HKD8FAB02HYWDB::g.37074::m.37074	18 kDa
SERPINB1	leukocyte elastase inhibitor (XP_009902110.1)	Gene.6794::contig08466::g.6794::m.6794	43 kDa	3
SERPINB1	leukocyte elastase inhibitor-like (XP_006007367.1)	Gene.6621::contig08319::g.6621::m.6621 [2]	43 kDa	3
SERPINB1	leukocyte elastase inhibitor-like (XP_006007367.1)	Gene.6621::contig08319::g.6621::m.6621	43 kDa	3
SERPINB6	serpin B6 [Pelodiscus sinensis] XP_006115617.1	Gene.318::contig01357::g.318::m.318	13 kDa	2
SET	protein SET isoform X1 (XP_018587000.1)	Gene.2133::contig05210::g.2133::m.2133	32 kDa	4
SFPQ	splicing factor, proline- and glutamine-rich (KYO48048.1)	Gene.1340::contig03538::g.1340::m.1340	32 kDa	5
SHM2	serine hydroxymethyltransferase, cytosolic (XP_005997518.2)	Gene.4576::contig06642::g.4576::m.4576	54 kDa	3
SRSF10	serine/arginine-rich splicing factor 10 [Xenopus tropicalis] NP_001011096.1	Gene.6863::contig08531::g.6863::m.6863	22 kDa	2
SRSF3	serine/arginine-rich splicing factor 3 isoform X2 [Xenopus tropicalis] XP_012815513.1	Gene.814::contig02582::g.814::m.814	13 kDa	2
SRSF5	serine/arginine-rich splicing factor 5 [Xenopus tropicalis] NP_001004783.1	Gene.1438::contig03672::g.1438::m.1438 (+2)	16 kDa	3
SRSF9	serine/arginine-rich splicing factor 9 isoform X1 [Mus musculus] XP_011246460.1	Gene.7045::contig08696::g.7045::m.7045	26 kDa	5
STOM	erythrocyte band 7 integral membrane protein [Latimeria chalumnae] XP_005987428.1	Gene.4609::contig06666::g.4609::m.4609	21 kDa	3
TALDO1	Transaldolase [Osmerus mordax] ACO08950.1	Gene.6438::contig08136::g.6438::m.6438	19 kDa	4
TALDO1	Transaldolase [Osmerus mordax] ACO08950.1	Gene.6439::contig08136::g.6439::m.6439	18 kDa	2
TARDBP	TAR DNA-binding protein 43 isoform X4 (XP_004596114.1)	Gene.3388::contig05837::g.3388::m.3388	46 kDa	5
TCN1	transcobalamin-1 (XP_005280612.1)	Gene.5491::contig07317::g.5491::m.5491	48 kDa	8
TF	transferrin [Spea multiplicata] AEZ53877.1	Gene.11845::HKD8FAB01ENQJB::g.11845::m.11845 (+1)	19 kDa	2
TGM1	protein-glutamine gamma-glutamyltransferase K isoform X2 [Fukomys damarensis] XP_010625251.1	Gene.13900::HKD8FAB01CNTQF::g.13900::m.13900	11 kDa	2
TGM5	protein-glutamine gamma-glutamyltransferase 5 (XP_006883274.1)	Gene.4230::contig06389::g.4230::m.4230	79 kDa	19
TKL2	transketolase isoform X2 (XP_005293257.1)	Gene.4137::contig06324::g.4137::m.4137	68 kDa	12
TLN1	talin-1 (XP_014349194.1)	Gene.2145::contig05215::g.2145::m.2145	185 kDa	2
TMPO	lamina-associated polypeptide 2-like (XP_018110857.1)	Gene.2042::contig05186::g.2042::m.2042	105 kDa	7
TMPO	lamina-associated polypeptide 2-like (XP_018119054.1)	Gene.3340::contig05810::g.3340::m.3340	45 kDa	4
TPI1	triose phosphate isomerase [Protopterus annectens] BAD17880.1	Gene.5801::contig07574::g.5801::m.5801	29 kDa	12
TPM3	tropomyosin alpha-3 chain isoform X5 [Nanorana parkeri] (XP_018426105.1)	Gene.4590::contig06653::g.4590::m.4590 [5]	28 kDa	15
TREX1	three-prime repair exonuclease 1 [Anolis carolinensis] XP_008103376.1	Gene.216::contig01102::g.216::m.216	15 kDa	3
TREX1	three-prime repair exonuclease 1 [Anolis carolinensis] XP_008103376.1	Gene.218::contig01102::g.218::m.218	12 kDa	3
TUBA1A	tubulin alpha-1C chain (XP_015199624.1)	Gene.5795::contig07567::g.5795::m.5795 [3]	50 kDa	8
TXN	thioredoxin 1 [Scylla paramamosain] (AGC96525.1)	Gene.27122::HKD8FAB02H5C4M::g.27122::m.27122	12 kDa	4
TXNL1	thioredoxin-like [Nanorana parkeri] (XP_018412723.1)	Gene.11111::contig13922::g.11111::m.11111	12 kDa	3
TXNRD3	thioredoxin reductase 3 isoform X1 (XP_006631070.1)	Gene.3240::contig05760::g.3240::m.3240	65 kDa	14
UBA1	ubiquitin-like modifier-activating enzyme 1 isoform X1 (XP_014348725.1)	Gene.2368::contig05304::g.2368::m.2368	116 kDa	3
UBE2L3	ubiquitin-conjugating enzyme E2 L3 [Oreochromis niloticus] (XP_003457077.1)	Gene.1126::contig03282::g.1126::m.1126	18 kDa	2
UQCRC2	cytochrome b-c1 complex subunit 2, mitochondrial (XP_005304790)	Gene.5159::contig07067::g.5159::m.5159	50 kDa	4
VAT1	synaptic vesicle membrane protein VAT-1 homolog (XP_006006024.1)	Gene.2301::contig05275::g.2301::m.2301	42 kDa	11
VCP	transitional endoplasmic reticulum ATPase (XP_011595702.1)	Gene.2996::contig05626::g.2996::m.2996	59 kDa	6
VDAC1	voltage-dependent anion-selective channel protein 1 (XP_01340171.1)	Gene.5390::contig07242::g.5390::m.5390	32 kDa	3
VDAC2	voltage-dependent anion-selective channel protein 2 (XP_006630321.1)	Gene.4527::contig06604::g.4527::m.4527	30 kDa	7
VIM	type III vimentin (CAH05050.1)	Gene.4916::contig06899::g.4916::m.4916 [3]	56 kDa	21
WDR1	WD repeat-containing protien1 (XP_005517893.1)	Gene.3585::contig05957::g.3585::m.3585	63 kDa	9
YWHAE	14-3-3 protein epsilon isoform X1 (XP_006641186.1)	Gene.4374::contig06492::g.4374::m.4374	39 kDa	5
YWHAZ	14-3-3 protein zeta isoform X1 [Harpegnathos saltator] XP_011138281.1	Gene.4943::contig06921::g.4943::m.4943	16 kDa	6
YWHAZ	14-3-3 protein zeta/delta [Protobothrops mucrosquamatus] XP_015668838.1	Gene.3078::contig05671::g.3078::m.3078	28 kDa	7
	apolupoprotein A-I (XP_014640623.1)	Gene.6543::contig08247::g.6543::m.6543	29 kDa	4
	bryoporin-like [Astyanax mexicanus] XP_022521413.1	Gene.9431::contig11416::g.9431::m.9431	22 kDa	2
	Chain A, Structure of Up1 Bound to Rna 5'-agu-3' (4YOE_A)	Gene.702::contig02389::g.702::m.702	38 kDa	2
	Cluster of sp|K1C10_HUMAN|	sp|K1C10_HUMAN| [2]	60 kDa	29
	cytokeratin 8 (AGT21710.1)	Gene.473::contig01871::g.473::m.473	43 kDa	28
	fatty acyl-CoA hydrolase precursor, medium chain-like isoform X1 (XP_006130615.1)	Gene.944::contig02828::g.944::m.944	45 kDa	2
	fish-egg lectin-like [Alligator sinensis] XP_006032344.1	Gene.581::contig02152::g.581::m.581	15 kDa	2
	hypothetical protein [Burkholderia ubonensis]	Gene.14727::HKD8FAB01AQU41::g.14727::m.14727	12 kDa	4
	hypothetical protein A6R68_21905 [Neotoma lepida]	Gene.10984::contig13677::g.10984::m.10984	12 kDa	4
	hypothetical protein A6R68_22731 [Neotoma lepida] OBS83313.1	Gene.10484::contig12880::g.10484::m.10484	20 kDa	2
	N(G),N(G)-dimethylarginine dimethylaminohydrolase 1 isoform X2 [Struthio camelus australis] XP_009671503.1	Gene.25040::HKD8FAB02I6DJ0::g.25040::m.25040	16 kDa	3
	probable beta-D-xylosidase 2 [Anolis carolinensis] XP_008119646.1	Gene.8691::contig10484::g.8691::m.8691	22 kDa	2
	putative proteasome 28 kDa subunit-like protein (ACH45042.1)	Gene.7784::contig09477::g.7784::m.7784	30 kDa	3
	smooth muscle cell-specific protein SM22 alpha [Epinephelus coioides] ABW04145.1	Gene.6510::contig08213::g.6510::m.6510	22 kDa	3
	sp|ALBU_BOVIN|	sp|ALBU_BOVIN|	69 kDa	13
	sp|ALBU_HUMAN|	sp|ALBU_HUMAN|	69 kDa	4
	sp|CAS1_BOVIN|	sp|CAS1_BOVIN|	25 kDa	3
	sp|K1C10_HUMAN|	sp|K1C10_HUMAN|	60 kDa	26
	sp|K1C15_SHEEP|	sp|K1C15_SHEEP|	49 kDa	6
	sp|K1C9_HUMAN|	sp|K1C9_HUMAN|	62 kDa	20
	sp|K22E_HUMAN|	sp|K22E_HUMAN|	66 kDa	31
	sp|K2C1_HUMAN|	sp|K2C1_HUMAN|	66 kDa	33
	sp|KCRM_HUMAN|	sp|KCRM_HUMAN|	43 kDa	2
	sp|TRYP_PIG|	sp|TRYP_PIG|	24 kDa	3
	uncharacterized protein LOC102354522 (XP_005999309.1)	Gene.3552::contig05932::g.3552::m.3552	52 kDa	9

## Sheet: Free-swimming_Skin_Mucus
Supplementary Table 3: List of all proteins identified by LC-MS/MS in the free-swimming skin mucus of P. dolloi using the 454 transcriptomic database
Gene Symbol	Protein Names	Transcript ID	Molecular Weight	Protein Counts
ABHD14B	alpha/beta hydrolase domain-containing protein 14B isoform X2 [Alligator sinensis]	Gene.3563::contig05940::g.3563::m.3563	23 kDa	4
ACAT1	acetyl-CoA acetyltransferase, mitochondrial [Latimeria chalumnae] XP_006008067.1	Gene.5419::contig07263::g.5419::m.5419	26 kDa	2
ACO2	aconitase 2 L homeolog [Xenopus laevis] NP_001337055.1	Gene.2691::contig05457::g.2691::m.2691	85 kDa	4
ACTA2	actin, alpha 2, smooth muscle, aorta [Callorhinchus milii] NP_001279898.1	Gene.6383::contig08073::g.6383::m.6383 [4]	42 kDa	21
ACTN4	alpha-actinin-4 isoform X3 [Anolis carolinensis] XP_003228575.1	Gene.2215::contig05244::g.2215::m.2215 [2]	104 kDa	30
ACTR1B	beta-centractin [Lepisosteus oculatus] XP_006625367.1	Gene.3646::contig05996::g.3646::m.3646	42 kDa	2
ACTR2	actin-related protein 2 [Monopterus albus] XP_020457339.1	Gene.2492::contig05362::g.2492::m.2492	45 kDa	2
ACTR3	actin-related protein 3 isoform X1 [Latimeria chalumnae] XP_006003576.1	Gene.4125::contig06315::g.4125::m.4125	47 kDa	6
ADH5	alcohol dehydrogenase class-3 [Lepisosteus oculatus] XP_006629873.1	Gene.6523::contig08228::g.6523::m.6523	40 kDa	2
AGR2	anterior gradient protein 2 homolog [Mus pahari]	Gene.8719::contig10516::g.8719::m.8719	24 kDa	3
AGR2	anterior gradient protein 2 homolog [Mus pahari]	Gene.7056::contig08707::g.7056::m.7056	20 kDa	3
AGR2	anterior gradient protein 2 homolog [Picoides pubescens]	Gene.10936::contig13570::g.10936::m.10936	21 kDa	9
AHCY	adenosylhomocysteinase isoform X1 [Pogona vitticeps] XP_020662162.1	Gene.4846::contig06841::g.4846::m.4846	48 kDa	2
AHNAK	neuroblast differentiation-associated protein AHNAK isoform X15 [Lepidothrix coronata]	Gene.24656::HKD8FAB01BRC2Y::g.24656::m.24656	18 kDa	2
AHNAK	Neuroblast differentiation-associated protein AHNAK, partial [Balearica regulorum gibbericeps] KFO05499.1	Gene.592::contig02176::g.592::m.592 [3]	55 kDa	16
AKAP8L	A-kinase anchor protein 8-like [Merops nubicus]	Gene.426::contig01739::g.426::m.426	17 kDa	2
AKAP8L	A-kinase anchor protein 8-like isoform X3 [Latimeria chalumnae]	Gene.427::contig01742::g.427::m.427	19 kDa	3
AKR1B1	aldose reductase-related protein 1-like [Latimeria chalumnae] XP_005988273.1	Gene.7177::contig08837::g.7177::m.7177 [2]	35 kDa	7
ALDH2	ALDH2 [Latimeria chalumnae] XP_014344083.1	Gene.4126::contig06316::g.4126::m.4126	57 kDa	2
ALDH3B1	aldehyde dehydrogenase family 3 member B1-like [Xenopus laevis] XP_018109414.1	Gene.5039::contig06989::g.5039::m.5039	50 kDa	4
ALDH9A1	4-trimethylaminobutyraldehyde dehydrogenase [Gorilla gorilla gorilla] XP_004027873.1	Gene.4341::contig06470::g.4341::m.4341	55 kDa	2
ALDOA	fructose-bisphosphate aldolase A [Protopterus annectens] BAD17874.1	Gene.4770::contig06785::g.4770::m.4770	40 kDa	9
ALDOB	fructose-bisphosphate aldolase B [Protopterus annectens] BAD17875.1	Gene.1456::contig03701::g.1456::m.1456	42 kDa	12
ANP32A	acidic leucine-rich nuclear phosphoprotein 32 family member A [Alligator mississippiensis] KYO20929.1	Gene.4800::contig06806::g.4800::m.4800	29 kDa	4
ANP32B	acidic leucine-rich nuclear phosphoprotein 32 family member B-like isoform X2 [Latimeria chalumnae]	Gene.5009::contig06972::g.5009::m.5009	22 kDa	3
ANP32E	acidic leucine-rich nuclear phosphoprotein 32 family member E [Scleropages formosus] XP_018620256.1	Gene.3864::contig06149::g.3864::m.3864	28 kDa	2
ANXA1	annexin A1 [Sarcophilus harrisii] XP_003761679.1	Gene.5697::contig07488::g.5697::m.5697	37 kDa	4
ANXA1	annexin A1 [Xenopus tropicalis]	Gene.39095::HKD8FAB02GMIHM::g.39095::m.39095	18 kDa	8
ANXA1	annexin A1 L homeolog isoform X1 [Xenopus laevis]	Gene.6433::contig08131::g.6433::m.6433	22 kDa	11
ANXA1	annexin A1 L homeolog isoform X1 [Xenopus laevis]	Gene.6434::contig08131::g.6434::m.6434	18 kDa	4
ANXA11	annexin A11 [Python bivittatus] XP_007430230.1	Gene.3729::contig06057::g.3729::m.3729	57 kDa	7
ANXA2	annexin A2-A [Xenopus laevis] NP_001081284.1	Gene.6285::contig07993::g.6285::m.6285	38 kDa	12
ANXA3	annexin A3 [Chrysemys picta bellii] XP_005311511.1	Gene.6047::contig07778::g.6047::m.6047	36 kDa	9
ANXA4	annexin A4 L homeolog [Xenopus laevis]	Gene.971::contig02861::g.971::m.971	19 kDa	3
ANXA5	annexin A5 [Alligator sinensis] XP_006015678.1	Gene.2675::contig05449::g.2675::m.2675	36 kDa	5
ANXA7	annexin A7 isoform X2 [Phascolarctos cinereus] XP_020861795.1	Gene.1658::contig04054::g.1658::m.1658	35 kDa	8
ANXA8L1	annexin A8-like protein 1 isoform X2 [Latimeria chalumnae] XP_005992486.1	Gene.6464::contig08155::g.6464::m.6464	36 kDa	8
AP1B1	AP-1 complex subunit beta-1 [Latimeria chalumnae] XP_014351883.1	Gene.2369::contig05305::g.2369::m.2369	90 kDa	2
APOA1	apolipoprotein A-I [Ceratotherium simum simum] XP_014640623.1	Gene.6543::contig08247::g.6543::m.6543	29 kDa	12
ARF1	ADP-ribosylation factor 1 isoform X1 [Rattus norvegicus]	Gene.1350::contig03553::g.1350::m.1350 (+1)	21 kDa	6
ARF4	ADP-ribosylation factor 4 [Anolis carolinensis]	Gene.6013::contig07737::g.6013::m.6013	21 kDa	5
ARHGDIA	rho GDP-dissociation inhibitor 1 [Gekko japonicus]	Gene.3494::contig05897::g.3494::m.3494	23 kDa	5
ARHGDIB	Rho GDP-dissociation inhibitor 2 [Myotis brandtii]	Gene.2554::contig05397::g.2554::m.2554	23 kDa	2
ARHGDIG	rho GDP-dissociation inhibitor 3 isoform X3 [Lepisosteus oculatus]	Gene.3458::contig05877::g.3458::m.3458	23 kDa	2
ARPC2	actin-related protein 2/3 complex subunit 2 [Pygocentrus nattereri] XP_017568448.1	Gene.6325::contig08029::g.6325::m.6325	33 kDa	3
ARPC3	actin-related protein 2/3 complex subunit 3 [Pygocentrus nattereri]	Gene.5753::contig07534::g.5753::m.5753	21 kDa	2
ARPC4	actin-related protein 2/3 complex subunit 4 [Anolis carolinensis]	Gene.5704::contig07498::g.5704::m.5704	20 kDa	2
ARPC5	actin-related protein 2/3 complex subunit 5 isoform X2 [Melopsittacus undulatus]	Gene.7208::contig08869::g.7208::m.7208	17 kDa	2
ASL	argininosuccinate lyase [Protopterus annectens] AGO20699.1	Gene.4569::contig06637::g.4569::m.4569	52 kDa	5
ASS1	argininosuccinate synthetase [Protopterus annectens] AGO20698.1	Gene.5500::contig07324::g.5500::m.5500	49 kDa	6
ATP2A3	sarcoplasmic/endoplasmic reticulum calcium ATPase 3 isoform X2 [Pelodiscus sinensis] XP_006136130.1	Gene.2141::contig05214::g.2141::m.2141	113 kDa	11
ATP5A1	ATP synthase subunit alpha, mitochondrial [Sturnus vulgaris] XP_014750340.1	Gene.4628::contig06680::g.4628::m.4628	60 kDa	10
ATP5B	ATP synthase subunit beta, mitochondrial [Latimeria chalumnae] XP_014344908.1	Gene.5042::contig06991::g.5042::m.5042	57 kDa	15
ATP6V1A	V-type proton ATPase catalytic subunit A-like [Kryptolebias marmoratus] XP_017273412.1	Gene.6005::contig07731::g.6005::m.6005	38 kDa	2
BDH2	3-hydroxybutyrate dehydrogenase type 2 isoform X3 [Latimeria chalumnae]	Gene.10165::contig12417::g.10165::m.10165	22 kDa	2
CALR	Calreticulin [Ophiophagus hannah] ETE73213.1	Gene.4601::contig06661::g.4601::m.4601	48 kDa	5
CALR3	calreticulin-3 [Latimeria chalumnae] XP_005989967.1	Gene.7213::contig08873::g.7213::m.7213	33 kDa	2
CAP1	adenylyl cyclase-associated protein 1 [Manacus vitellinus] XP_008918818.2	Gene.2912::contig05573::g.2912::m.2912	51 kDa	6
CAPG	macrophage-capping protein isoform X1 [Orycteropus afer afer] XP_007947079.1	Gene.7421::contig09078::g.7421::m.7421	38 kDa	5
CAPN1	calpain-1 catalytic subunit [Alligator mississippiensis] XP_006265030.1	Gene.1366::contig03584::g.1366::m.1366	51 kDa	10
CAPN1	calpain-1 catalytic subunit-like [Seriola lalandi dorsalis]	Gene.8069::contig09772::g.8069::m.8069	12 kDa	5
CAPN1	calpain-1 catalytic subunit-like [Thamnophis sirtalis]	Gene.8815::contig10636::g.8815::m.8815	26 kDa	3
CAPN2	calpain-2 catalytic subunit-like isoform X1 [Xenopus laevis] XP_018120448.1	Gene.5365::contig07221::g.5365::m.5365	57 kDa	3
CAPN5	calpain-5 [Xenopus tropicalis] NP_001006736.1	Gene.5114::contig07033::g.5114::m.5114	36 kDa	3
CAPN9	calpain-9-like [Gavia stellata]	Gene.34385::HKD8FAB02G2KDP::g.34385::m.34385	21 kDa	2
CAPNS1	calpain small subunit 1 [Dipodomys ordii]	Gene.6126::contig07843::g.6126::m.6126	24 kDa	4
CAPNS1	calpain small subunit 1 [Sorex araneus] 2	Gene.5668::contig07464::g.5668::m.5668	25 kDa	6
CAPZA1	F-actin-capping protein subunit alpha-1 [Tinamus guttatus] XP_010215125.1	Gene.4748::contig06770::g.4748::m.4748	33 kDa	3
CAPZA2	F-actin-capping protein subunit alpha-2 isoform X1 [Ovis aries] XP_004007919.1	Gene.5163::contig07070::g.5163::m.5163	33 kDa	4
CAPZB	F-actin-capping protein subunit beta isoform X2 [Chrysemys picta bellii] XP_005293026.1	Gene.5773::contig07552::g.5773::m.5773	31 kDa	5
CASP6	caspase 6 precursor [Oncorhynchus mykiss] NP_001117743.1	Gene.9281::contig11220::g.9281::m.9281	30 kDa	4
CAST	calpastatin [Chelonia mydas] XP_007054144.1	Gene.3999::contig06239::g.3999::m.3999	41 kDa	3
CAST	calpastatin [Chelonia mydas] XP_007054144.1	Gene.4000::contig06239::g.4000::m.4000	40 kDa	4
CBR1	carbonyl reductase [NADPH] 1-like [Latimeria chalumnae]	Gene.7961::contig09667::g.7961::m.7961	12 kDa	2
CD63	CD63 antigen [Latimeria chalumnae] XP_014341285.1	Gene.3945::contig06201::g.3945::m.3945	26 kDa	2
CFL2	cofilin-2 [Protobothrops mucrosquamatus]	Gene.6653::contig08343::g.6653::m.6653	19 kDa	2
CFL2	cofilin-2-like [Scleropages formosus]	Gene.5712::contig07503::g.5712::m.5712	19 kDa	5
CIRBP	cold inducible RNA binding protein [Callorhinchus milii]	Gene.5827::contig07593::g.5827::m.5827	18 kDa	2
CIRBP	cold inducible RNA binding protein [Protopterus annectens]	Gene.8155::contig09873::g.8155::m.8155	18 kDa	3
CIRBP	cold-inducible RNA binding protein isoform 2 [Protopterus annectens]	Gene.1707::contig04156::g.1707::m.1707	12 kDa	3
CLIC1	chloride intracellular channel protein 1-like [Sinocyclocheilus anshuiensis] XP_016329934.1	Gene.4404::contig06512::g.4404::m.4404	28 kDa	3
CMPK1	UMP-CMP kinase [Alligator mississippiensis]	Gene.8608::contig10387::g.8608::m.8608	21 kDa	3
CNDP2	cytosolic non-specific dipeptidase-like [Lepisosteus oculatus] XP_006635723.1	Gene.5004::contig06969::g.5004::m.5004	53 kDa	3
CORO1B	coronin-1B [Phascolarctos cinereus]	Gene.2241::contig05253::g.2241::m.2241	56 kDa	11
COTL1	coactosin-like protein [Sinocyclocheilus grahami]	Gene.5484::contig07311::g.5484::m.5484	16 kDa	3
CPNE1	copine-1-like isoform X2 [Pogona vitticeps] XP_020638102.1	Gene.3441::contig05868::g.3441::m.3441	30 kDa	8
CPNE1	copine-1-like isoform X2 [Pogona vitticeps] XP_020638102.1	Gene.3442::contig05868::g.3442::m.3442	27 kDa	3
CSD1	copper-zinc superoxide dismutase [Protopterus annectens]	Gene.10344::contig12666::g.10344::m.10344	15 kDa	3
CSTB	cystatin-B-like [Nothobranchius furzeri]	Gene.30799::HKD8FAB02F9A7I::g.30799::m.30799	12 kDa	5
CSTB	cystatin-B-like [Poecilia mexicana]	Gene.10723::contig13250::g.10723::m.10723	15 kDa	2
CTH	cystathionine gamma-lyase [Rhincodon typus] XP_020378094.1	Gene.3974::contig06221::g.3974::m.3974	46 kDa	3
CYB5R3	NADH-cytochrome b5 reductase 3 [Latimeria chalumnae] XP_005988442.1	Gene.8060::contig09762::g.8060::m.8060	33 kDa	3
CYB5R3	NADH-cytochrome b5 reductase 3 [Sarcophilus harrisii] XP_023361288.1	Gene.2987::contig05622::g.2987::m.2987	34 kDa	2
DBNL	drebrin-like protein isoform X6 [Larimichthys crocea] XP_019110940.1	Gene.8779::contig10583::g.8779::m.8779	27 kDa	2
DSP	desmoplakin [Latimeria chalumnae]	Gene.1324::contig03523::g.1324::m.1324	24 kDa	2
DSP	desmoplakin [Latimeria chalumnae]	Gene.1325::contig03523::g.1325::m.1325	16 kDa	2
DSP	desmoplakin [Latimeria chalumnae] XP_014352264.1	Gene.1323::contig03523::g.1323::m.1323	64 kDa	9
DSP	desmoplakin [Ornithorhynchus anatinus] XP_001514169.2	Gene.6031::contig07758::g.6031::m.6031	42 kDa	3
DSP	desmoplakin-like isoform X1 [Oncorhynchus kisutch]	Gene.1326::contig03524::g.1326::m.1326	23 kDa	5
EEF1A	elongation factor 1 alpha [Protopterus dolloi] AGT21711.1	Gene.4634::contig06685::g.4634::m.4634	51 kDa	10
EEF2	Elongation factor 2 [Struthio camelus australis] KFV82656.1	Gene.2871::contig05546::g.2871::m.2871	62 kDa	4
EIF2S1	eukaryotic translation initiation factor 2 subunit 1 [Calidris pugnax] XP_014797229.1	Gene.4337::contig06466::g.4337::m.4337	36 kDa	2
ENO1	alpha-enolase isoform X1 [Pelodiscus sinensis]	Gene.5347::contig07207::g.5347::m.5347	20 kDa	3
ENO1	alpha-enolase isoform X1 [Pelodiscus sinensis] XP_006127161.1	Gene.5346::contig07207::g.5346::m.5346 [2]	32 kDa	11
ENO3	beta-enolase [Lepisosteus oculatus] XP_006627414.1	Gene.5151::contig07063::g.5151::m.5151	49 kDa	3
ENOSF1	mitochondrial enolase superfamily member 1 isoform X1 [Latimeria chalumnae] XP_005995779.1	Gene.5167::contig07074::g.5167::m.5167	49 kDa	2
EPB7	erthyrocyte band 7 integral membrane protein, protein 7.2B, stomatin [Mus musculus] CAA62503.1	Gene.4637::contig06687::g.4637::m.4637	33 kDa	3
EPB7	erythrocyte band 7 integral membrane protein [Esox lucius] XP_010869356.1	Gene.13771::HKD8FAB01CUNSF::g.13771::m.13771	16 kDa
EPB7	erythyrocyte band 7 integral membrane protein, protein 7.2B, stomatin [Mus musculus] CAA62503.1	Gene.4637::contig06687::g.4637::m.4637 [2]	33 kDa	3
EPCAM	epithelial cell adhesion molecule [Latimeria chalumnae] XP_006012928.1	Gene.4890::contig06879::g.4890::m.4890	35 kDa	3
EPDR1	ependymin-like [Ictalurus punctatus]	Gene.8999::contig10853::g.8999::m.8999	22 kDa	2
EPPK1	epiplakin isoform X1 [Xenopus tropicalis] XP_012810130.1	Gene.9078::contig10965::g.9078::m.9078	46 kDa	11
ERLIN2	erlin-2 isoform X1 [Rhinolophus sinicus] XP_019603700.1	Gene.5716::contig07507::g.5716::m.5716	39 kDa	2
ETFA	electron transfer flavoprotein subunit alpha, mitochondrial [Chrysemys picta bellii] XP_005311675.1	Gene.7685::contig09371::g.7685::m.7685	36 kDa	3	cornification
ETHE1	persulfide dioxygenase ETHE1, mitochondrial [Xenopus tropicalis] NP_001005706.1	Gene.6889::contig08555::g.6889::m.6889	31 kDa	4
EVPL	envoplakin [Latimeria chalumnae]	Gene.16714::HKD8FAB01AOFZL::g.16714::m.16714 (+1)	18 kDa	2
EVPL	envoplakin [Nanorana parkeri]	Gene.17932::HKD8FAB01DV1J2::g.17932::m.17932	25 kDa	2
EVPL	envoplakin isoform X2 [Gavialis gangeticus]	Gene.39415::HKD8FAB02F1LE9::g.39415::m.39415	18 kDa	3
EZR	ezrin [Labrus bergylta]	Gene.2094::contig05198::g.2094::m.2094	20 kDa	2
EZR	ezrin [Phascolarctos cinereus] XP_020842368.1	Gene.2952::contig05598::g.2952::m.2952	70 kDa	5
FABP2	fatty acid binding protein 2b [Solea senegalensis]	Gene.9741::contig11841::g.9741::m.9741	15 kDa	6
FBP1	fructose-1,6-bisphosphatase 1 [Xenopus laevis] XP_018099365.1	Gene.6480::contig08179::g.6480::m.6480	37 kDa	11
FBXO17	F-box only protein 17 [Anolis carolinensis] XP_016854016.1	Gene.7877::contig09573::g.7877::m.7877	26 kDa	5
FCGBP	IgGFc-binding protein [Xenopus tropicalis]	Gene.22587::HKD8FAB01BE57S::g.22587::m.22587	20 kDa	3
FCGBP	IgGFc-binding protein [Xenopus tropicalis] XP_012823047.1	Gene.4349::contig06474::g.4349::m.4349	52 kDa	15
FCGBP	IgGFc-binding protein-like [Chelonia mydas]	Gene.8658::contig10454::g.8658::m.8658	17 kDa	2
FCGBP	IgGFc-binding protein-like [Chelonia mydas] XP_007072311.1	Gene.6317::contig08017::g.6317::m.6317	26 kDa	10
FCGBP	IgGFc-binding protein-like [Chrysemys picta bellii]	Gene.15589::HKD8FAB01D3NUR::g.15589::m.15589	17 kDa	6
FCGBP	IgGFc-binding protein-like [Chrysemys picta bellii]	Gene.11145::HKD8FAB01BGITX::g.11145::m.11145	12 kDa	3
FCGBP	IgGFc-binding protein-like [Lepisosteus oculatus]	Gene.25321::HKD8FAB02GP50T::g.25321::m.25321	17 kDa	4
FCGBP	IgGFc-binding protein-like [Nanorana parkeri]	Gene.30704::HKD8FAB02GOL1R::g.30704::m.30704 (+1)	15 kDa	2
FCGBP	IgGFc-binding protein-like [Xenopus laevis]	Gene.22685::HKD8FAB01CT3Y9::g.22685::m.22685 [2]	22 kDa	6
FCGBP	IgGFc-binding protein-like [Xenopus laevis]	Gene.20174::HKD8FAB01DIL8F::g.20174::m.20174	13 kDa	3
FGB	fibrinogen beta chain, partial [Tyto alba](Gene.14501::HKD8FAB01ESVC2::g.14501::m.14501)	Gene.14501::HKD8FAB01ESVC2::g.14501::m.14501 [3]	17 kDa	6
FLNA	filamin-A isoform X4 [Ornithorhynchus anatinus] XP_016083333.1	Gene.2054::contig05188::g.2054::m.2054	219 kDa	29
FLNA	filamin-A isoform X4 [Xenopus tropicalis] XP_017951800.1	Gene.5944::contig07687::g.5944::m.5944	54 kDa	4
FSCN1	fascin [Latimeria chalumnae] XP_005992381.1	Gene.3482::contig05888::g.3482::m.3482	54 kDa	7
FTH1	ferritin, higher subunit isoform X1 [Latimeria chalumnae]	Gene.362::contig01497::g.362::m.362	20 kDa	5
FUCA1	tissue alpha-L-fucosidase [Latimeria chalumnae] XP_014353935.1	Gene.7246::contig08911::g.7246::m.7246	30 kDa	3
GALK	galactokinase [Latimeria chalumnae] XP_006001742.1	Gene.9415::contig11395::g.9415::m.9415	27 kDa	2
GALK2	N-acetylgalactosamine kinase isoform X2 [Latimeria chalumnae] XP_005998375.1	Gene.9492::contig11504::g.9492::m.9492	26 kDa	3
GALM	aldose 1-epimerase [Monodelphis domestica] XP_001363025.1	Gene.5637::contig07439::g.5637::m.5637	38 kDa	5
GAPDH	glyceraldehyde-3-phosphate dehydrogenase [Lepisosteus oculatus]	Gene.868::contig02725::g.868::m.868	19 kDa	6
GAPDH	glyceraldehyde-3-phosphate dehydrogenase [Protopterus annectens]	Gene.869::contig02727::g.869::m.869	17 kDa	5
GARS	glycine--tRNA ligase [Coturnix japonica] XP_015708410.1	Gene.3404::contig05845::g.3404::m.3404	91 kDa	2
GC	vitamin D-binding protein [Latimeria chalumnae] XP_006010798.1	Gene.5146::contig07059::g.5146::m.5146	55 kDa	5
GDI1	rab GDP dissociation inhibitor alpha [Pygocentrus nattereri] XP_017553778.1	Gene.2125::contig05205::g.2125::m.2125	51 kDa	7
GDI2	rab GDP dissociation inhibitor beta [Chrysemys picta bellii] XP_005311907.1	Gene.4021::contig06255::g.4021::m.4021	51 kDa	7
GFPT1	Glutamine--fructose-6-phosphate aminotransferase [isomerizing] 1, partial [Balearica regulorum gibbericeps]	Gene.36872::HKD8FAB02GCYZF::g.36872::m.36872	13 kDa
GFPT1	Glutamine--fructose-6-phosphate aminotransferase [isomerizing] 1, partial [Phoenicopterus ruber ruber]	Gene.35027::HKD8FAB02FSJCX::g.35027::m.35027 [2]	23 kDa	2
GFPT1	Glutamine--fructose-6-phosphate aminotransferase [isomerizing] 1, partial [Phoenicopterus ruber ruber]	Gene.35027::HKD8FAB02FSJCX::g.35027::m.35027	23 kDa	2
GMDS	GDP-mannose 4,6 dehydratase isoform X2 [Loxodonta africana] XP_003417871.1	Gene.5899::contig07650::g.5899::m.5899	42 kDa	5
GNPDA1	glucosamine-6-phosphate isomerase 1 isoform X1 [Latimeria chalumnae] XP_006003271.1	Gene.5661::contig07457::g.5661::m.5661	31 kDa	3
GOT1	aspartate aminotransferase, cytoplasmic [Xenopus tropicalis] NP_998829.1	Gene.3749::contig06069::g.3749::m.3749	46 kDa	7
GOT2	aspartate aminotransferase, mitochondrial isoform X1 [Chrysemys picta bellii] XP_008175935.1	Gene.4616::contig06671::g.4616::m.4616	47 kDa	8
GPD1	glycerol-3-phosphate dehydrogenase [NAD(+)], cytoplasmic-like [Gavialis gangeticus] XP_019378097.1	Gene.5927::contig07673::g.5927::m.5927	36 kDa	2
GPI	phosphoglucose isomerase [Lepisosteus osseus] BAF91562.1	Gene.4375::contig06493::g.4375::m.4375	62 kDa	7
GPX1	glutathione peroxidase 1 [Lepisosteus oculatus]	Gene.1779::contig04303::g.1779::m.1779	13 kDa	6
GSN	gelsolin-like [Ictalurus punctatus] XP_017350981.1	Gene.2807::contig05516::g.2807::m.2807	80 kDa	20
GSN	gelsolin-like isoform X4 [Stegastes partitus] XP_008286571.1	Gene.3052::contig05655::g.3052::m.3052	55 kDa	3
GSN	gelsolin-like isoform X4 [Stegastes partitus] XP_008286571.1	Gene.3053::contig05655::g.3053::m.3053	29 kDa	2
GSTA1	glutathione S-transferase A1	Gene.8581::contig10364::g.8581::m.8581	28 kDa	10
GSTM3	glutathione S-transferase Mu 3-like isoform X1 [Alligator sinensis]	Gene.1786::contig04323::g.1786::m.1786	21 kDa	3
GSTM3	glutathione S-transferase Mu 3-like isoform X1 [Alligator sinensis]	Gene.1785::contig04321::g.1785::m.1785	15 kDa	3
GSTO1	glutathione S-transferase omega-1 [Latimeria chalumnae] XP_014343794.1	Gene.9582::contig11634::g.9582::m.9582	30 kDa	6
GSTP1	glutathione S-transferase P [Marmota marmota marmota]	Gene.6494::contig08197::g.6494::m.6494 [2]	24 kDa	7
GSTP1	glutathione S-transferase P [Marmota marmota marmota]	Gene.6494::contig08197::g.6494::m.6494	24 kDa	6
GSTP1	glutathione S-transferase P [Marmota marmota marmota]	Gene.6602::contig08301::g.6602::m.6602	24 kDa	6
GSTP1	glutathione S-transferase P [Oryctolagus cuniculus] XP_002724318.1	Gene.10244::contig12536::g.10244::m.10244	26 kDa	5
GSTP1	glutathione S-transferase-like isoform X1 [Numida meleagris]	Gene.8457::contig10210::g.8457::m.8457	26 kDa	2
GSTT1	glutathione S-transferase theta-1-like [Latimeria chalumnae] XP_014344729.1	Gene.97::contig00447::g.97::m.97	27 kDa	2
H1F0	histone H1.0 isoform X3 [Colobus angolensis palliatus]	Gene.7908::contig09607::g.7908::m.7908	20 kDa	3
H2A	histone H2A [Carassius auratus]	Gene.10903::contig13508::g.10903::m.10903 [2]	15 kDa	2
H2A	histone H2A [Carassius auratus]	Gene.10903::contig13508::g.10903::m.10903	15 kDa	2
H2AFX	histone H2AX-like [Austrofundulus limnaeus]	Gene.17622::HKD8FAB01C16QU::g.17622::m.17622	14 kDa
H2AFY2	core histone macro-H2A.2 isoform X1 [Nanorana parkeri] XP_018416779.1	Gene.4868::contig06857::g.4868::m.4868	40 kDa	3
H2AFZ	histone H2A.Z [Amazona aestiva]	Gene.8926::contig10759::g.8926::m.8926	14 kDa	2
HADHA	trifunctional enzyme subunit alpha, mitochondrial [Lepisosteus oculatus]	Gene.3319::contig05797::g.3319::m.3319	82 kDa	2
HBA1	hemoglobin subunit alpha [Ursus maritimus] XP_008694912.1	Gene.159::contig00747::g.159::m.159	14 kDa	2
HBD	Hemoglobin subunit deltaH Q45XI4.3	Gene.1837::contig04460::g.1837::m.1837	12 kDa	6
HBE1	hemoglobin subunit epsilon [Ursus maritimus]	Gene.9682::contig11770::g.9682::m.9682	16 kDa	4
HDGF	hepatoma-derived growth factor isoform X2 [Lonchura striata domestica] XP_021387862.1	Gene.2748::contig05488::g.2748::m.2748	28 kDa	2
HEXB	beta-hexosaminidase subunit beta isoform X2 [Latimeria chalumnae] XP_006009380.1	Gene.1008::contig02949::g.1008::m.1008	47 kDa	3
HIST2H2BE	histone H2B 5-like [Ficedula albicollis]	Gene.8450::contig10204::g.8450::m.8450	14 kDa	5
HIST4H4	histone H4-like isoform X2 [Dipodomys ordii]	Gene.8233::contig09958::g.8233::m.8233	11 kDa	9
HMGB1	high mobility group protein B1 [Thamnophis sirtalis] XP_013924404.1	Gene.7337::contig08995::g.7337::m.7337	27 kDa	8
HMGB2	high mobility group protein B2 [Chrysemys picta bellii]	Gene.8143::contig09857::g.8143::m.8143	25 kDa	6
HNRNPA2B1	heterogeneous nuclear ribonucleoproteins A2/B1 [Alligator mississippiensis] KYO26826.1	Gene.4753::contig06774::g.4753::m.4753	39 kDa	6
HNRNPH3	heterogeneous nuclear ribonucleoprotein H3 [Latimeria chalumnae]	Gene.1590::contig03921::g.1590::m.1590	14 kDa	2
HNRNPH3	heterogeneous nuclear ribonucleoprotein H3 isoform X4 [Tursiops truncatus] XP_019791763.1	Gene.1587::contig03919::g.1587::m.1587	30 kDa	3
HNRNPK	heterogeneous nuclear ribonucleoprotein K isoform X2 [Lepisosteus oculatus] XP_015218448.1	Gene.743::contig02456::g.743::m.743	34 kDa	9
HNRNPM	heterogeneous nuclear ribonucleoprotein M-like [Manacus vitellinus] XP_017938957.1	Gene.4994::contig06960::g.4994::m.4994	60 kDa	2
HNRNPU	heterogeneous nuclear ribonucleoprotein U [Manacus vitellinus] XP_017940587.1	Gene.2858::contig05541::g.2858::m.2858	75 kDa	2
HNRNPU	heterogeneous nuclear ribonucleoprotein U-like protein 1 isoform X1 [Lepisosteus oculatus] XP_015196271.1	Gene.3960::contig06213::g.3960::m.3960	65 kDa	3
HPGDS	hematopoietic prostaglandin D synthase [Cuculus canorus]	Gene.6733::contig08407::g.6733::m.6733	23 kDa	5
HSD17B14	17-beta-hydroxysteroid dehydrogenase 14 [Latimeria chalumnae] XP_014352525.1	Gene.8040::contig09746::g.8040::m.8040	31 kDa	2
HSDL2	hydroxysteroid dehydrogenase-like protein 2 [Latimeria chalumnae] XP_005993564.1	Gene.7705::contig09389::g.7705::m.7705	39 kDa	2
HSP90AA1	heat shock protein HSP 90-alpha [Loxodonta africana]	Gene.3577::contig05953::g.3577::m.3577	24 kDa	2
HSP90AA1	heat shock protein HSP 90-alpha [Pteropus alecto]	Gene.3532::contig05916::g.3532::m.3532	23 kDa	3
HSP90B1	endoplasmin [Pygocentrus nattereri] XP_017554459.1	Gene.2953::contig05599::g.2953::m.2953	80 kDa	8
HSPA1A	heat shock 70 kDa protein 1 [Lepisosteus oculatus] XP_015220301.1	Gene.3753::contig06071::g.3753::m.3753	70 kDa	10
HSPA5	78 kDa glucose-regulated protein [Python bivittatus]	Gene.3739::contig06063::g.3739::m.3739	73 kDa	17
HSPA8	heat shock cognate protein [Cricetulus griseus] ERE74681.1	Gene.3966::contig06215::g.3966::m.3966 [3]	71 kDa	16
HSPA9	stress-70 protein, mitochondrial [Chrysemys picta bellii]	Gene.3016::contig05635::g.3016::m.3016	74 kDa	3
HSPD1	60 kDa heat shock protein, mitochondrial [Picoides pubescens] XP_009908885.1	Gene.3770::contig06079::g.3770::m.3770	61 kDa	13
IDH1	isocitrate dehydrogenase [NADP] cytoplasmic [Xenopus laevis] XP_018094512.1	Gene.3623::contig05981::g.3623::m.3623	47 kDa	6
IDH2	isocitrate dehydrogenase 2 (NADP+), mitochondrial S homeolog [Xenopus laevis] NP_001080321.1	Gene.4997::contig06962::g.4997::m.4997	52 kDa	3
IGHM	immunoglobulin mu heavy chain secretory form [Protopterus aethiopicus]	Gene.1427::contig03653::g.1427::m.1427	16 kDa	2
IGL	immunoglobulin lambda light chain [Trichosurus vulpecula]	Gene.33563::HKD8FAB02JA9YZ::g.33563::m.33563	17 kDa
IGL	immununoglobulin light chain L homeolog precursor [Xenopus laevis]	Gene.1898::contig04627::g.1898::m.1898	12 kDa	2
IGLC1	Ig lambda-1 chain C regions [Nipponia nippon]	Gene.117::contig00555::g.117::m.117 [2]	12 kDa	2
IGLC1	Ig lambda-1 chain C regions [Nipponia nippon]	Gene.117::contig00555::g.117::m.117	12 kDa	2
IGM	immunoglobulin W1 heavy chain secretory form long type [Protopterus annectens] AGT56958.1	Gene.1710::contig04171::g.1710::m.1710 [2]	26 kDa	6
ILF2	Interleukin enhancer-binding factor 2 [Charadrius vociferus] KGL97615.1	Gene.5996::contig07724::g.5996::m.5996	43 kDa	6
ILF3	interleukin enhancer-binding factor 3 [Mesitornis unicolor] XP_010184169.1	Gene.832::contig02675::g.832::m.832	51 kDa	4
ILF3	interleukin enhancer-binding factor 3-like [Leptosomus discolor]	Gene.829::contig02673::g.829::m.829	22 kDa	2
IQGAP1	ras GTPase-activating-like protein IQGAP1 [Alligator mississippiensis] XP_019355039.1	Gene.2963::contig05605::g.2963::m.2963	113 kDa	3
JUP	junction plakoglobin [Parus major] XP_015506584.1	Gene.695::contig02384::g.695::m.695 [2]	81 kDa	5
JUP	junction plakoglobin [Parus major]	Gene.3317::contig05796::g.3317::m.3317	81 kDa	11
KHDRBS1	KHDRBS1 protein [Homo sapiens] AAH10132.1	Gene.4246::contig06398::g.4246::m.4246	35 kDa	2
KRT1	keratin type IE [Acipenser baerii] CAD38122.1	Gene.4763::contig06780::g.4763::m.4763	46 kDa	5
KRT1	Keratin, type II cytoskeletal 59 kDa component IV	Gene.475::contig01877::g.475::m.475	12 kDa	8
KRT1	type II keratin 1 [Protopterus aethiopicus] CAH05052.1	Gene.3982::contig06225::g.3982::m.3982	51 kDa	4
KRT13	Keratin, type I cytoskeletal 13 Q5K2P4.1	Gene.5228::contig07123::g.5228::m.5228	54 kDa	14
KRT16	type I keratin 16 [Protopterus aethiopicus] CAH05046.1	Gene.4310::contig06450::g.4310::m.4310 [2]	50 kDa	10
KRT16	type I keratin 16 [Protopterus aethiopicus] CAH05046.1	Gene.5597::contig07402::g.5597::m.5597	53 kDa	22
KRT2	type II keratin 2 [Protopterus aethiopicus] CAH05053.1	Gene.3808::contig06108::g.3808::m.3808	56 kDa	23
KRT5	keratin, type II cytoskeletal 5-like [Pelodiscus sinensis]	Gene.474::contig01872::g.474::m.474	13 kDa	8
KRT8	keratin, type II cytoskeletal 8-like [Lepisosteus oculatus]	Gene.4776::contig06787::g.4776::m.4776	25 kDa	11
KRT8	keratin, type II cytoskeletal 8-like [Lepisosteus oculatus] XP_006629424.1	Gene.4775::contig06787::g.4775::m.4775	27 kDa	10
LDHA	L-lactate dehydrogenase A chain [Latimeria chalumnae] XP_014340762.1	Gene.5557::contig07369::g.5557::m.5557	36 kDa	2
LDHB	L-lactate dehydrogenase B chain [Sorex araneus] XP_004611337.1	Gene.6988::contig08638::g.6988::m.6988	37 kDa	9
LGALS3	galectin-3 [Patagioenas fasciata monilis] OPJ81268.1	Gene.7430::contig09086::g.7430::m.7430	31 kDa	2
LGALS3	galectin-3-like isoform X1 [Latimeria chalumnae] XP_005986529.1	Gene.3227::contig05751::g.3227::m.3227	62 kDa	2	Thymopietin (T cell differentiation)
LMAN1	mannose-specific lectin-like [Haplochromis burtoni]	Gene.8193::contig09913::g.8193::m.8193	14 kDa	5
LMNA	lamin [Aquila chrysaetos canadensis] XP_011595528.1	Gene.1999::contig05179::g.1999::m.1999	80 kDa	30
LMNB	lamin-B2 isoform X2 [Pygoscelis adeliae]	Gene.7944::contig09641::g.7944::m.7944	18 kDa	5
MAPK3	mitogen-activated protein kinase 3 [Anolis carolinensis] XP_016851543.1	Gene.2485::contig05359::g.2485::m.2485	42 kDa	2
MATR3	matrin-3 isoform X2 [Parus major] XP_015497351.1	Gene.3152::contig05713::g.3152::m.3152	85 kDa	2
MDH1	malate dehydrogenase, peroxisomal isoform MDH1x [Macaca mulatta] NP_001307034.1	Gene.7071::contig08725::g.7071::m.7071	37 kDa	6
MDH2	malate dehydrogenase, mitochondrial [Latimeria chalumnae] XP_005988655.1	Gene.6455::contig08148::g.6455::m.6455	36 kDa	8
MGST3	microsomal glutathione S-transferase 3 [Latimeria chalumnae]	Gene.8443::contig10195::g.8443::m.8443	17 kDa	3
MLRP14	NACHT, LRR and PYD domains-containing protein 14-like [Xenopus tropicalis]	Gene.15040::HKD8FAB01AOSZV::g.15040::m.15040	12 kDa	2
MVP	major vault protein [Latimeria chalumnae] XP_006008019.1	Gene.899::contig02783::g.899::m.899	39 kDa	11
MVP	major vault protein [Latimeria chalumnae] XP_006008019.1	Gene.898::contig02783::g.898::m.898	55 kDa	17
MYEF2	myelin expression factor 2 isoform X12 [Homo sapiens] XP_005254484.1	Gene.4542::contig06613::g.4542::m.4542	60 kDa	2
MYH	Myosin heavy chain, embryonic smooth muscle isoform Q99105.1	Gene.7145::contig08801::g.7145::m.7145	37 kDa	4
MYH10	myosin-10-like [Latimeria chalumnae]	Gene.7874::contig09568::g.7874::m.7874	20 kDa	2
MYH9	myosin-9 [Eurypyga helias] XP_010152392.1	Gene.696::contig02384::g.696::m.696	32 kDa	3
MYH9	myosin-9 [Eurypyga helias] XP_010152392.1	Gene.694::contig02384::g.694::m.694	101 kDa	5
MYL6	myosin light polypeptide 6-like [Rhinopithecus bieti]	Gene.9574::contig11625::g.9574::m.9574	17 kDa	6
MYOF	myoferlin isoform X3 [Panthera tigris altaica] XP_015392140.1	Gene.4203::contig06369::g.4203::m.4203	54 kDa	2
NANS	sialic acid synthase [Macaca fascicularis] XP_005581274.1	Gene.6265::contig07966::g.6265::m.6265	39 kDa	2
NCCRP1	F-box only protein 50 [Latimeria chalumnae] XP_005987938.1	Gene.4651::contig06697::g.4651::m.4651	28 kDa	8
NCL	nucleolin-like isoform X2 [Latimeria chalumnae] XP_005997415.1	Gene.3515::contig05911::g.3515::m.3515	46 kDa	6
NCOA5	nuclear receptor coactivator 5 isoform X2 [Pelodiscus sinensis] XP_014432416.1	Gene.4128::contig06318::g.4128::m.4128	71 kDa	4
NCOA5	nuclear receptor coactivator 5-like isoform X2 [Gavialis gangeticus] XP_019361228.1	Gene.1513::contig03784::g.1513::m.1513	42 kDa	6
NDK	nucleoside diphosphate kinase [Calidris pugnax]	Gene.10659::contig13154::g.10659::m.10659	17 kDa	7
NMRAL1	nmrA-like family domain-containing protein 1 [Camelus dromedarius] XP_010991016.1	Gene.7452::contig09109::g.7452::m.7452	30 kDa	10
NONO	Non-POU domain-containing octamer-binding protein [Buceros rhinoceros silvestris] KFO83737.1	Gene.1358::contig03568::g.1358::m.1358	53 kDa	2
NT5C1A	cytosolic 5'-nucleotidase 1A-like [Sinocyclocheilus rhinocerous]	Gene.37758::HKD8FAB02G5DJI::g.37758::m.37758	19 kDa	2
NUDT9	ADP-ribose pyrophosphatase, mitochondrial isoform X1 [Bos mutus] XP_005904538.1	Gene.4948::contig06925::g.4948::m.4948	39 kDa	7
OLFM4	olfactomedin-4 [Pelodiscus sinensis] XP_006124432.1	Gene.4898::contig06885::g.4898::m.4898	54 kDa	3
PA2G4	proliferation-associated protein 2G4 isoform X1 [Alligator mississippiensis]	Gene.2706::contig05468::g.2706::m.2706	24 kDa	2
PARK7	protein deglycase DJ-1 [Manacus vitellinus]	Gene.7985::contig09691::g.7985::m.7985	20 kDa	2
PCTP	PCTP-like protein [Latimeria chalumnae]	Gene.4812::contig06817::g.4812::m.4812	25 kDa	3
PDCD6IP	programmed cell death 6-interacting protein isoform X2 [Chrysemys picta bellii] XP_005302726.1	Gene.2986::contig05621::g.2986::m.2986	96 kDa	7
PDHB	pyruvate dehydrogenase E1 component subunit beta, mitochondrial-like [Neolamprologus brichardi] XP_006783039.1	Gene.4240::contig06396::g.4240::m.4240	41 kDa	2
PDI	protein disulfide-isomerase [Peromyscus maniculatus bairdii] XP_006987740.1	Gene.3202::contig05740::g.3202::m.3202	57 kDa	9
PDI	protein disulfide-isomerase [Astyanax mexicanus] XP_007244507.2	Gene.6111::contig07832::g.6111::m.6111	53 kDa	6
PDIA3	protein disulfide-isomerase A3 [Lepisosteus oculatus] XP_006628912.1	Gene.4289::contig06435::g.4289::m.4289	56 kDa	14
PDIA4	protein disulfide-isomerase A4 [Pelecanus crispus] XP_009479888.1	Gene.4302::contig06444::g.4302::m.4302	70 kDa	2
PDIA6	Protein disulfide-isomerase A6 [Pterocles gutturalis] KFU96864.1	Gene.1605::contig03953::g.1605::m.1605	39 kDa	2
PEBP1	phosphatidylethanolamine-binding protein 1 [Ictalurus punctatus]	Gene.7398::contig09057::g.7398::m.7398	21 kDa	8
PFN1	profilin 1 [Danio rerio]	Gene.9268::contig11203::g.9268::m.9268	15 kDa	5
PGAM1A	bisphosphoglycerate mutase 1a-like [Scleropages formosus] KPP68609.1	Gene.6724::contig08400::g.6724::m.6724	34 kDa	4
PGK1	phosphoglycerate kinase [Protopterus annectens] BAD17879.1	Gene.5515::contig07339::g.5515::m.5515	45 kDa	13
PHB2	prohibitin-2 [Chrysemys picta bellii] XP_005312087.1	Gene.7499::contig09168::g.7499::m.7499	36 kDa	3
PKLR	pyruvate kinase PKLR isoform X1 [Latimeria chalumnae] XP_014347298.1	Gene.1184::contig03347::g.1184::m.1184	59 kDa	6
PKM	pyruvate kinase PKM isoform X1 [Lepisosteus oculatus] XP_006629013.2	Gene.3296::contig05784::g.3296::m.3296	60 kDa	4
PLEC	plectin [Alligator mississippiensis] XP_019355505.1	Gene.2033::contig05185::g.2033::m.2033	110 kDa	3
PLS3	plastin-3 [Falco peregrinus] XP_005232845.1	Gene.2657::contig05442::g.2657::m.2657	62 kDa	7
PPA1	inorganic pyrophosphatase [Coturnix japonica] XP_015721877.1	Gene.6799::contig08470::g.6799::m.6799	33 kDa	2
PPL	periplakin [Lates calcarifer]	Gene.25593::HKD8FAB02F91NM::g.25593::m.25593	19 kDa	4
PPL	periplakin [Monodelphis domestica]	Gene.15743::HKD8FAB01CC3W3::g.15743::m.15743	13 kDa	4
PPL	periplakin-like [Sinocyclocheilus rhinocerous]	Gene.34449::HKD8FAB02I8L7M::g.34449::m.34449	16 kDa	2
PPP1CA	serine/threonine-protein phosphatase PP1-alpha catalytic subunit [Patagioenas fasciata monilis] OPJ74099.1	Gene.5060::contig07002::g.5060::m.5060 (+1)	42 kDa	4
PPP2R1B	serine/threonine-protein phosphatase 2A 65 kDa regulatory subunit A beta isoform isoform X1 [Latimeria chalumnae] XP_014345720.1	Gene.2969::contig05610::g.2969::m.2969	66 kDa	2
PRDX1	peroxiredoxin-1 [Gekko japonicus]	Gene.9631::contig11705::g.9631::m.9631	24 kDa	7
PRDX3	thioredoxin-dependent peroxide reductase, mitochondrial [Manis javanica] XP_017514246.1	Gene.7675::contig09363::g.7675::m.7675	28 kDa	4
PRDX5	peroxiredoxin-5, mitochondrial [Latimeria chalumnae]	Gene.1050::contig03049::g.1050::m.1050	17 kDa	10
PRDX6	peroxiredoxin-6 [Phascolarctos cinereus]	Gene.6931::contig08588::g.6931::m.6931	25 kDa	3
PSMA1	proteasome subunit alpha type-1 [Alligator sinensis] XP_006018292.1	Gene.7909::contig09608::g.7909::m.7909	29 kDa	2
PSMA2	proteasome subunit alpha type-2 [Lepisosteus oculatus] XP_006636017.1	Gene.9548::contig11588::g.9548::m.9548	26 kDa	2
PSMA4	proteasome subunit alpha type-4 [Sinocyclocheilus anshuiensis] XP_016331423.1	Gene.8020::contig09729::g.8020::m.8020	32 kDa	2
PSMA5	proteasome subunit alpha type-5 [Lepisosteus oculatus] XP_006628532.1	Gene.8374::contig10117::g.8374::m.8374	26 kDa	2
PSMA7	Proteasome subunit alpha type-7 [Bos taurus] AAI51812.1	Gene.7784::contig09477::g.7784::m.7784	30 kDa	5
PSMB1	proteasome subunit beta type-1 [Latimeria chalumnae] XP_006014153.2	Gene.9889::contig12040::g.9889::m.9889	27 kDa	2
PSMB2	proteasome subunit beta type-2 [Cynoglossus semilaevis]	Gene.9831::contig11967::g.9831::m.9831	23 kDa	2
PSMB3	proteasome subunit beta type-3 isoform X1 [Lepisosteus oculatus]	Gene.9755::contig11855::g.9755::m.9755	23 kDa	2
PSMC5	26S protease regulatory subunit 8 [Gallus gallus] NP_001278998.1	Gene.6521::contig08225::g.6521::m.6521	46 kDa	2
PSME1	proteasome activator complex subunit 1 [Latimeria chalumnae] XP_014353054.1	Gene.8564::contig10336::g.8564::m.8564	29 kDa	4
PSPC1	paraspeckle component 1 isoform X4 [Pogona vitticeps] XP_020657696.1	Gene.7839::contig09535::g.7839::m.7839	37 kDa
PTBP1	polypyrimidine tract-binding protein 1 isoform X2 [Latimeria chalumnae] XP_005991998.1	Gene.409::contig01674::g.409::m.409 [2]	31 kDa	3
PTBP1	polypyrimidine tract-binding protein 1 isoform X2 [Latimeria chalumnae] XP_005991998.1	Gene.409::contig01674::g.409::m.409	31 kDa	3
PTBP1	polypyrimidine tract-binding protein 1 isoform X3 [Latimeria chalumnae]	Gene.410::contig01679::g.410::m.410	19 kDa	2
PTBP3	polypyrimidine tract-binding protein 3 [Chelonia mydas] XP_007062379.1	Gene.2136::contig05211::g.2136::m.2136	56 kDa
PTGR1	prostaglandin reductase 1 isoform X2 [Pygoscelis adeliae]	Gene.1029::contig03007::g.1029::m.1029	21 kDa	2
PURA	transcriptional activator protein Pur-alpha-like [Xenopus laevis] XP_018097626.1	Gene.6449::contig08145::g.6449::m.6449	32 kDa	2
RAB11A	ras-related protein Rab-11A isoform X1 [Latimeria chalumnae]	Gene.8244::contig09971::g.8244::m.8244	18 kDa	2
RAB11B	ras-related protein Rab-11B [Danio rerio]	Gene.1527::contig03821::g.1527::m.1527 (+1)	19 kDa	2	Antiapoptotic
RAB27A	ras-related protein Rab-27A [Columba livia]	Gene.5964::contig07705::g.5964::m.5964	25 kDa	3
RAB2A	ras-related protein Rab-2A [Patagioenas fasciata monilis]	Gene.5147::contig07060::g.5147::m.5147 (+1)	18 kDa	2
RAB3D	ras-related protein Rab-3D [Chelonia mydas]	Gene.4715::contig06748::g.4715::m.4715 [6]	25 kDa	11
RAB5A	ras-related protein Rab-5A [Anas platyrhynchos] XP_005030073.1	Gene.3832::contig06128::g.3832::m.3832	24 kDa
RAB5B	ras-related protein Rab-5B [Alligator sinensis]	Gene.381::contig01579::g.381::m.381 [2]	24 kDa	2
RAB5B	ras-related protein Rab-5B [Alligator sinensis]	Gene.381::contig01579::g.381::m.381	24 kDa	2
RAB7A	ras-related protein Rab-7a [Meleagris gallopavo]	Gene.8469::contig10225::g.8469::m.8469 (+1)	24 kDa	2
RAN	GTP-binding nuclear protein Ran [Bos mutus]	Gene.8024::contig09732::g.8024::m.8024	26 kDa	2	Intracellular trafficking, autophagy, trasnport vesicle formation
RBMX	RNA-binding motif protein, X chromosome [Cebus capucinus imitator] XP_017369602.1	Gene.5947::contig07689::g.5947::m.5947	41 kDa	2
rihA	pyrimidine-specific ribonucleoside hydrolase RihA-like [Latimeria chalumnae] XP_005995903.1	Gene.1390::contig03612::g.1390::m.1390	34 kDa	8
RPL14	60S ribosomal protein L14-like [Sinocyclocheilus anshuiensis]	Gene.10838::contig13410::g.10838::m.10838	16 kDa	2
RPL18	60S ribosomal protein L18 [Notothenia coriiceps]	Gene.10337::contig12660::g.10337::m.10337	22 kDa	2
RPL21	Ribosomal protein L21 [Mus musculus]	Gene.2865::contig05543::g.2865::m.2865	18 kDa	2
RPL22	60S ribosomal protein L22 isoform X2 [Chlorocebus sabaeus]	Gene.9241::contig11162::g.9241::m.9241	15 kDa	2
RPLP0	RPLP0 protein [Bos taurus]	Gene.7682::contig09369::g.7682::m.7682	34 kDa	2
RPN1	dolichyl-diphosphooligosaccharide--protein glycosyltransferase subunit 1 precursor [Xenopus tropicalis]	Gene.3487::contig05893::g.3487::m.3487	68 kDa	3
RPS18	40S ribosomal protein S18 [Thamnophis sirtalis]	Gene.10982::contig13668::g.10982::m.10982	18 kDa	2
RPS27A	Ubiquitin-40S ribosomal protein S27a [Larimichthys crocea]	Gene.10966::contig13634::g.10966::m.10966	18 kDa	3
RPS3	40S ribosomal protein S3 [Alligator sinensis] XP_006022031.1	Gene.9514::contig11541::g.9514::m.9514	27 kDa	2
RPSA	40S ribosomal protein SA [Heterocephalus glaber] XP_004835182.2	Gene.8251::contig09976::g.8251::m.8251	33 kDa	2
S100A1	protein S100-A1 [Sorex araneus]	Gene.10657::contig13150::g.10657::m.10657	20 kDa	5
S100A11	protein S100-A11 [Macaca mulatta]	Gene.10672::contig13173::g.10672::m.10672	12 kDa	2
S100A11	protein S100-A11 [Rhinolophus sinicus]	Gene.10615::contig13076::g.10615::m.10615	16 kDa	2
SCAMP2	secretory carrier membrane protein 2 L homeolog [Xenopus laevis] NP_001087539.1	Gene.7130::contig08780::g.7130::m.7130	38 kDa	2
SCEL	sciellin isoform x3 [Limosa lapponica baueri]	Gene.33284::HKD8FAB02I7029::g.33284::m.33284	18 kDa	2
SELENBP1	selenium-binding protein 1 [Xenopus tropicalis] NP_001016750.1	Gene.4879::contig06872::g.4879::m.4879	55 kDa	13
SERINA1	serpin peptidase inhibitor, clade A (alpha-1 antiproteinase, antitrypsin), member 1 L homeolog precursor [Xenopus laevis] NP_001081358.1	Gene.6304::contig08008::g.6304::m.6304	53 kDa	5
SERPINB1	leukocyte elastase inhibitor [Picoides pubescens] XP_009902110.1	Gene.6794::contig08466::g.6794::m.6794	43 kDa	5	assembly of proteins in cornified envelope
SERPINB1	leukocyte elastase inhibitor-like [Latimeria chalumnae] XP_006007367.1	Gene.6621::contig08319::g.6621::m.6621	43 kDa	3
SERPINB6	serpin B6 [Pelodiscus sinensis]	Gene.318::contig01357::g.318::m.318 [2]	13 kDa	5
SET	protein SET isoform X1 [Scleropages formosus] XP_018587000.1	Gene.2133::contig05210::g.2133::m.2133	32 kDa	2
SFPQ	splicing factor, proline- and glutamine-rich isoform A [Alligator mississippiensis] KYO48048.1	Gene.1340::contig03538::g.1340::m.1340 [2]	32 kDa	3
SFPQ	splicing factor, proline- and glutamine-rich isoform A [Alligator mississippiensis] KYO48048.1	Gene.1340::contig03538::g.1340::m.1340	32 kDa	3
SNRPD3	small nuclear ribonucleoprotein Sm D3 isoform X1 [Ovis aries]	Gene.10013::contig12204::g.10013::m.10013	14 kDa	2
SQOR	sulfide:quinone oxidoreductase, mitochondrial [Gekko japonicus] XP_015283412.1	Gene.5133::contig07047::g.5133::m.5133	50 kDa	2
SRI	sorcin isoform X2 [Papio anubis]	Gene.8689::contig10483::g.8689::m.8689	23 kDa	3
SRM	spermidine synthase isoform X2 [Lepisosteus oculatus] XP_006642046.1	Gene.3485::contig05891::g.3485::m.3485	32 kDa	2
SRSF10	FUS interacting protein (serine/arginine-rich) 1 [Xenopus tropicalis]	Gene.6863::contig08531::g.6863::m.6863	22 kDa	2
SRSF3	serine/arginine-rich splicing factor 3 isoform X2 [Xenopus tropicalis]	Gene.814::contig02582::g.814::m.814	13 kDa	2
SRSF9	serine/arginine-rich splicing factor 9 isoform X1 [Mus musculus]	Gene.7045::contig08696::g.7045::m.7045	26 kDa	5
SSB	lupus La protein [Pterocles gutturalis] XP_010085185.1	Gene.1364::contig03578::g.1364::m.1364	52 kDa	3
TAGLN	smooth muscle cell-specific protein SM22 alpha [Epinephelus coioides]	Gene.6510::contig08213::g.6510::m.6510	22 kDa	3
TALDO1	Transaldolase [Osmerus mordax]	Gene.6438::contig08136::g.6438::m.6438	19 kDa	5
TARDBP	TAR DNA-binding protein 43 isoform X4 [Ochotona princeps] XP_004596114.1	Gene.3388::contig05837::g.3388::m.3388	46 kDa	5
TCN1	transcobalamin-1 [Chrysemys picta bellii] XP_005280612.1	Gene.5491::contig07317::g.5491::m.5491	48 kDa	9
TF	serotransferrin-A [Latimeria chalumnae]	Gene.35934::HKD8FAB02IXYN2::g.35934::m.35934	13 kDa	2
TF	transferrin [Spea multiplicata]	Gene.11845::HKD8FAB01ENQJB::g.11845::m.11845 (+1)	19 kDa	5
TGM1	protein-glutamine gamma-glutamyltransferase K isoform X2 [Fukomys damarensis]	Gene.13900::HKD8FAB01CNTQF::g.13900::m.13900	11 kDa	3
TKT	transketolase isoform X2 [Chrysemys picta bellii] XP_005293257.1	Gene.4137::contig06324::g.4137::m.4137	68 kDa	4
TMPO	lamina-associated polypeptide 2-like [Xenopus laevis] XP_018110857.1	Gene.2042::contig05186::g.2042::m.2042	105 kDa	8
TMPO	lamina-associated polypeptide 2-like [Xenopus laevis] XP_018119054.1	Gene.3340::contig05810::g.3340::m.3340	45 kDa	2
TPD52L2	tumor protein D54 isoform X8 [Seriola dumerili]	Gene.1365::contig03580::g.1365::m.1365	12 kDa	2
TPI1	triose phosphate isomerase [Protopterus annectens] BAD17880.1	Gene.5801::contig07574::g.5801::m.5801	29 kDa	9
TPM3	tropomyosin alpha-3 chain isoform X5 [Nanorana parkeri] XP_018426105.1	Gene.4590::contig06653::g.4590::m.4590	28 kDa	4
TPT1	translationally-controlled tumor protein [Nannospalax galili]	Gene.4222::contig06382::g.4222::m.4222	19 kDa	2
TRA2A	transformer-2 protein homolog alpha isoform X4 [Rhincodon typus] XP_020373420.1	Gene.9301::contig11247::g.9301::m.9301	28 kDa	2
TSTA3	GDP-L-fucose synthase [Latimeria chalumnae] XP_014353662.1	Gene.7923::contig09621::g.7923::m.7923	39 kDa	3
TUBA1C	tubulin alpha-1C chain [Lonchura striata domestica] XP_021398180.1	Gene.5795::contig07567::g.5795::m.5795 [3]	50 kDa	18
TUBB	tubulin beta chain isoform X1 [Jaculus jaculus] XP_012807536.1	Gene.3588::contig05961::g.3588::m.3588 [4]	54 kDa	21
TXN	thioredoxin 1 [Scylla paramamosain]	Gene.27122::HKD8FAB02H5C4M::g.27122::m.27122	12 kDa	5
TXN	thioredoxin-like [Nanorana parkeri]	Gene.11111::contig13922::g.11111::m.11111	12 kDa	2
UAP1L1	UDP-N-acetylhexosamine pyrophosphorylase-like protein 1 [Latimeria chalumnae] XP_005986714.1	Gene.4815::contig06818::g.4815::m.4815	57 kDa	3
UBA1	ubiquitin-like modifier-activating enzyme 1 isoform X1 [Latimeria chalumnae] XP_014348725.1	Gene.2368::contig05304::g.2368::m.2368	116 kDa	3
UCHL3	ubiquitin carboxyl-terminal hydrolase isozyme L3 isoform X1 [Latimeria chalumnae]	Gene.10131::contig12359::g.10131::m.10131	24 kDa	3
UQCRC2	cytochrome b-c1 complex subunit 2, mitochondrial [Chrysemys picta bellii] XP_005304790.1	Gene.5159::contig07067::g.5159::m.5159	50 kDa	3
VCL	vinculin isoform X2 [Apteryx australis mantelli] XP_013815680.1	Gene.2580::contig05408::g.2580::m.2580	117 kDa	3
VCP	transitional endoplasmic reticulum ATPase [Aquila chrysaetos canadensis]	Gene.2997::contig05626::g.2997::m.2997	21 kDa	2
VCP	transitional endoplasmic reticulum ATPase [Aquila chrysaetos canadensis] XP_011595702.1	Gene.2996::contig05626::g.2996::m.2996	59 kDa	5
VDAC1	voltage-dependent anion-selective channel protein 1 [Latimeria chalumnae] XP_014340171.1	Gene.5390::contig07242::g.5390::m.5390	32 kDa	3
VDAC2	voltage-dependent anion-selective channel protein 2 [Lepisosteus oculatus] XP_006630321.1	Gene.4527::contig06604::g.4527::m.4527	30 kDa	8
VILL	villin-like protein [Nanorana parkeri] XP_018408998.1	Gene.9411::contig11390::g.9411::m.9411	27 kDa	2
VILL	villin-like protein [Xenopus tropicalis]	Gene.7843::contig09543::g.7843::m.7843	22 kDa	3
VILL	villin-like protein [Xenopus tropicalis]	Gene.7844::contig09543::g.7844::m.7844	12 kDa	2
VIM	type III vimentin [Protopterus aethiopicus] CAH05050.1	Gene.4916::contig06899::g.4916::m.4916 [2]	56 kDa	6
VIM	type III vimentin [Protopterus aethiopicus] CAH05050.1	Gene.4916::contig06899::g.4916::m.4916	56 kDa	5
VIM	type III vimentin [Protopterus aethiopicus] CAH05050.1	Gene.4829::contig06829::g.4829::m.4829	54 kDa	4
VWA5A	von Willebrand factor A domain-containing protein 5A-like isoform X2 [Latimeria chalumnae] XP_006001347.1	Gene.4376::contig06494::g.4376::m.4376	60 kDa	4
WDR1	WD repeat-containing protein 1 [Lonchura striata domestica] XP_021409983.1	Gene.3585::contig05957::g.3585::m.3585	63 kDa	10
YWHAE	14-3-3 protein epsilon isoform X1 [Lepisosteus oculatus] XP_006641186.1	Gene.4374::contig06492::g.4374::m.4374	39 kDa	6
YWHAZ	14-3-3 protein zeta isoform X1 [Harpegnathos saltator]	Gene.4943::contig06921::g.4943::m.4943	16 kDa	7
YWHAZ	14-3-3 protein zeta/delta [Protobothrops mucrosquamatus] XP_015668838.1	Gene.3078::contig05671::g.3078::m.3078	28 kDa	8
YWHAZ	14-3-3-like protein [Xenopus laevis] NP_001165524.1	Gene.3231::contig05753::g.3231::m.3231 [3]	28 kDa	10
ZNF326	DBIRD complex subunit ZNF326, partial [Balearica regulorum gibbericeps]	Gene.1026::contig02994::g.1026::m.1026	20 kDa	3
ZNF346	zinc finger protein 346 isoform X1 [Latimeria chalumnae] XP_005992398.1	Gene.4740::contig06767::g.4740::m.4740	31 kDa	2
	bryoporin-like [Astyanax mexicanus]	Gene.9431::contig11416::g.9431::m.9431	22 kDa	2
	Cluster of sp|ALBU_BOVIN|	sp|ALBU_BOVIN| [2]	69 kDa	60
	cyclophilin A [Siniperca chuatsi]	Gene.1869::contig04534::g.1869::m.1869	15 kDa	3
	cytokeratin 8 [Protopterus dolloi] AGT21710.1	Gene.473::contig01871::g.473::m.473	43 kDa	30
	DELTA-thalatoxin-Avl1a-like [Latimeria chalumnae]	Gene.8107::contig09814::g.8107::m.8107	20 kDa	2
	hypothetical protein [Burkholderia ubonensis]	Gene.14727::HKD8FAB01AQU41::g.14727::m.14727	12 kDa	5
	hypothetical protein A6R68_21905 [Neotoma lepida]	Gene.10984::contig13677::g.10984::m.10984	12 kDa	4
	larval beta-globin [Hynobius retardatus]	Gene.9346::contig11305::g.9346::m.9346	12 kDa	4
	putative heterogeneous nuclear ribonucleoprotein A1-like 3 [Rhinopithecus roxellana] XP_010385691.1	Gene.702::contig02389::g.702::m.702	38 kDa	4
	RNA-binding protein lark-like [Latimeria chalumnae] XP_006004652.1	Gene.5253::contig07142::g.5253::m.5253	33 kDa	7
	sp|CAS1_BOVIN|	sp|CAS1_BOVIN|	25 kDa	2
	sp|K1C10_HUMAN|	sp|K1C10_HUMAN|	60 kDa	18
	sp|K1C9_HUMAN|	sp|K1C9_HUMAN|	62 kDa	14
	sp|K1HA_HUMAN|	sp|K1HA_HUMAN|	46 kDa	5
	sp|K22E_HUMAN|	sp|K22E_HUMAN|	66 kDa	18
	sp|K2C1_HUMAN|	sp|K2C1_HUMAN|	66 kDa	24
	sp|KCRM_HUMAN|	sp|KCRM_HUMAN|	43 kDa	2
	sp|TRYP_PIG|	sp|TRYP_PIG|	24 kDa	2
	uncharacterized protein LOC102354522 [Latimeria chalumnae]	Gene.3553::contig05932::g.3553::m.3553	25 kDa	3
	uncharacterized protein LOC102354522 [Latimeria chalumnae] XP_005999309.1	Gene.3552::contig05932::g.3552::m.3552	52 kDa	12
	uncharacterized protein LOC106706876 [Latimeria chalumnae]	Gene.7163::contig08817::g.7163::m.7163	20 kDa	3
	uncharacterized protein LOC407914 [Xenopus tropicalis]	Gene.7180::contig08840::g.7180::m.7180	17 kDa	2

## Sheet: Terrestrialized_Gill_Mucus
Supplementary Table 3: List of all proteins identified by LC-MS/MS in the terrestrialized gill mucus of P. dolloi using the 454 transcriptomic database
Gene Symbol	Protein Names	Transcript ID	Molecular Weight (kDa)	Peptide Count
A2M	alpha-2-macroglobulin [Phascolarctos cinereus]	Gene.39343::HKD8FAB02IOI0C::g.39343::m.39343	13 kDa	6
ACTG1	actin, cytoplasmic 2 [Equus przewalskii]	Gene.5394::contig07245::g.5394::m.5394 (+1)	60 kDa	20
ACTG1	actin, cytoplasmic type 5 [Alligator sinensis]	Gene.4706::contig06744::g.4706::m.4706	60 kDa	18
ACTN2	actin, alpha 2, smooth muscle, aorta [Callorhinchus milii]	Gene.6383::contig08073::g.6383::m.6383	66 kDa	22
ACTN2	actin, alpha 2, smooth muscle, aorta [Callorhinchus milii]	Gene.6383::contig08073::g.6383::m.6383 [5]	62 kDa	16
AGR2	anterior gradient protein 2 homolog [Picoides pubescens]	Gene.10936::contig13570::g.10936::m.10936	53 kDa	11
AKR1B1	aldose reductase-related protein 1-like [Latimeria chalumnae]	Gene.7177::contig08837::g.7177::m.7177	13 kDa	8
ANXA1	annexin A1 [Xenopus tropicalis]	Gene.39095::HKD8FAB02GMIHM::g.39095::m.39095	12 kDa	6
ANXA1	annexin A1 isoform X2 [Nomascus leucogenys]	Gene.6547::contig08250::g.6547::m.6547	28 kDa	5
ANXA2	annexin A2-A [Xenopus laevis]	Gene.6285::contig07993::g.6285::m.6285	50 kDa	9
ANXA4	annexin A4 L homeolog [Xenopus laevis]	Gene.971::contig02861::g.971::m.971	50 kDa	7
ANXA8L1	annexin A8-like protein 1 isoform X2 [Latimeria chalumnae]	Gene.6464::contig08155::g.6464::m.6464	50 kDa	7
APOA1	apolipoprotein A-I [Ceratotherium simum simum]	Gene.6543::contig08247::g.6543::m.6543	57 kDa	10
ARF1	ADP-ribosylation factor 1 isoform X1 [Rattus norvegicus]	Gene.1350::contig03553::g.1350::m.1350 [3]	49 kDa	5
ARF1	ADP-ribosylation factor 1 isoform X1 [Rattus norvegicus]	Gene.1350::contig03553::g.1350::m.1350 (+1)	43 kDa	18
ARF4	ADP-ribosylation factor 4 [Python bivittatus]	Gene.6166::contig07879::g.6166::m.6166	11 kDa	7
ATP2A3	sarcoplasmic/endoplasmic reticulum calcium ATPase 3 isoform X2 [Pelodiscus sinensis]	Gene.2141::contig05214::g.2141::m.2141	70 kDa	0
ATP5A1	ATP synthase subunit alpha, mitochondrial [Sturnus vulgaris]	Gene.4628::contig06680::g.4628::m.4628	51 kDa	7
ATP5B	ATP synthase subunit beta, mitochondrial [Latimeria chalumnae]	Gene.5042::contig06991::g.5042::m.5042	66 kDa	10
CD63	CD63 antigen [Latimeria chalumnae]	Gene.3945::contig06201::g.3945::m.3945	20 kDa	5
CDC42	cell division control protein 42 homolog isoform X1 [Acinonyx jubatus]	Gene.4071::contig06281::g.4071::m.4071	12 kDa	3
CIRBP	cold inducible RNA binding protein [Protopterus annectens]	Gene.8155::contig09873::g.8155::m.8155	18 kDa	0
CIRBP	cold-inducible RNA binding protein isoform 2 [Protopterus annectens]	Gene.1707::contig04156::g.1707::m.1707 [2]	28 kDa	6
CIRBP	cold-inducible RNA binding protein isoform 2 [Protopterus annectens]	Gene.1707::contig04156::g.1707::m.1707	28 kDa	5
CKB	creatine kinase B-type isoform X1 [Eurypyga helias]	Gene.6310::contig08013::g.6310::m.6310	28 kDa	3
CKMT2	creatine kinase muscle [Protopterus annectens]	Gene.31638::HKD8FAB02HQ851::g.31638::m.31638 [2]	39 kDa	0
CKMT2	creatine kinase muscle [Protopterus annectens]	Gene.31638::HKD8FAB02HQ851::g.31638::m.31638	19 kDa	4
EFF1A	elongation factor 1alpha [Protopterus dolloi]	Gene.4634::contig06685::g.4634::m.4634	80 kDa	7
ENO3	beta-enolase [Lepisosteus oculatus]	Gene.5151::contig07063::g.5151::m.5151	80 kDa	7
EPPK1	epiplakin isoform X1 [Xenopus tropicalis]	Gene.9078::contig10965::g.9078::m.9078	52 kDa	5
EPX	eosinophil peroxidase-like [Rhincodon typus]	Gene.13996::HKD8FAB01DY4N6::g.13996::m.13996	38 kDa	5
FCGBP	IgGFc-binding protein [Xenopus tropicalis]	Gene.4349::contig06474::g.4349::m.4349	16 kDa	3
FCGBP	IgGFc-binding protein-like [Chelonia mydas]	Gene.6317::contig08017::g.6317::m.6317	43 kDa	2
FCGBP	IgGFc-binding protein-like [Chelonia mydas]	Gene.8658::contig10454::g.8658::m.8658	26 kDa	4
FCGBP	IgGFc-binding protein-like [Chrysemys picta bellii]	Gene.11145::HKD8FAB01BGITX::g.11145::m.11145 (+2)	62 kDa	5
FGB	fibrinogen beta chain [Tyto alba]	Gene.39746::HKD8FAB02I7T7L::g.39746::m.39746	48 kDa	4
GAPDH	glyceraldehyde-3-phosphate dehydrogenase [Lepisosteus oculatus]	Gene.868::contig02725::g.868::m.868	113 kDa	2
GMDS	GDP-mannose 4,6 dehydratase isoform X2 [Loxodonta africana]	Gene.5899::contig07650::g.5899::m.5899	194 kDa	5
GPI	phosphoglucose isomerase [Lepisosteus osseus]	Gene.4375::contig06493::g.4375::m.4375	14 kDa	2
GSN	gelsolin-like [Ictalurus punctatus]	Gene.2807::contig05516::g.2807::m.2807	14 kDa	4
GSTA1	glutathione S-transferase A-like [Scleropages formosus]	Gene.8581::contig10364::g.8581::m.8581	37 kDa	3
H1F0	H1 histone family member X S homeolog [Xenopus laevis]	Gene.7180::contig08840::g.7180::m.7180	24 kDa	2
H2A	histone H2A [Carassius auratus]	Gene.10903::contig13508::g.10903::m.10903	37 kDa	3
HBA1	Hemoglobin subunit alpha (P02020.1)	Gene.159::contig00747::g.159::m.159	19 kDa	4
HBD	Hemoglobin subunit deltaH	Gene.1837::contig04460::g.1837::m.1837	43 kDa	4
HIST2H2BE	histone H2B 5-like [Ficedula albicollis]	Gene.8450::contig10204::g.8450::m.8450	21 kDa	3
HIST4H4	histone H4-like isoform X2 [Dipodomys ordii]	Gene.8233::contig09958::g.8233::m.8233	21 kDa	3
HNRNPH3	heterogeneous nuclear ribonucleoprotein H isoform X7 [Meleagris gallopavo]	Gene.647::contig02254::g.647::m.647	49 kDa	5
HNRNPU	heterogeneous nuclear ribonucleoprotein K isoform X2 [Lepisosteus oculatus]	Gene.743::contig02456::g.743::m.743	14 kDa	3
HSPA	heat shock 70 kDa protein isoform X1 [Lepisosteus oculatus]	Gene.3753::contig06071::g.3753::m.3753	56 kDa	4
HSPA8	heat shock cognate 71 kDa protein-like [Xenopus tropicalis]	Gene.4186::contig06361::g.4186::m.4186 [2]	60 kDa	5
HSPA8	heat shock cognate 71 kDa protein-like [Xenopus tropicalis]	Gene.4186::contig06361::g.4186::m.4186	46 kDa	4
ILF2	Interleukin enhancer-binding factor 2 [Charadrius vociferus]	Gene.5996::contig07724::g.5996::m.5996	12 kDa	2
KRT	type II keratin 2 [Protopterus aethiopicus]	Gene.3808::contig06108::g.3808::m.3808	17 kDa	2
KRT16	type I keratin 16 [Protopterus aethiopicus]	Gene.5597::contig07402::g.5597::m.5597	28 kDa	2
KRT5	keratin, type II cytoskeletal 5-like [Pelodiscus sinensis]	Gene.474::contig01872::g.474::m.474 [2]	55 kDa	2
KRT5	keratin, type II cytoskeletal 5-like [Pelodiscus sinensis]	Gene.474::contig01872::g.474::m.474	42 kDa	4
KRT75	keratin, type II cytoskeletal 75 [Sorex araneus]	Gene.475::contig01877::g.475::m.475	11 kDa	2
KRT8	keratin, type II cytoskeletal 8-like [Lepisosteus oculatus]	Gene.4776::contig06787::g.4776::m.4776	12 kDa	2
LDHB	L-lactate dehydrogenase B chain [Sorex araneus]	Gene.6988::contig08638::g.6988::m.6988	14 kDa	2
LMAN1	mannose-specific lectin-like [Haplochromis burtoni]	Gene.8193::contig09913::g.8193::m.8193	18 kDa	2
LMNA	lamin [Aquila chrysaetos canadensis]	Gene.1999::contig05179::g.1999::m.1999	12 kDa	3
MDH1	malate dehydrogenase, peroxisomal isoform MDH1x [Macaca mulatta]	Gene.7071::contig08725::g.7071::m.7071	12 kDa	3
MPO	myeloperoxidase-like [Rhincodon typus]	Gene.21622::HKD8FAB01DJ9WI::g.21622::m.21622 (+1)	35 kDa	4
MVP	major vault protein [Latimeria chalumnae]	Gene.898::contig02783::g.898::m.898	17 kDa	2
PRDX3	thioredoxin-dependent peroxide reductase, mitochondrial [Manis javanica]	Gene.7675::contig09363::g.7675::m.7675	25 kDa	2
RNASE	ribonuclease-like [Chrysemys picta bellii]	Gene.5590::contig07394::g.5590::m.5590	71 kDa	3
RPS13	40S ribosomal protein S13 [Equus asinus]	Gene.10979::contig13663::g.10979::m.10979	42 kDa	15
RPSA	40S ribosomal protein SA [Heterocephalus glaber]	Gene.8251::contig09976::g.8251::m.8251	42 kDa	14
SELENBP1	selenium-binding protein 1 [Xenopus tropicalis]	Gene.4879::contig06872::g.4879::m.4879	34 kDa	2
SLC25A52	solute carrier family 25 member 5 [Apalone spinifera]	Gene.6955::contig08609::g.6955::m.6955	43 kDa	3
TAGCN1	translational activator GCN1 [Pelodiscus sinensis]	Gene.2047::contig05187::g.2047::m.2047	55 kDa	2
TALDO1	Transaldolase [Osmerus mordax]	Gene.6438::contig08136::g.6438::m.6438	25 kDa	2
TCN1	transcobalamin-1 [Chrysemys picta bellii]	Gene.5491::contig07317::g.5491::m.5491	22 kDa	2
TGM4	protein-glutamine gamma-glutamyltransferase K isoform X2 [Fukomys damarensis]	Gene.13900::HKD8FAB01CNTQF::g.13900::m.13900	71 kDa	3
TPI1	triose phosphate isomerase [Protopterus annectens]	Gene.5801::contig07574::g.5801::m.5801	15 kDa	2
TUBA1A	tubulin alpha-1A chain-like [Saccoglossus kowalevskii]	Gene.5565::contig07374::g.5565::m.5565 [2]	19 kDa	2
TUBA1A	tubulin alpha-1A chain-like [Saccoglossus kowalevskii]	Gene.5565::contig07374::g.5565::m.5565	29 kDa	2
TUBA1D	Tubulin alpha-1D chain [Myotis brandtii]	Gene.5339::contig07201::g.5339::m.5339	17 kDa	2
YWHAE	14-3-3 protein epsilon isoform X1 [Lepisosteus oculatus]	Gene.4374::contig06492::g.4374::m.4374	69 kDa	38
YWHAZ	14-3-3 protein zeta isoform X1 [Harpegnathos saltator]	Gene.4943::contig06921::g.4943::m.4943	69 kDa	38
YWHAZ	14-3-3 protein zeta/delta [Protobothrops mucrosquamatus]	Gene.3078::contig05671::g.3078::m.3078 [3]	69 kDa	0
YWHAZ	14-3-3 protein zeta/delta [Protobothrops mucrosquamatus]	Gene.3078::contig05671::g.3078::m.3078	42 kDa	17
YWHAZ	14-3-3-like protein [Xenopus laevis]	Gene.3231::contig05753::g.3231::m.3231	42 kDa	9
	actin beta/gamma 1 [Clonorchis sinensis]	Gene.28263::HKD8FAB02FW49I::g.28263::m.28263	19 kDa	0
	bryoporin-like [Astyanax mexicanus]	Gene.9431::contig11416::g.9431::m.9431	52 kDa	5
	cofilin-2-like [Scleropages formosus]	Gene.5712::contig07503::g.5712::m.5712	12 kDa	3
	cyclophilin A [Siniperca chuatsi]	Gene.1869::contig04534::g.1869::m.1869	19 kDa	4
	cytokeratin 8 [Protopterus dolloi]	Gene.473::contig01871::g.473::m.473	43 kDa	0
	fish-egg lectin-like [Alligator sinensis]	Gene.581::contig02152::g.581::m.581	15 kDa	3
	hypothetical protein [Burkholderia ubonensis]	Gene.14727::HKD8FAB01AQU41::g.14727::m.14727	20 kDa	0
	hypothetical protein A6R68_21905 [Neotoma lepida]	Gene.10984::contig13677::g.10984::m.10984	19 kDa	3
	sp|ALBU_BOVIN|	sp|ALBU_BOVIN| [2]	33 kDa	3
	sp|ALBU_BOVIN|	sp|ALBU_BOVIN|	33 kDa	2
	sp|ALBU_HUMAN|	sp|ALBU_HUMAN|	13 kDa	3
	sp|CAS1_BOVIN|	sp|CAS1_BOVIN|	28 kDa	2
	sp|K1C10_HUMAN|	sp|K1C10_HUMAN| [2]	15 kDa	2
	sp|K1C10_HUMAN|	sp|K1C10_HUMAN|	26 kDa	2
	sp|K1C15_SHEEP|	sp|K1C15_SHEEP|	36 kDa	2
	sp|K1C9_HUMAN|	sp|K1C9_HUMAN|	21 kDa	2
	sp|K22E_HUMAN|	sp|K22E_HUMAN|	19 kDa	3
	sp|K2C1_HUMAN|	sp|K2C1_HUMAN|	26 kDa	3
	sp|KCRM_HUMAN|	sp|KCRM_HUMAN|	29 kDa	2
	sp|TRYP_PIG|	sp|TRYP_PIG|	21 kDa	2
	uncharacterized protein LOC102354522 [Latimeria chalumnae]	Gene.3552::contig05932::g.3552::m.3552	12 kDa	2
