# Supplementary material for: Effects of Experimental Terrestrialization on the Skin Mucus Proteome of African Lungfish (Protopterus dolloi)
Source: Front Immunol. 2018 Jun 4;9:1259. doi: 10.3389/fimmu.2018.01259 (PMC5994560; doi:10.3389/fimmu.2018.01259)
Supplement: Supplementary file 5 [file Data_Sheet_4.XLSX]

## Sheet: Illumina_Con_BP
Supplementary Table 4: List of biological processes (BPs) in the free-swimming skin mucus of P. dolloi using the Illumina transcriptomic dataset
Category	Term	Count	%	PValue	Genes	List Total	Pop Hits	Pop Total	Fold Enrichment	Bonferroni	Benjamini	FDR
GOTERM_BP_DIRECT	GO:0098609~cell-cell adhesion	35	11.7057	1.16657e-19	ALDOA, CAST, LDHA, YWHAZ, RPL14, CAPZA1, HSPA1A, CAPZB, PRDX1, IQGAP1, PKM, EPCAM, PFN1, HNRNPK, PPL, RAB11B, IDH1, HSPA5, AHNAK, HSPA8, PLEC, ENO1, DBNL, RAN, FSCN1, S100A11, EEF2, YWHAE, PARK7, ANXA2, CORO1B, EVPL, PRDX6, CAPG, TMPO	294	271	16792	7.37656	2.07417e-16	2.07417e-16	1.97815e-16
GOTERM_BP_DIRECT	GO:0006094~gluconeogenesis	14	4.68227	3.41015e-13	ALDOA, GOT2, GPD1, GPI, TPI1, GOT1, ALDOB, FBP1, ENO3, PGK1, GAPDH, MDH2, MDH1, ENO1	294	44	16792	18.1732	6.06406e-10	3.03203e-10	5.78337e-10
GOTERM_BP_DIRECT	GO:0006928~movement of cell or subcellular component	15	5.01672	2.61915e-10	CAPZA2, CAPZA1, VIM, ARPC5, CAPZB, TPM3, VCL, ACTR3, ACTR2, TUBB, ARPC3, ARPC2, TXN, ARHGDIA, ARHGDIB	294	86	16792	9.96203	4.65684e-07	1.55228e-07	4.44128e-07
GOTERM_BP_DIRECT	GO:0043488~regulation of mRNA stability	16	5.35117	3.04627e-10	YWHAZ, HSPA1A, PSMA7, PSMA2, PSMA1, PSMC5, SET, PSME1, PSMB1, PSMA5, PSMA4, PSMB3, PSMB2, ANP32A, HSPA8, RPS27A	294	103	16792	8.87233	5.41627e-07	1.35407e-07	5.16555e-07
GOTERM_BP_DIRECT	GO:0061621~canonical glycolysis	10	3.34448	3.19529e-10	ALDOA, PKM, GPI, TPI1, ALDOB, PKLR, ENO3, PGK1, GAPDH, ENO1	294	26	16792	21.9676	5.68123e-07	1.13625e-07	5.41824e-07
GOTERM_BP_DIRECT	GO:0098869~cellular oxidant detoxification	12	4.01338	3.28442e-08	GSTA1, MGST3, GPX1, PRDX6, TXN, GSTT1, PRDX5, PRDX3, HBA1, GSTO1, PARK7, GSTP1	294	70	16792	9.79125	5.83954e-05	9.7328e-06	5.56938e-05
GOTERM_BP_DIRECT	GO:0030855~epithelial cell differentiation	12	4.01338	3.28442e-08	GSTA1, RPSA, ANXA7, CASP6, HNRNPH3, CBR1, LGALS3, TAGLN, BDH2, PGK1, ANXA4, VDAC1	294	70	16792	9.79125	5.83954e-05	9.7328e-06	5.56938e-05
GOTERM_BP_DIRECT	GO:0006096~glycolytic process	9	3.01003	9.56279e-08	ALDOA, GPI, LDHA, TPI1, ALDOB, ENO3, PGK1, GAPDH, ENO1	294	34	16792	15.1188	0.000170012	2.42892e-05	0.000162156
GOTERM_BP_DIRECT	GO:0038061~NIK/NF-kappaB signaling	11	3.67893	1.99867e-07	PSMA2, PSMA1, PSMC5, PSMB1, PSME1, PSMA5, PSMA4, PSMB3, PSMB2, PSMA7, RPS27A	294	66	16792	9.51927	0.000355301	4.44195e-05	0.000338913
GOTERM_BP_DIRECT	GO:0006521~regulation of cellular amino acid metabolic process	10	3.34448	2.1224e-07	PSMA2, PSMA1, PSMC5, PSMB1, PSME1, PSMA5, PSMA4, PSMB3, PSMB2, PSMA7	294	51	16792	11.1991	0.000377292	4.19284e-05	0.000359894
GOTERM_BP_DIRECT	GO:0051436~negative regulation of ubiquitin-protein ligase activity involved in mitotic cell cycle	11	3.67893	4.05055e-07	PSMA2, PSMA1, PSMC5, PSMB1, PSME1, PSMA5, PSMA4, PSMB3, PSMB2, PSMA7, RPS27A	294	71	16792	8.8489	0.000719928	7.20162e-05	0.000686847
GOTERM_BP_DIRECT	GO:0060071~Wnt signaling pathway, planar cell polarity pathway	12	4.01338	5.80719e-07	PSMA2, PFN1, PSMA1, PSMC5, PSMB1, PSME1, PSMA5, PSMA4, PSMB3, PSMB2, PSMA7, RPS27A	294	92	16792	7.44987	0.00103199	9.38609e-05	0.000984718
GOTERM_BP_DIRECT	GO:0051437~positive regulation of ubiquitin-protein ligase activity involved in regulation of mitotic cell cycle transition	11	3.67893	7.75428e-07	PSMA2, PSMA1, PSMC5, PSMB1, PSME1, PSMA5, PSMA4, PSMB3, PSMB2, PSMA7, RPS27A	294	76	16792	8.26674	0.00137776	0.000114886	0.00131488
GOTERM_BP_DIRECT	GO:0031145~anaphase-promoting complex-dependent catabolic process	11	3.67893	1.11766e-06	PSMA2, PSMA1, PSMC5, PSMB1, PSME1, PSMA5, PSMA4, PSMB3, PSMB2, PSMA7, RPS27A	294	79	16792	7.95281	0.00198523	0.00015285	0.00189519
GOTERM_BP_DIRECT	GO:0002479~antigen processing and presentation of exogenous peptide antigen via MHC class I, TAP-dependent	10	3.34448	1.37476e-06	PSMA2, PSMA1, PSMC5, PSMB1, PSME1, PSMA5, PSMA4, PSMB3, PSMB2, PSMA7	294	63	16792	9.06598	0.00244134	0.00017458	0.00233115
GOTERM_BP_DIRECT	GO:1901687~glutathione derivative biosynthetic process	7	2.34114	1.58138e-06	GSTA1, MGST3, GSTM3, GSTT1, GSTO1, GSTP1, HPGDS	294	22	16792	18.1732	0.00280774	0.000187429	0.0026815
GOTERM_BP_DIRECT	GO:0051603~proteolysis involved in cellular protein catabolic process	9	3.01003	1.60796e-06	PSMA2, PSMA1, PSMB1, PSMA4, PSMB3, PSMB2, HSPA5, CAPN2, PSMA7	294	48	16792	10.7092	0.00285487	0.000178669	0.00272657
GOTERM_BP_DIRECT	GO:0006749~glutathione metabolic process	9	3.01003	5.36385e-06	GSTA1, GPX1, GSTM3, ETHE1, GSTT1, IDH1, CLIC1, GSTO1, GSTP1	294	56	16792	9.1793	0.00949162	0.00056084	0.00909507
GOTERM_BP_DIRECT	GO:0033209~tumor necrosis factor-mediated signaling pathway	12	4.01338	6.92181e-06	PSMA2, PSMA1, PSMC5, PSMB1, PSME1, PSMA5, PSMA4, PSMB3, KRT8, PSMB2, PSMA7, RPS27A	294	118	16792	5.80837	0.0122316	0.00068349	0.0117366
GOTERM_BP_DIRECT	GO:0090263~positive regulation of canonical Wnt signaling pathway	12	4.01338	8.14169e-06	PSMA2, JUP, PSMA1, PSMC5, PSMB1, PSME1, PSMA5, PSMA4, PSMB3, PSMB2, PSMA7, RPS27A	294	120	16792	5.71156	0.0143717	0.000761604	0.0138049
GOTERM_BP_DIRECT	GO:0005975~carbohydrate metabolic process	14	4.68227	1.18158e-05	LDHB, LDHA, GNPDA1, TALDO1, HEXB, GALK2, GPI, GALM, GFPT1, AKR1B1, IDH2, ALDH2, MDH2, MDH1	294	174	16792	4.59551	0.0207895	0.00104988	0.0200342
GOTERM_BP_DIRECT	GO:0002223~stimulatory C-type lectin receptor signaling pathway	11	3.67893	1.50208e-05	PSMA2, PSMA1, PSMC5, PSMB1, PSME1, PSMA5, PSMA4, PSMB3, PSMB2, PSMA7, RPS27A	294	105	16792	5.98354	0.0263538	0.00127096	0.0254677
GOTERM_BP_DIRECT	GO:0042744~hydrogen peroxide catabolic process	6	2.00669	1.95464e-05	GPX1, PRDX6, PRDX5, PRDX3, HBA1, PRDX1	294	20	16792	17.1347	0.0341568	0.00157847	0.0331395
GOTERM_BP_DIRECT	GO:0048025~negative regulation of mRNA splicing, via spliceosome	6	2.00669	2.52899e-05	HNRNPK, SRSF10, SRSF9, PTBP1, HNRNPA2B1, RBMX	294	21	16792	16.3188	0.04397	0.00195313	0.0428753
GOTERM_BP_DIRECT	GO:0034314~Arp2/3 complex-mediated actin nucleation	6	2.00669	3.2263e-05	ACTR3, ACTR2, ARPC3, ARPC2, ARPC4, ARPC5	294	22	16792	15.577	0.0557502	0.00238733	0.0546941
GOTERM_BP_DIRECT	GO:0000398~mRNA splicing, via spliceosome	15	5.01672	3.70714e-05	SRSF10, SNRPD3, TRA2A, HNRNPA2B1, PTBP1, RBMX, HNRNPU, SRSF3, NONO, HNRNPM, HNRNPH3, HNRNPK, SRSF9, PSPC1, HSPA8	294	222	16792	3.85917	0.0637888	0.00263309	0.0628432
GOTERM_BP_DIRECT	GO:0000302~response to reactive oxygen species	7	2.34114	5.38888e-05	GPX1, PRDX6, TXN, PRDX5, PRDX3, PRDX1, GSTP1	294	39	16792	10.2515	0.0913696	0.00367848	0.0913397
GOTERM_BP_DIRECT	GO:0045454~cell redox homeostasis	9	3.01003	5.78983e-05	GPX1, PDIA3, PRDX6, TXN, PDIA6, PRDX5, PRDX3, PDIA4, PRDX1	294	77	16792	6.67585	0.0978244	0.00380556	0.0981325
GOTERM_BP_DIRECT	GO:0038095~Fc-epsilon receptor signaling pathway	13	4.34783	7.00939e-05	PSMA2, PSMA1, PSMC5, PSMB1, PSME1, PSMA5, PSMA4, PSMB3, PSMB2, MAPK3, PSMA7, IGLC1, RPS27A	294	178	16792	4.17137	0.117178	0.00444123	0.118791
GOTERM_BP_DIRECT	GO:0051016~barbed-end actin filament capping	5	1.67224	7.91848e-05	GSN, CAPZA2, CAPZA1, CAPG, CAPZB	294	14	16792	20.3984	0.131334	0.00484328	0.134189
GOTERM_BP_DIRECT	GO:0006099~tricarboxylic acid cycle	6	2.00669	0.000131642	ACO2, IDH2, IDH1, MDH2, PDHB, MDH1	294	29	16792	11.817	0.208698	0.00777214	0.222991
GOTERM_BP_DIRECT	GO:0043066~negative regulation of apoptotic process	21	7.02341	0.000152334	YWHAZ, ANXA1, PRDX5, PRDX3, ANXA5, ANXA4, FLNA, PARK7, EPCAM, PA2G4, HSP90B1, HNRNPK, PHB2, ARF4, TPT1, HSPA5, HSPD1, ARHGDIA, RPS27A, GSTP1, HSPA9	294	455	16792	2.63611	0.237285	0.00869972	0.257999
GOTERM_BP_DIRECT	GO:0015031~protein transport	19	6.35452	0.00021065	RAB2A, GDI1, RAB7A, GDI2, SCAMP2, RAB5B, ACTN4, RAB3D, SELENBP1, CD63, LMAN1, MYH9, HSP90B1, ARF1, ARF4, RAB5A, RAB11A, PDCD6IP, MVP	294	395	16792	2.74733	0.312419	0.0116373	0.356599
GOTERM_BP_DIRECT	GO:1900026~positive regulation of substrate adhesion-dependent cell spreading	6	2.00669	0.000213879	OLFM4, APOA1, FGB, ARPC2, CALR, FLNA	294	32	16792	10.7092	0.316356	0.0114586	0.362056
GOTERM_BP_DIRECT	GO:0006614~SRP-dependent cotranslational protein targeting to membrane	9	3.01003	0.000237264	RPL18, RPSA, RPS18, RPL14, RPL22, RPLP0, RPL21, RPS27A, RPS3	294	94	16792	5.46852	0.344204	0.0123323	0.401567
GOTERM_BP_DIRECT	GO:0006334~nucleosome assembly	10	3.34448	0.000239909	H1F0, HIST4H4, HMGB2, SET, ANP32B, HIST2H2BE, ANP32E, H2AFY2, ANP32A, H2AFX	294	119	16792	4.79963	0.347282	0.0121149	0.406035
GOTERM_BP_DIRECT	GO:0016032~viral process	16	5.35117	0.000256659	RAN, VIM, PSMA7, YWHAE, VDAC1, HNRNPK, SET, PSMB1, PSMA4, PSMB3, KRT8, MAPK3, PSMB2, H2AFX, HSPD1, HSPA8	294	299	16792	3.05636	0.366438	0.0125977	0.434325
GOTERM_BP_DIRECT	GO:0050852~T cell receptor signaling pathway	11	3.67893	0.0002749	PSMA2, PSMA1, PSMC5, PSMB1, PSME1, PSMA5, PSMA4, PSMB3, PSMB2, PSMA7, RPS27A	294	148	16792	4.24508	0.386663	0.013125	0.465126
GOTERM_BP_DIRECT	GO:0034976~response to endoplasmic reticulum stress	8	2.67559	0.000330136	HSP90B1, PDIA3, EIF2S1, TARDBP, PDIA6, EEF2, PDIA4, AGR2	294	75	16792	6.09234	0.444051	0.0153307	0.558338
GOTERM_BP_DIRECT	GO:0002576~platelet degranulation	9	3.01003	0.000442847	ALDOA, TF, APOA1, ACTN4, FGB, WDR1, CD63, FLNA, VCL	294	103	16792	4.99069	0.545045	0.0199912	0.748287
GOTERM_BP_DIRECT	GO:0090090~negative regulation of canonical Wnt signaling pathway	11	3.67893	0.000591496	PSMA2, PSMA1, PSMC5, PSMB1, PSME1, PSMA5, PSMA4, PSMB3, PSMB2, PSMA7, RPS27A	294	163	16792	3.85443	0.650758	0.0259569	0.998277
GOTERM_BP_DIRECT	GO:0050821~protein stabilization	10	3.34448	0.000642084	PFN1, HSP90AA1, APOA1, PHB2, HSPA1A, HSPD1, CALR, GAPDH, FLNA, PARK7	294	136	16792	4.19968	0.680818	0.0274691	1.08322
GOTERM_BP_DIRECT	GO:0006413~translational initiation	10	3.34448	0.000676938	RPL18, RPSA, RPS18, RPL14, RPL22, RPLP0, EIF2S1, RPL21, RPS27A, RPS3	294	137	16792	4.16903	0.700009	0.0282598	1.1417
GOTERM_BP_DIRECT	GO:0019083~viral transcription	9	3.01003	0.000774091	RPL18, RPSA, RPS18, RPL14, RPL22, RPLP0, RPL21, RPS27A, RPS3	294	112	16792	4.58965	0.747632	0.0315129	1.30455
GOTERM_BP_DIRECT	GO:0043161~proteasome-mediated ubiquitin-dependent protein catabolic process	12	4.01338	0.000900894	PSMA2, PSMA1, PSMC5, PSMB1, VCP, PSME1, PSMA5, PSMA4, PSMB3, PSMB2, PSMA7, RPS27A	294	203	16792	3.37629	0.79861	0.0357655	1.51671
GOTERM_BP_DIRECT	GO:0006107~oxaloacetate metabolic process	4	1.33779	0.0010293	GOT2, GOT1, MDH2, MDH1	294	12	16792	19.0385	0.839752	0.0398729	1.73111
GOTERM_BP_DIRECT	GO:0000184~nuclear-transcribed mRNA catabolic process, nonsense-mediated decay	9	3.01003	0.00115002	RPL18, RPSA, RPS18, RPL14, RPL22, RPLP0, RPL21, RPS27A, RPS3	294	119	16792	4.31967	0.870738	0.0435018	1.93229
GOTERM_BP_DIRECT	GO:0006397~mRNA processing	11	3.67893	0.00121586	KHDRBS1, NONO, LGALS3, ZNF326, SFPQ, SRSF9, TARDBP, PTBP1, HNRNPA2B1, AKAP8L, PTBP3	294	179	16792	3.5099	0.885034	0.0449808	2.04185
GOTERM_BP_DIRECT	GO:0006457~protein folding	11	3.67893	0.00126675	HSP90B1, HSP90AA1, PDIA3, TXN, PDIA6, CALR3, PDIA4, CALR, LMAN1, HSPA8, HSPA9	294	180	16792	3.4904	0.894992	0.0458672	2.12646
GOTERM_BP_DIRECT	GO:0034975~protein folding in endoplasmic reticulum	4	1.33779	0.00132088	HSP90B1, PDIA3, HSPA5, CALR	294	13	16792	17.574	0.904638	0.0468289	2.21636
GOTERM_BP_DIRECT	GO:0007264~small GTPase mediated signal transduction	13	4.34783	0.00133267	RAB2A, GDI1, RAB7A, GDI2, RAB3D, RAB5B, ARF1, RAN, ARF4, RAB5A, RAB11B, RAB11A, RAB27A	294	246	16792	3.01831	0.90662	0.0463146	2.23594
GOTERM_BP_DIRECT	GO:0010467~gene expression	6	2.00669	0.00144885	HNRNPM, HNRNPK, PTBP1, HNRNPA2B1, RBMX, HNRNPU	294	48	16792	7.13946	0.924069	0.0492913	2.42861
GOTERM_BP_DIRECT	GO:0000209~protein polyubiquitination	11	3.67893	0.00148799	PSMA2, PSMA1, PSMC5, PSMB1, PSME1, PSMA5, PSMA4, PSMB3, PSMB2, PSMA7, RPS27A	294	184	16792	3.41452	0.929181	0.0496413	2.49345
GOTERM_BP_DIRECT	GO:0007596~blood coagulation	11	3.67893	0.00148799	FGB, ANXA8L1, CAPZA2, CAPZA1, RAB5A, HBE1, LMAN1, ANXA5, CAPZB, HBD, RAB27A	294	184	16792	3.41452	0.929181	0.0496413	2.49345
GOTERM_BP_DIRECT	GO:0006754~ATP biosynthetic process	5	1.67224	0.00152897	ALDOA, PKM, ATP5B, PKLR, ATP5A1	294	29	16792	9.84753	0.934164	0.0500367	2.56128
GOTERM_BP_DIRECT	GO:1901224~positive regulation of NIK/NF-kappaB signaling	4	1.33779	0.00165953	HMGB1, ACTN4, CALR, RPS3	294	14	16792	16.3188	0.947822	0.0532184	2.7771
GOTERM_BP_DIRECT	GO:0051017~actin filament bundle assembly	5	1.67224	0.00174024	CORO1B, EZR, ACTN4, FSCN1, PLS3	294	30	16792	9.51927	0.954808	0.0547504	2.9103
GOTERM_BP_DIRECT	GO:0038096~Fc-gamma receptor signaling pathway involved in phagocytosis	9	3.01003	0.0017445	ACTR3, ACTR2, HSP90AA1, ARPC3, ARPC2, MAPK3, ARPC4, ARPC5, IGLC1	294	127	16792	4.04757	0.95515	0.0539277	2.91733
GOTERM_BP_DIRECT	GO:0042542~response to hydrogen peroxide	6	2.00669	0.00190503	GPX1, LDHA, EEF2, PRDX3, HSPD1, HBA1	294	51	16792	6.71949	0.966304	0.0577459	3.18171
GOTERM_BP_DIRECT	GO:0042026~protein refolding	4	1.33779	0.00204778	HSP90AA1, HSPA1A, HSPD1, HSPA8	294	15	16792	15.2308	0.973871	0.0609058	3.41626
GOTERM_BP_DIRECT	GO:0046034~ATP metabolic process	5	1.67224	0.00222194	ATP6V1A, VCP, ATP5B, HSPA1A, HSPA8	294	32	16792	8.92432	0.980842	0.0648367	3.70168
GOTERM_BP_DIRECT	GO:0000165~MAPK cascade	13	4.34783	0.00225539	PSMA2, PSMA1, PSMC5, PSMB1, PSME1, PSMA5, PSMA4, PSMB3, PSMB2, MAPK3, PEBP1, PSMA7, RPS27A	294	262	16792	2.83398	0.98195	0.0647209	3.75641
GOTERM_BP_DIRECT	GO:0045109~intermediate filament organization	4	1.33779	0.00248803	EPPK1, VIM, KRT2, DSP	294	16	16792	14.2789	0.988076	0.0700368	4.13622
GOTERM_BP_DIRECT	GO:0008380~RNA splicing	10	3.34448	0.00258341	NONO, HNRNPH3, LGALS3, ZNF326, SFPQ, SNRPD3, TARDBP, PTBP1, AKAP8L, PTBP3	294	166	16792	3.4407	0.989941	0.0714968	4.29154
GOTERM_BP_DIRECT	GO:0008152~metabolic process	10	3.34448	0.00280161	GSTA1, GSTM3, ACO2, CNDP2, TKT, UAP1L1, GSTO1, ACAT1, GSTP1, ENOSF1	294	168	16792	3.39974	0.993182	0.0761251	4.64595
GOTERM_BP_DIRECT	GO:0006102~isocitrate metabolic process	3	1.00334	0.00293056	ACO2, IDH2, IDH1	294	5	16792	34.2694	0.994583	0.0782989	4.85483
GOTERM_BP_DIRECT	GO:0008360~regulation of cell shape	9	3.01003	0.00320276	ALDOA, ANXA7, EZR, HEXB, ANXA1, WDR1, MYH9, ARHGDIA, MYH10	294	140	16792	3.67172	0.996666	0.0840086	5.29431
GOTERM_BP_DIRECT	GO:0017148~negative regulation of translation	6	2.00669	0.0033663	CIRBP, ILF3, CALR, GAPDH, RPS3, PURA	294	58	16792	5.90852	0.99751	0.0868353	5.55745
GOTERM_BP_DIRECT	GO:0006103~2-oxoglutarate metabolic process	4	1.33779	0.00353314	GOT2, GOT1, IDH2, IDH1	294	18	16792	12.6924	0.998151	0.08965	5.82519
GOTERM_BP_DIRECT	GO:0006531~aspartate metabolic process	3	1.00334	0.00434527	GOT2, GOT1, ASS1	294	6	16792	28.5578	0.999566	0.10762	7.11826
GOTERM_BP_DIRECT	GO:0070527~platelet aggregation	5	1.67224	0.00553571	FGB, CLIC1, MYH9, FLNA, VCL	294	41	16792	6.96532	0.999948	0.133281	8.98351
GOTERM_BP_DIRECT	GO:0006734~NADH metabolic process	3	1.00334	0.00601349	VCP, MDH2, MDH1	294	7	16792	24.4781	0.999978	0.142045	9.72217
GOTERM_BP_DIRECT	GO:0030388~fructose 1,6-bisphosphate metabolic process	3	1.00334	0.00601349	ALDOA, ALDOB, FBP1	294	7	16792	24.4781	0.999978	0.142045	9.72217
GOTERM_BP_DIRECT	GO:0006002~fructose 6-phosphate metabolic process	3	1.00334	0.007926	TALDO1, GFPT1, FBP1	294	8	16792	21.4184	0.999999	0.180676	12.6228
GOTERM_BP_DIRECT	GO:0032872~regulation of stress-activated MAPK cascade	3	1.00334	0.007926	MAPK3, PRDX1, GSTP1	294	8	16792	21.4184	0.999999	0.180676	12.6228
GOTERM_BP_DIRECT	GO:0055114~oxidation-reduction process	20	6.68896	0.00807859	CYB5R3, GDI1, LDHB, GDI2, PTGR1, LDHA, PDIA3, HSD17B14, PRDX5, PRDX1, FTH1, ALDH3B1, CBR1, PRDX6, HSDL2, TXN, AKR1B1, TSTA3, GSTO1, ALDH9A1	294	592	16792	1.92958	0.999999	0.18152	12.8504
GOTERM_BP_DIRECT	GO:0006913~nucleocytoplasmic transport	4	1.33779	0.00910268	SET, RAN, ANP32E, ANP32A	294	25	16792	9.1385	1	0.199662	14.3637
GOTERM_BP_DIRECT	GO:0007584~response to nutrient	6	2.00669	0.00945266	PKM, LDHA, APOA1, AHCY, ASS1, PKLR	294	74	16792	4.631	1	0.204035	14.8751
GOTERM_BP_DIRECT	GO:0031424~keratinization	5	1.67224	0.00967387	EVPL, KRT16, PPL, TGM1, KRT2	294	48	16792	5.94955	1	0.205825	15.1969
GOTERM_BP_DIRECT	GO:0043086~negative regulation of catalytic activity	6	2.00669	0.00998716	SET, ANP32E, ANXA5, ANXA4, ANXA3, ANXA2	294	75	16792	4.56925	1	0.209288	15.6506
GOTERM_BP_DIRECT	GO:0036500~ATF6-mediated unfolded protein response	3	1.00334	0.0100738	HSP90B1, HSPA5, CALR	294	9	16792	19.0385	1	0.208475	15.7758
GOTERM_BP_DIRECT	GO:0021762~substantia nigra development	5	1.67224	0.0103924	LDHA, ENO3, HSPA5, YWHAE, S100A1	294	49	16792	5.82813	1	0.211901	16.2342
GOTERM_BP_DIRECT	GO:0030216~keratinocyte differentiation	6	2.00669	0.010542	EVPL, KRT16, TGM1, ANXA1, DSP, SCEL	294	76	16792	4.50913	1	0.212209	16.4487
GOTERM_BP_DIRECT	GO:0006000~fructose metabolic process	3	1.00334	0.0124482	ALDOA, ALDOB, FBP1	294	10	16792	17.1347	1	0.243005	19.1366
GOTERM_BP_DIRECT	GO:0043534~blood vessel endothelial cell migration	3	1.00334	0.0124482	GPX1, APOA1, MYH9	294	10	16792	17.1347	1	0.243005	19.1366
GOTERM_BP_DIRECT	GO:0006364~rRNA processing	10	3.34448	0.0130499	RPL18, RPSA, RPS18, PA2G4, RPL14, RPL22, RPLP0, RPL21, RPS27A, RPS3	294	214	16792	2.66896	1	0.250492	19.9679
GOTERM_BP_DIRECT	GO:0006048~UDP-N-acetylglucosamine biosynthetic process	3	1.00334	0.0150407	GNPDA1, GFPT1, UAP1L1	294	11	16792	15.577	1	0.280072	22.6618
GOTERM_BP_DIRECT	GO:0006098~pentose-phosphate shunt	3	1.00334	0.0150407	TPI1, TALDO1, TKT	294	11	16792	15.577	1	0.280072	22.6618
GOTERM_BP_DIRECT	GO:0043486~histone exchange	3	1.00334	0.0150407	ANP32B, ANP32E, ANP32A	294	11	16792	15.577	1	0.280072	22.6618
GOTERM_BP_DIRECT	GO:0008544~epidermis development	6	2.00669	0.0165089	EVPL, KRT5, KRT16, KRT2, DSP, SCEL	294	85	16792	4.03169	1	0.299947	24.5935
GOTERM_BP_DIRECT	GO:0010628~positive regulation of gene expression	11	3.67893	0.0170421	EZR, ACTA2, GSN, VIM, HSPA1A, CALR, AGR2, PARK7, HNRNPU, RPS3, RAB27A	294	262	16792	2.39799	1	0.304993	25.2838
GOTERM_BP_DIRECT	GO:0048013~ephrin receptor signaling pathway	6	2.00669	0.0172857	ACTR3, ACTR2, ARPC3, ARPC2, ARPC4, ARPC5	294	86	16792	3.98481	1	0.305621	25.5972
GOTERM_BP_DIRECT	GO:0000050~urea cycle	3	1.00334	0.017843	ASS1, NMRAL1, ASL	294	12	16792	14.2789	1	0.310801	26.3094
GOTERM_BP_DIRECT	GO:0048024~regulation of mRNA splicing, via spliceosome	3	1.00334	0.017843	SRSF3, KHDRBS1, SRSF10	294	12	16792	14.2789	1	0.310801	26.3094
GOTERM_BP_DIRECT	GO:0036498~IRE1-mediated unfolded protein response	5	1.67224	0.0195109	GFPT1, LMNA, HDGF, PDIA6, HSPA5	294	59	16792	4.84031	1	0.331475	28.4029
GOTERM_BP_DIRECT	GO:0030433~ER-associated ubiquitin-dependent protein catabolic process	5	1.67224	0.0206259	HSP90B1, PSMC5, VCP, ERLIN2, HSPA5	294	60	16792	4.75964	1	0.343672	29.7711
GOTERM_BP_DIRECT	GO:0032355~response to estradiol	6	2.00669	0.021533	GPI, ASS1, ANXA1, EEF2, CALR, GSTP1	294	91	16792	3.76587	1	0.352655	30.866
GOTERM_BP_DIRECT	GO:0006911~phagocytosis, engulfment	4	1.33779	0.0228047	GSN, MYH9, IGHM, IGLC1	294	35	16792	6.5275	1	0.366019	32.3739
GOTERM_BP_DIRECT	GO:0000380~alternative mRNA splicing, via spliceosome	3	1.00334	0.024045	HNRNPM, SFPQ, PTBP1	294	14	16792	12.2391	1	0.378452	33.8147
GOTERM_BP_DIRECT	GO:0034599~cellular response to oxidative stress	5	1.67224	0.0254729	GPX1, HSPA1A, PRDX3, PARK7, ALDH3B1	294	64	16792	4.46216	1	0.392662	35.4377
GOTERM_BP_DIRECT	GO:0030036~actin cytoskeleton organization	7	2.34114	0.0265327	PFN1, CORO1B, RAN, FSCN1, CAP1, ARPC5, CAPZB	294	130	16792	3.07546	1	0.401967	36.6179
GOTERM_BP_DIRECT	GO:0043627~response to estrogen	5	1.67224	0.0267826	GSTM3, LDHA, HSP90AA1, APOA1, HSPD1	294	65	16792	4.39351	1	0.401602	36.8934
GOTERM_BP_DIRECT	GO:0015671~oxygen transport	3	1.00334	0.0274292	HBA1, HBE1, HBD	294	15	16792	11.4231	1	0.405795	37.6005
GOTERM_BP_DIRECT	GO:0043403~skeletal muscle tissue regeneration	3	1.00334	0.0274292	PKM, GPX1, ENO3	294	15	16792	11.4231	1	0.405795	37.6005
GOTERM_BP_DIRECT	GO:0006309~apoptotic DNA fragmentation	3	1.00334	0.0274292	H1F0, HMGB1, HMGB2	294	15	16792	11.4231	1	0.405795	37.6005
GOTERM_BP_DIRECT	GO:2001237~negative regulation of extrinsic apoptotic signaling pathway	4	1.33779	0.0282979	LGALS3, LMNA, PARK7, GSTP1	294	38	16792	6.01217	1	0.41237	38.5389
GOTERM_BP_DIRECT	GO:0010592~positive regulation of lamellipodium assembly	3	1.00334	0.0309922	HSP90AA1, ARPC2, FSCN1	294	16	16792	10.7092	1	0.43846	41.3656
GOTERM_BP_DIRECT	GO:0001666~response to hypoxia	8	2.67559	0.0314342	PKM, LDHA, HSP90B1, AHCY, ACTN4, PKLR, HSPD1, CAPN2	294	172	16792	2.65654	1	0.4398	41.8175
GOTERM_BP_DIRECT	GO:0043154~negative regulation of cysteine-type endopeptidase activity involved in apoptotic process	5	1.67224	0.0324199	GPX1, GPI, PRDX5, PRDX3, YWHAE	294	69	16792	4.13881	1	0.446723	42.8135
GOTERM_BP_DIRECT	GO:0042981~regulation of apoptotic process	9	3.01003	0.0337227	CASP6, OLFM4, ACTN4, VCP, ANP32E, ANP32A, TPT1, CALR, RPS3	294	213	16792	2.41334	1	0.456612	44.1052
GOTERM_BP_DIRECT	GO:0006097~glyoxylate cycle	2	0.668896	0.0345941	IDH2, IDH1	294	2	16792	57.1156	1	0.461936	44.9538
GOTERM_BP_DIRECT	GO:0016344~meiotic chromosome movement towards spindle pole	2	0.668896	0.0345941	ACTR3, ACTR2	294	2	16792	57.1156	1	0.461936	44.9538
GOTERM_BP_DIRECT	GO:0046166~glyceraldehyde-3-phosphate biosynthetic process	2	0.668896	0.0345941	TPI1, TKT	294	2	16792	57.1156	1	0.461936	44.9538
GOTERM_BP_DIRECT	GO:0033206~meiotic cytokinesis	2	0.668896	0.0345941	ACTR3, ACTR2	294	2	16792	57.1156	1	0.461936	44.9538
GOTERM_BP_DIRECT	GO:0019550~glutamate catabolic process to aspartate	2	0.668896	0.0345941	GOT2, GOT1	294	2	16792	57.1156	1	0.461936	44.9538
GOTERM_BP_DIRECT	GO:0005999~xylulose biosynthetic process	2	0.668896	0.0345941	TALDO1, TKT	294	2	16792	57.1156	1	0.461936	44.9538
GOTERM_BP_DIRECT	GO:0042351~'de novo' GDP-L-fucose biosynthetic process	2	0.668896	0.0345941	GMDS, TSTA3	294	2	16792	57.1156	1	0.461936	44.9538
GOTERM_BP_DIRECT	GO:1903923~positive regulation of protein processing in phagocytic vesicle	2	0.668896	0.0345941	GSN, MYH9	294	2	16792	57.1156	1	0.461936	44.9538
GOTERM_BP_DIRECT	GO:0097350~neutrophil clearance	2	0.668896	0.0345941	HMGB1, ANXA1	294	2	16792	57.1156	1	0.461936	44.9538
GOTERM_BP_DIRECT	GO:0051054~positive regulation of DNA metabolic process	2	0.668896	0.0345941	PFN1, ANXA3	294	2	16792	57.1156	1	0.461936	44.9538
GOTERM_BP_DIRECT	GO:0016482~cytosolic transport	2	0.668896	0.0345941	ACTR2, SRSF10	294	2	16792	57.1156	1	0.461936	44.9538
GOTERM_BP_DIRECT	GO:0019551~glutamate catabolic process to 2-oxoglutarate	2	0.668896	0.0345941	GOT2, GOT1	294	2	16792	57.1156	1	0.461936	44.9538
GOTERM_BP_DIRECT	GO:0006376~mRNA splice site selection	3	1.00334	0.0347268	SRSF10, SRSF9, RBMX	294	17	16792	10.0792	1	0.459952	45.082
GOTERM_BP_DIRECT	GO:0016241~regulation of macroautophagy	4	1.33779	0.0411893	ATP6V1A, CAPNS1, GAPDH, CAPN1	294	44	16792	5.19233	1	0.516195	50.9944
GOTERM_BP_DIRECT	GO:1900034~regulation of cellular response to heat	5	1.67224	0.0420838	HSP90AA1, MAPK3, HSPA1A, YWHAE, HSPA8	294	75	16792	3.80771	1	0.520518	51.764
GOTERM_BP_DIRECT	GO:0048260~positive regulation of receptor-mediated endocytosis	3	1.00334	0.042683	TF, HNRNPK, ANXA2	294	19	16792	9.01826	1	0.522238	52.273
GOTERM_BP_DIRECT	GO:0006979~response to oxidative stress	6	2.00669	0.0435939	GPX1, KRT1, IDH1, PRDX5, PRDX3, RPS3	294	110	16792	3.1154	1	0.526519	53.0373
GOTERM_BP_DIRECT	GO:0022617~extracellular matrix disassembly	5	1.67224	0.0438361	CAPNS1, GSN, CAPG, CAPN2, CAPN1	294	76	16792	3.75761	1	0.525202	53.2386
GOTERM_BP_DIRECT	GO:0006898~receptor-mediated endocytosis	8	2.67559	0.0449944	DBNL, HSP90B1, HSP90AA1, APOA1, CAP1, HBA1, CALR, IGLC1	294	186	16792	2.45659	1	0.531361	54.1899
GOTERM_BP_DIRECT	GO:0031100~organ regeneration	4	1.33779	0.0485654	PKM, APOA1, GSTP1, ANXA3	294	47	16792	4.86091	1	0.556066	57.0095
GOTERM_BP_DIRECT	GO:0031532~actin cytoskeleton reorganization	4	1.33779	0.0485654	EZR, ANXA1, MYH9, FLNA	294	47	16792	4.86091	1	0.556066	57.0095
GOTERM_BP_DIRECT	GO:0006909~phagocytosis	4	1.33779	0.0511582	ANXA11, RAB5A, ANXA1, ANXA3	294	48	16792	4.75964	1	0.572074	58.9535
GOTERM_BP_DIRECT	GO:0042730~fibrinolysis	3	1.00334	0.0512437	FGB, KRT1, ANXA2	294	21	16792	8.15938	1	0.569411	59.0161
GOTERM_BP_DIRECT	GO:0032402~melanosome transport	3	1.00334	0.0512437	RAB11B, RAB11A, RAB27A	294	21	16792	8.15938	1	0.569411	59.0161
GOTERM_BP_DIRECT	GO:0045921~positive regulation of exocytosis	3	1.00334	0.0512437	FGB, RAB5A, RAB27A	294	21	16792	8.15938	1	0.569411	59.0161
GOTERM_BP_DIRECT	GO:0030043~actin filament fragmentation	2	0.668896	0.0514413	CFL2, WDR1	294	3	16792	38.0771	1	0.567591	59.1606
GOTERM_BP_DIRECT	GO:0046185~aldehyde catabolic process	2	0.668896	0.0514413	GPI, ALDH3B1	294	3	16792	38.0771	1	0.567591	59.1606
GOTERM_BP_DIRECT	GO:0071461~cellular response to redox state	2	0.668896	0.0514413	ARHGDIA, ARHGDIB	294	3	16792	38.0771	1	0.567591	59.1606
GOTERM_BP_DIRECT	GO:0018158~protein oxidation	2	0.668896	0.0514413	GPX1, APOA1	294	3	16792	38.0771	1	0.567591	59.1606
GOTERM_BP_DIRECT	GO:0061684~chaperone-mediated autophagy	2	0.668896	0.0514413	HSP90AA1, HSPA8	294	3	16792	38.0771	1	0.567591	59.1606
GOTERM_BP_DIRECT	GO:0042752~regulation of circadian rhythm	4	1.33779	0.0538169	NONO, PPP1CA, SFPQ, PSPC1	294	49	16792	4.6625	1	0.581224	60.8607
GOTERM_BP_DIRECT	GO:0008543~fibroblast growth factor receptor signaling pathway	5	1.67224	0.0551977	HNRNPM, MAPK3, PTBP1, RPS27A, IQGAP1	294	82	16792	3.48266	1	0.587518	61.8181
GOTERM_BP_DIRECT	GO:0006090~pyruvate metabolic process	3	1.00334	0.0557347	LDHB, LDHA, PDHB	294	22	16792	7.7885	1	0.587967	62.1844
GOTERM_BP_DIRECT	GO:0018149~peptide cross-linking	4	1.33779	0.0565406	EVPL, TGM1, ANXA1, DSP	294	50	16792	4.56925	1	0.590204	62.728
GOTERM_BP_DIRECT	GO:0071320~cellular response to cAMP	4	1.33779	0.0621804	GPD1, EZR, ASS1, RPLP0	294	52	16792	4.39351	1	0.623028	66.3311
GOTERM_BP_DIRECT	GO:0007010~cytoskeleton organization	7	2.34114	0.063304	KRT5, KRT16, PPL, KRT13, CAPZB, VILL, TUBA1C	294	161	16792	2.48329	1	0.626703	67.0086
GOTERM_BP_DIRECT	GO:0051208~sequestering of calcium ion	2	0.668896	0.0679955	HSP90B1, CALR	294	4	16792	28.5578	1	0.650804	69.7014
GOTERM_BP_DIRECT	GO:1902177~positive regulation of oxidative stress-induced intrinsic apoptotic signaling pathway	2	0.668896	0.0679955	SFPQ, PARK7	294	4	16792	28.5578	1	0.650804	69.7014
GOTERM_BP_DIRECT	GO:0006533~aspartate catabolic process	2	0.668896	0.0679955	GOT2, GOT1	294	4	16792	28.5578	1	0.650804	69.7014
GOTERM_BP_DIRECT	GO:1903377~negative regulation of oxidative stress-induced neuron intrinsic apoptotic signaling pathway	2	0.668896	0.0679955	NONO, PARK7	294	4	16792	28.5578	1	0.650804	69.7014
GOTERM_BP_DIRECT	GO:1990182~exosomal secretion	2	0.668896	0.0679955	RAB11A, RAB27A	294	4	16792	28.5578	1	0.650804	69.7014
GOTERM_BP_DIRECT	GO:0019673~GDP-mannose metabolic process	2	0.668896	0.0679955	GMDS, TSTA3	294	4	16792	28.5578	1	0.650804	69.7014
GOTERM_BP_DIRECT	GO:0008356~asymmetric cell division	2	0.668896	0.0679955	ACTR3, ACTR2	294	4	16792	28.5578	1	0.650804	69.7014
GOTERM_BP_DIRECT	GO:1900138~negative regulation of phospholipase A2 activity	2	0.668896	0.0679955	ANXA8L1, ANXA1	294	4	16792	28.5578	1	0.650804	69.7014
GOTERM_BP_DIRECT	GO:0032392~DNA geometric change	2	0.668896	0.0679955	HMGB1, HMGB2	294	4	16792	28.5578	1	0.650804	69.7014
GOTERM_BP_DIRECT	GO:0071672~negative regulation of smooth muscle cell chemotaxis	2	0.668896	0.0679955	CORO1B, GSTP1	294	4	16792	28.5578	1	0.650804	69.7014
GOTERM_BP_DIRECT	GO:2000483~negative regulation of interleukin-8 secretion	2	0.668896	0.0679955	ANXA1, ANXA4	294	4	16792	28.5578	1	0.650804	69.7014
GOTERM_BP_DIRECT	GO:0006412~translation	9	3.01003	0.0764735	RPL18, RPSA, RPS18, RPL14, RPL22, RPLP0, RPL21, RPS27A, RPS3	294	253	16792	2.03178	1	0.692338	74.0507
GOTERM_BP_DIRECT	GO:0070301~cellular response to hydrogen peroxide	4	1.33779	0.0773611	AKR1B1, ANXA1, PARK7, RPS3	294	57	16792	4.00812	1	0.693684	74.4703
GOTERM_BP_DIRECT	GO:0006874~cellular calcium ion homeostasis	5	1.67224	0.079727	ANXA7, ATP2A3, HEXB, TPT1, CALR	294	93	16792	3.07073	1	0.702059	75.558
GOTERM_BP_DIRECT	GO:0051592~response to calcium ion	4	1.33779	0.0805753	GDI1, ANXA7, FGB, ANXA11	294	58	16792	3.93901	1	0.703096	75.9372
GOTERM_BP_DIRECT	GO:0006089~lactate metabolic process	2	0.668896	0.0842617	LDHB, LDHA	294	5	16792	22.8463	1	0.716958	77.5219
GOTERM_BP_DIRECT	GO:0006068~ethanol catabolic process	2	0.668896	0.0842617	ALDH2, ALDH3B1	294	5	16792	22.8463	1	0.716958	77.5219
GOTERM_BP_DIRECT	GO:2001046~positive regulation of integrin-mediated signaling pathway	2	0.668896	0.0842617	CD63, FLNA	294	5	16792	22.8463	1	0.716958	77.5219
GOTERM_BP_DIRECT	GO:0051546~keratinocyte migration	2	0.668896	0.0842617	KRT16, KRT2	294	5	16792	22.8463	1	0.716958	77.5219
GOTERM_BP_DIRECT	GO:1903307~positive regulation of regulated secretory pathway	2	0.668896	0.0842617	RAB3D, RAB27A	294	5	16792	22.8463	1	0.716958	77.5219
GOTERM_BP_DIRECT	GO:0051653~spindle localization	2	0.668896	0.0842617	ACTR3, ACTR2	294	5	16792	22.8463	1	0.716958	77.5219
GOTERM_BP_DIRECT	GO:0006526~arginine biosynthetic process	2	0.668896	0.0842617	ASS1, ASL	294	5	16792	22.8463	1	0.716958	77.5219
GOTERM_BP_DIRECT	GO:0051180~vitamin transport	2	0.668896	0.0842617	GC, APOA1	294	5	16792	22.8463	1	0.716958	77.5219
GOTERM_BP_DIRECT	GO:0050819~negative regulation of coagulation	2	0.668896	0.0842617	ANXA5, ANXA4	294	5	16792	22.8463	1	0.716958	77.5219
GOTERM_BP_DIRECT	GO:0006532~aspartate biosynthetic process	2	0.668896	0.0842617	GOT2, GOT1	294	5	16792	22.8463	1	0.716958	77.5219
GOTERM_BP_DIRECT	GO:0043388~positive regulation of DNA binding	3	1.00334	0.0852548	HMGB1, HMGB2, TXN	294	28	16792	6.11953	1	0.718465	77.9317
GOTERM_BP_DIRECT	GO:0051881~regulation of mitochondrial membrane potential	3	1.00334	0.0852548	PRDX3, CLIC1, PARK7	294	28	16792	6.11953	1	0.718465	77.9317
GOTERM_BP_DIRECT	GO:0042493~response to drug	10	3.34448	0.0858012	LDHA, HMGB2, HSP90AA1, APOA1, ASS1, ANXA1, ENO3, HSPD1, CALR, HADHA	294	304	16792	1.8788	1	0.718006	78.1542
GOTERM_BP_DIRECT	GO:0006396~RNA processing	5	1.67224	0.0897878	HNRNPH3, HNRNPK, SNRPD3, SSB, HNRNPU	294	97	16792	2.94411	1	0.732085	79.7146
GOTERM_BP_DIRECT	GO:0045214~sarcomere organization	3	1.00334	0.0905521	CFL2, KRT8, WDR1	294	29	16792	5.90852	1	0.732454	80.0015
GOTERM_BP_DIRECT	GO:0007163~establishment or maintenance of cell polarity	3	1.00334	0.0905521	ACTR3, ACTR2, CAP1	294	29	16792	5.90852	1	0.732454	80.0015
GOTERM_BP_DIRECT	GO:0006611~protein export from nucleus	3	1.00334	0.0959434	RAN, CALR, HSPA9	294	30	16792	5.71156	1	0.750973	81.9195
GOTERM_BP_DIRECT	GO:0045892~negative regulation of transcription, DNA-templated	14	4.68227	0.0984508	KHDRBS1, HMGB2, ILF3, CALR, PURA, NONO, PA2G4, PSMC5, SET, PHB2, SFPQ, PSPC1, HSPA8, ENO1	294	499	16792	1.60244	1	0.757677	82.7512

## Sheet: Illumina_ASM_BP
Supplementary Table 4: List of biological processes (BPs) in the terrestrialized skin mucus of P. dolloi using the Illumina transcriptomic dataset
Category	Term	Count	%	PValue	Genes	List Total	Pop Hits	Pop Total	Fold Enrichment	Bonferroni	Benjamini	FDR
GOTERM_BP_DIRECT	GO:0098609~cell-cell adhesion	33	13.3603	1.9167e-20	ALDOA, LDHA, YWHAZ, RPL14, H1FX, CAPZB, PRDX1, IQGAP1, RAB1A, EFHD2, PKM, PFN1, HNRNPK, ATIC, RPL6, PPL, RAB11B, CNN2, PCMT1, HSPA5, RPL7A, ENO1, RAN, S100A11, EEF2, YWHAE, PARK7, ANXA2, CORO1B, PRDX6, CAPG, TMPO, RAB10	240	271	16792	8.51993	2.96706e-17	2.96706e-17	3.1968e-17
GOTERM_BP_DIRECT	GO:0006928~movement of cell or subcellular component	15	6.07287	1.74993e-11	TLN1, VIM, CAPZB, TPM3, ACTR3, LSP1, CD9, ACTR2, ARPC1B, TUBB, ARPC3, ARPC2, TXN, ARHGDIA, ARHGDIB	240	86	16792	12.2035	2.70888e-08	1.35444e-08	2.91864e-08
GOTERM_BP_DIRECT	GO:0006094~gluconeogenesis	11	4.45344	4.5894e-10	ALDOA, GOT2, GPD1, TPI1, ALDOB, FBP1, ENO3, PGK1, GAPDH, MDH2, ENO1	240	44	16792	17.4917	7.10438e-07	2.36813e-07	7.6545e-07
GOTERM_BP_DIRECT	GO:0061621~canonical glycolysis	8	3.23887	5.66137e-08	ALDOA, PKM, TPI1, ALDOB, ENO3, PGK1, GAPDH, ENO1	240	26	16792	21.5282	8.76342e-05	2.19093e-05	9.44241e-05
GOTERM_BP_DIRECT	GO:0051017~actin filament bundle assembly	8	3.23887	1.66912e-07	CDC42, CORO1B, EZR, ACTN4, AIF1, ACTN1, PLS3, LCP1	240	30	16792	18.6578	0.000258347	5.16748e-05	0.000278387
GOTERM_BP_DIRECT	GO:0006096~glycolytic process	8	3.23887	4.20188e-07	ALDOA, LDHA, TPI1, ALDOB, ENO3, PGK1, GAPDH, ENO1	240	34	16792	16.4627	0.00065024	0.000108403	0.000700815
GOTERM_BP_DIRECT	GO:0098869~cellular oxidant detoxification	10	4.04858	6.30244e-07	TXNL1, GPX1, GSR, PRDX6, TXN, TXNRD3, PRDX5, FABP1, GSTO1, PARK7	240	70	16792	9.99524	0.000975143	0.000139364	0.00105116
GOTERM_BP_DIRECT	GO:0060071~Wnt signaling pathway, planar cell polarity pathway	11	4.45344	7.34002e-07	PSMA2, PFN1, CDC42, PSMA1, PSMB1, PSMC4, PSMC3, PSMA5, PSMA4, PSMB3, CLTC	240	92	16792	8.36558	0.00113559	0.000142019	0.00122421
GOTERM_BP_DIRECT	GO:0006614~SRP-dependent cotranslational protein targeting to membrane	11	4.45344	8.97762e-07	RPL30, RPS18, RPL14, RPL6, RPS14, RPL21, RPL4, RPL12, RPL7A, RPS3, RPS7	240	94	16792	8.18759	0.00138877	0.000154403	0.00149734
GOTERM_BP_DIRECT	GO:0045454~cell redox homeostasis	10	4.04858	1.43395e-06	TXNL1, GPX1, GSR, PDIA3, PRDX6, TXN, TXNRD3, PDIA6, PRDX5, PRDX1	240	77	16792	9.08658	0.00221729	0.000221951	0.00239161
GOTERM_BP_DIRECT	GO:0043488~regulation of mRNA stability	11	4.45344	2.09485e-06	PSMA2, PSMA1, YWHAZ, SET, PSMB1, PSMC4, PSMC3, PSMA5, PSMA4, PSMB3, HNRNPD	240	103	16792	7.47217	0.00323757	0.000294759	0.00349386
GOTERM_BP_DIRECT	GO:0002576~platelet degranulation	11	4.45344	2.09485e-06	ALDOA, CD9, TF, TLN1, PLEK, ACTN4, FGB, PSAP, ACTN1, WDR1, FLNA	240	103	16792	7.47217	0.00323757	0.000294759	0.00349386
GOTERM_BP_DIRECT	GO:0019083~viral transcription	11	4.45344	4.49439e-06	RPL30, RPS18, RPL14, RPL6, RPS14, RPL21, RPL4, RPL12, RPL7A, RPS3, RPS7	240	112	16792	6.87173	0.00693318	0.000579609	0.00749577
GOTERM_BP_DIRECT	GO:0006521~regulation of cellular amino acid metabolic process	8	3.23887	7.36115e-06	PSMA2, PSMA1, PSMB1, PSMC4, PSMC3, PSMA5, PSMA4, PSMB3	240	51	16792	10.9752	0.0113304	0.000876162	0.0122767
GOTERM_BP_DIRECT	GO:0000184~nuclear-transcribed mRNA catabolic process, nonsense-mediated decay	11	4.45344	7.74684e-06	RPL30, RPS18, RPL14, RPL6, RPS14, RPL21, RPL4, RPL12, RPL7A, RPS3, RPS7	240	119	16792	6.46751	0.0119205	0.000856216	0.0129199
GOTERM_BP_DIRECT	GO:0000398~mRNA splicing, via spliceosome	14	5.66802	1.83589e-05	SRSF10, HNRNPA2B1, PTBP1, HNRNPU, SRSF3, NONO, HNRNPL, HNRNPM, HNRNPH3, SRSF5, HNRNPK, HNRNPUL1, SRSF9, HNRNPD	240	222	16792	4.41231	0.0280198	0.00189286	0.0306158
GOTERM_BP_DIRECT	GO:0070527~platelet aggregation	7	2.83401	2.31347e-05	TLN1, PLEK, FGB, ACTN1, CLIC1, MYH9, FLNA	240	41	16792	11.9455	0.0351792	0.0022358	0.0385786
GOTERM_BP_DIRECT	GO:0006413~translational initiation	11	4.45344	2.67132e-05	RPL30, RPS18, RPL14, RPL6, RPS14, RPL21, RPL4, RPL12, RPL7A, RPS3, RPS7	240	137	16792	5.61776	0.0405093	0.00242955	0.0445447
GOTERM_BP_DIRECT	GO:0002479~antigen processing and presentation of exogenous peptide antigen via MHC class I, TAP-dependent	8	3.23887	3.04325e-05	PSMA2, PSMA1, PSMB1, PSMC4, PSMC3, PSMA5, PSMA4, PSMB3	240	63	16792	8.88466	0.0460178	0.00261382	0.0507453
GOTERM_BP_DIRECT	GO:0038061~NIK/NF-kappaB signaling	8	3.23887	4.1315e-05	PSMA2, PSMA1, PSMB1, PSMC4, PSMC3, PSMA5, PSMA4, PSMB3	240	66	16792	8.48081	0.0619546	0.0033605	0.0688856
GOTERM_BP_DIRECT	GO:0010467~gene expression	7	2.83401	5.81038e-05	HNRNPL, HNRNPM, HNRNPK, PTBP1, HNRNPA2B1, HNRNPD, HNRNPU	240	48	16792	10.2035	0.0860207	0.00448727	0.0968653
GOTERM_BP_DIRECT	GO:0051436~negative regulation of ubiquitin-protein ligase activity involved in mitotic cell cycle	8	3.23887	6.64254e-05	PSMA2, PSMA1, PSMB1, PSMC4, PSMC3, PSMA5, PSMA4, PSMB3	240	71	16792	7.88357	0.0977197	0.0048847	0.110731
GOTERM_BP_DIRECT	GO:0016032~viral process	15	6.07287	0.00010203	TLN1, SLC25A4, RAN, VIM, YWHAE, VDAC1, HNRNPK, SET, PSMB1, PSMC3, PSMA4, PSMB3, KRT8, H2AFX, HSPD1	240	299	16792	3.51003	0.146108	0.00715384	0.170036
GOTERM_BP_DIRECT	GO:0051437~positive regulation of ubiquitin-protein ligase activity involved in regulation of mitotic cell cycle transition	8	3.23887	0.000102816	PSMA2, PSMA1, PSMB1, PSMC4, PSMC3, PSMA5, PSMA4, PSMB3	240	76	16792	7.36491	0.147146	0.00689641	0.171345
GOTERM_BP_DIRECT	GO:0031145~anaphase-promoting complex-dependent catabolic process	8	3.23887	0.000131494	PSMA2, PSMA1, PSMB1, PSMC4, PSMC3, PSMA5, PSMA4, PSMB3	240	79	16792	7.08523	0.184184	0.00844606	0.219089
GOTERM_BP_DIRECT	GO:0017148~negative regulation of translation	7	2.83401	0.00017023	RBM4, CIRBP, ILF3, CALR, GAPDH, RPS3, PURA	240	58	16792	8.44425	0.231672	0.0104862	0.283542
GOTERM_BP_DIRECT	GO:0048025~negative regulation of mRNA splicing, via spliceosome	5	2.02429	0.000197964	HNRNPK, SRSF10, SRSF9, PTBP1, HNRNPA2B1	240	21	16792	16.6587	0.263966	0.0117185	0.329666
GOTERM_BP_DIRECT	GO:0000302~response to reactive oxygen species	6	2.42915	0.000217272	GPX1, GSR, PRDX6, TXN, PRDX5, PRDX1	240	39	16792	10.7641	0.285644	0.012381	0.361764
GOTERM_BP_DIRECT	GO:0034314~Arp2/3 complex-mediated actin nucleation	5	2.02429	0.000239267	ACTR3, ACTR2, ARPC1B, ARPC3, ARPC2	240	22	16792	15.9015	0.309562	0.0131425	0.398317
GOTERM_BP_DIRECT	GO:0006364~rRNA processing	12	4.8583	0.000255263	RPL30, RPS18, PA2G4, RPL14, RPL6, RPS14, RPL21, RPL4, RPL12, RPL7A, RPS3, RPS7	240	214	16792	3.92336	0.326453	0.0135351	0.424893
GOTERM_BP_DIRECT	GO:0006457~protein folding	11	4.45344	0.000261681	TXNL1, HSP90B1, PDIA3, FKBP5, PPIA, TXN, PDIA6, CCT2, CALR3, CCT6A, CALR	240	180	16792	4.27574	0.333113	0.0134137	0.435555
GOTERM_BP_DIRECT	GO:0033209~tumor necrosis factor-mediated signaling pathway	9	3.64372	0.000285458	PSMA2, PSMA1, PSMB1, PSMC4, PSMC3, PSMA5, PSMA4, PSMB3, KRT8	240	118	16792	5.33644	0.357219	0.0141554	0.475042
GOTERM_BP_DIRECT	GO:0006334~nucleosome assembly	9	3.64372	0.000302338	H1F0, HMGB2, SET, HIST1H4A, ANP32E, H2AFY2, H3F3A, H1FX, H2AFX	240	119	16792	5.2916	0.373802	0.0145213	0.503065
GOTERM_BP_DIRECT	GO:0090263~positive regulation of canonical Wnt signaling pathway	9	3.64372	0.000320024	PSMA2, JUP, PSMA1, PSMB1, PSMC4, PSMC3, PSMA5, PSMA4, PSMB3	240	120	16792	5.2475	0.390719	0.0149023	0.53242
GOTERM_BP_DIRECT	GO:0010628~positive regulation of gene expression	13	5.26316	0.000387815	CDC42, EZR, ACTA2, GSN, PHB, VIM, HNRNPD, CNN2, CALR, AGR2, PARK7, HNRNPU, RPS3	240	262	16792	3.47163	0.451437	0.0175054	0.644861
GOTERM_BP_DIRECT	GO:0051764~actin crosslink formation	4	1.61943	0.000431758	ACTN1, FLNA, PLS3, LCP1	240	11	16792	25.4424	0.487526	0.0189189	0.717683
GOTERM_BP_DIRECT	GO:0051603~proteolysis involved in cellular protein catabolic process	6	2.42915	0.000582374	PSMA2, PSMA1, PSMB1, PSMA4, PSMB3, HSPA5	240	48	16792	8.74583	0.594153	0.0247383	0.966901
GOTERM_BP_DIRECT	GO:0021762~substantia nigra development	6	2.42915	0.000641118	CDC42, LDHA, ENO3, HSPA5, YWHAE, S100A1	240	49	16792	8.56735	0.629451	0.0264748	1.06394
GOTERM_BP_DIRECT	GO:0034975~protein folding in endoplasmic reticulum	4	1.61943	0.000732773	HSP90B1, PDIA3, HSPA5, CALR	240	13	16792	21.5282	0.678497	0.0294203	1.21517
GOTERM_BP_DIRECT	GO:0050821~protein stabilization	9	3.64372	0.000738233	PFN1, PHB, CCT2, HSPD1, CCT6A, CALR, GAPDH, FLNA, PARK7	240	136	16792	4.63015	0.681205	0.0288876	1.22417
GOTERM_BP_DIRECT	GO:0002223~stimulatory C-type lectin receptor signaling pathway	8	3.23887	0.000755751	PSMA2, PSMA1, PSMB1, PSMC4, PSMC3, PSMA5, PSMA4, PSMB3	240	105	16792	5.33079	0.68974	0.0288347	1.25305
GOTERM_BP_DIRECT	GO:1901224~positive regulation of NIK/NF-kappaB signaling	4	1.61943	0.000922854	HMGB1, ACTN4, CALR, RPS3	240	14	16792	19.9905	0.760509	0.0342589	1.52811
GOTERM_BP_DIRECT	GO:0006412~translation	12	4.8583	0.00102221	RPL30, RPS18, RPL14, SLC25A4, RPL6, RPS14, RPL21, RPL4, RPL12, RPL7A, RPS3, RPS7	240	253	16792	3.31858	0.79468	0.0369933	1.69131
GOTERM_BP_DIRECT	GO:1900026~positive regulation of substrate adhesion-dependent cell spreading	5	2.02429	0.00105211	CDC42, FGB, ARPC2, CALR, FLNA	240	32	16792	10.9323	0.803977	0.0371869	1.74038
GOTERM_BP_DIRECT	GO:0006397~mRNA processing	10	4.04858	0.00107959	HNRNPL, NONO, SRSF5, SFPQ, SRSF9, TARDBP, RBM4, PTBP1, HNRNPA2B1, AKAP8L	240	179	16792	3.90875	0.812148	0.0372893	1.78545
GOTERM_BP_DIRECT	GO:0043403~skeletal muscle tissue regeneration	4	1.61943	0.0011415	PKM, GPX1, MTPN, ENO3	240	15	16792	18.6578	0.829334	0.038528	1.88692
GOTERM_BP_DIRECT	GO:0006309~apoptotic DNA fragmentation	4	1.61943	0.0011415	H1F0, HMGB1, HMGB2, DNASE1L3	240	15	16792	18.6578	0.829334	0.038528	1.88692
GOTERM_BP_DIRECT	GO:0045109~intermediate filament organization	4	1.61943	0.00139023	EPPK1, VIM, KRT2, DSP	240	16	16792	17.4917	0.883931	0.0457377	2.29361
GOTERM_BP_DIRECT	GO:0006911~phagocytosis, engulfment	5	2.02429	0.00148169	AIF1, GSN, MYH9, IGHM, IGLL5	240	35	16792	9.99524	0.899275	0.047664	2.44276
GOTERM_BP_DIRECT	GO:0043066~negative regulation of apoptotic process	16	6.47773	0.00225044	YWHAZ, AIF1, ANXA1, PRDX5, ANXA5, ANXA4, PARK7, FLNA, MIF, HSP90B1, PA2G4, HNRNPK, FABP1, HSPA5, HSPD1, ARHGDIA	240	455	16792	2.46037	0.969426	0.0700816	3.68794
GOTERM_BP_DIRECT	GO:0006396~RNA processing	7	2.83401	0.00262527	HNRNPL, HNRNPH3, HNRNPK, HNRNPUL1, RBM4, HNRNPD, HNRNPU	240	97	16792	5.04914	0.98291	0.0796914	4.28964
GOTERM_BP_DIRECT	GO:0042744~hydrogen peroxide catabolic process	4	1.61943	0.00271376	GPX1, PRDX6, PRDX5, PRDX1	240	20	16792	13.9933	0.985103	0.0806904	4.43117
GOTERM_BP_DIRECT	GO:0030855~epithelial cell differentiation	6	2.42915	0.00319695	PTER, CASP6, HNRNPH3, PGK1, ANXA4, VDAC1	240	70	16792	5.99714	0.992965	0.0926184	5.20051
GOTERM_BP_DIRECT	GO:1901687~glutathione derivative biosynthetic process	4	1.61943	0.00358998	GSTM3, ESD, GSTO1, HPGDS	240	22	16792	12.7212	0.996179	0.101531	5.82202
GOTERM_BP_DIRECT	GO:0030388~fructose 1,6-bisphosphate metabolic process	3	1.21457	0.0040414	ALDOA, ALDOB, FBP1	240	7	16792	29.9857	0.998105	0.111551	6.53112
GOTERM_BP_DIRECT	GO:0034976~response to endoplasmic reticulum stress	6	2.42915	0.0043056	HSP90B1, PDIA3, TARDBP, PDIA6, EEF2, AGR2	240	75	16792	5.59733	0.998744	0.11635	6.94382
GOTERM_BP_DIRECT	GO:0043086~negative regulation of catalytic activity	6	2.42915	0.0043056	SET, ANP32E, ANXA5, ANXA4, ANXA3, ANXA2	240	75	16792	5.59733	0.998744	0.11635	6.94382
GOTERM_BP_DIRECT	GO:0031532~actin cytoskeleton reorganization	5	2.02429	0.00441912	EZR, PLEK, ANXA1, MYH9, FLNA	240	47	16792	7.44326	0.998947	0.117198	7.12061
GOTERM_BP_DIRECT	GO:0031424~keratinization	5	2.02429	0.00476792	CDC42, KRT16, PPL, TGM1, KRT2	240	48	16792	7.28819	0.999388	0.123759	7.66184
GOTERM_BP_DIRECT	GO:0000209~protein polyubiquitination	9	3.64372	0.00492073	PSMA2, PSMA1, PSMB1, PSMC4, PSMC3, PSMA5, PSMA4, PSMB3, UBE2L3	240	184	16792	3.42228	0.999517	0.125381	7.89803
GOTERM_BP_DIRECT	GO:0015949~nucleobase-containing small molecule interconversion	4	1.61943	0.00519612	GSR, AK1, TXN, CMPK1	240	25	16792	11.1947	0.999686	0.12981	8.32223
GOTERM_BP_DIRECT	GO:0050852~T cell receptor signaling pathway	8	3.23887	0.00531477	PSMA2, PSMA1, PSMB1, PSMC4, PSMC3, PSMA5, PSMA4, PSMB3	240	148	16792	3.78198	0.999739	0.130483	8.50443
GOTERM_BP_DIRECT	GO:0030836~positive regulation of actin filament depolymerization	3	1.21457	0.00533811	PLEK, CFL2, WDR1	240	8	16792	26.2375	0.999748	0.128982	8.54023
GOTERM_BP_DIRECT	GO:0036500~ATF6-mediated unfolded protein response	3	1.21457	0.00679914	HSP90B1, HSPA5, CALR	240	9	16792	23.3222	0.999974	0.158973	10.7553
GOTERM_BP_DIRECT	GO:0048013~ephrin receptor signaling pathway	6	2.42915	0.00766374	ACTR3, CDC42, ACTR2, ARPC1B, ARPC3, ARPC2	240	86	16792	4.8814	0.999993	0.174762	12.0422
GOTERM_BP_DIRECT	GO:0006754~ATP biosynthetic process	4	1.61943	0.00791782	ALDOA, PKM, ATP5C1, ATP5A1	240	29	16792	9.65057	0.999995	0.177434	12.4171
GOTERM_BP_DIRECT	GO:0007163~establishment or maintenance of cell polarity	4	1.61943	0.00791782	ACTR3, CDC42, ACTR2, CAP1	240	29	16792	9.65057	0.999995	0.177434	12.4171
GOTERM_BP_DIRECT	GO:0006749~glutathione metabolic process	5	2.02429	0.00824059	GPX1, GSR, GSTM3, CLIC1, GSTO1	240	56	16792	6.24702	0.999997	0.181388	12.8911
GOTERM_BP_DIRECT	GO:0006000~fructose metabolic process	3	1.21457	0.0084196	ALDOA, ALDOB, FBP1	240	10	16792	20.99	0.999998	0.182386	13.153
GOTERM_BP_DIRECT	GO:1903206~negative regulation of hydrogen peroxide-induced cell death	3	1.21457	0.0084196	PSAP, TXN, PARK7	240	10	16792	20.99	0.999998	0.182386	13.153
GOTERM_BP_DIRECT	GO:0051639~actin filament network formation	3	1.21457	0.0084196	ACTN1, PLS3, LCP1	240	10	16792	20.99	0.999998	0.182386	13.153
GOTERM_BP_DIRECT	GO:0043161~proteasome-mediated ubiquitin-dependent protein catabolic process	9	3.64372	0.0087311	PSMA2, PSMA1, PSMB1, PSMC4, VCP, PSMC3, PSMA5, PSMA4, PSMB3	240	203	16792	3.10197	0.999999	0.185909	13.6069
GOTERM_BP_DIRECT	GO:0007264~small GTPase mediated signal transduction	10	4.04858	0.00884765	CDC42, GDI1, RAB7A, GDI2, ARF1, RAN, RAB11B, RAB1B, RAB10, RAB1A	240	246	16792	2.84417	0.999999	0.185622	13.7762
GOTERM_BP_DIRECT	GO:0090090~negative regulation of canonical Wnt signaling pathway	8	3.23887	0.00888359	PSMA2, PSMA1, PSMB1, PSMC4, PSMC3, PSMA5, PSMA4, PSMB3	240	163	16792	3.43395	0.999999	0.183833	13.8283
GOTERM_BP_DIRECT	GO:0006098~pentose-phosphate shunt	3	1.21457	0.0101947	TPI1, TALDO1, PGD	240	11	16792	19.0818	1	0.205378	15.7099
GOTERM_BP_DIRECT	GO:0007016~cytoskeletal anchoring at plasma membrane	3	1.21457	0.0101947	JUP, TLN1, EZR	240	11	16792	19.0818	1	0.205378	15.7099
GOTERM_BP_DIRECT	GO:0030433~ER-associated ubiquitin-dependent protein catabolic process	5	2.02429	0.0104703	HSP90B1, PSMC4, VCP, PSMC3, HSPA5	240	60	16792	5.83056	1	0.20766	16.1006
GOTERM_BP_DIRECT	GO:0019068~virion assembly	3	1.21457	0.0121197	PPIA, RAB1B, RAB1A	240	12	16792	17.4917	1	0.233452	18.4028
GOTERM_BP_DIRECT	GO:0010629~negative regulation of gene expression	7	2.83401	0.0136985	CDC42, C1QTNF3, AIF1, TARDBP, CPNE1, PARK7, MIF	240	137	16792	3.57494	1	0.256624	20.5508
GOTERM_BP_DIRECT	GO:0038095~Fc-epsilon receptor signaling pathway	8	3.23887	0.0138104	PSMA2, PSMA1, PSMB1, PSMC4, PSMC3, PSMA5, PSMA4, PSMB3	240	178	16792	3.14457	1	0.255392	20.701
GOTERM_BP_DIRECT	GO:0060047~heart contraction	3	1.21457	0.01419	CDC42, GPX1, MYL2	240	13	16792	16.1462	1	0.258415	21.2086
GOTERM_BP_DIRECT	GO:0019752~carboxylic acid metabolic process	3	1.21457	0.01419	LDHB, LDHA, MIF	240	13	16792	16.1462	1	0.258415	21.2086
GOTERM_BP_DIRECT	GO:0050714~positive regulation of protein secretion	4	1.61943	0.0143867	EZR, ARF1, PPIA, FGB	240	36	16792	7.77407	1	0.258514	21.4704
GOTERM_BP_DIRECT	GO:0051016~barbed-end actin filament capping	3	1.21457	0.0164012	GSN, CAPG, CAPZB	240	14	16792	14.9929	1	0.285975	24.1049
GOTERM_BP_DIRECT	GO:0000380~alternative mRNA splicing, via spliceosome	3	1.21457	0.0164012	HNRNPM, SFPQ, PTBP1	240	14	16792	14.9929	1	0.285975	24.1049
GOTERM_BP_DIRECT	GO:0030049~muscle filament sliding	4	1.61943	0.0166498	MYL6, MYL2, VIM, TPM3	240	38	16792	7.36491	1	0.286479	24.4242
GOTERM_BP_DIRECT	GO:0055114~oxidation-reduction process	16	6.47773	0.0225792	TXNL1, GDI1, LDHB, GDI2, LDHA, PDIA3, PGD, PRDX5, PRDX1, VAT1, GSR, PRDX6, TXN, TXNRD3, GSTO1, PCYOX1	240	592	16792	1.89099	1	0.364439	31.6759
GOTERM_BP_DIRECT	GO:0006376~mRNA splice site selection	3	1.21457	0.0238364	SRSF5, SRSF10, SRSF9	240	17	16792	12.3471	1	0.376702	33.127
GOTERM_BP_DIRECT	GO:0006635~fatty acid beta-oxidation	4	1.61943	0.0245697	ACAA2, ACAT1, HADHA, HADHB	240	44	16792	6.36061	1	0.382058	33.9599
GOTERM_BP_DIRECT	GO:0007010~cytoskeleton organization	7	2.83401	0.0278849	KRT5, KRT16, PPL, KRT13, CNN2, TUBA1A, CAPZB	240	161	16792	3.04203	1	0.417533	37.6054
GOTERM_BP_DIRECT	GO:0033206~meiotic cytokinesis	2	0.809717	0.0282642	ACTR3, ACTR2	240	2	16792	69.9667	1	0.417985	38.0101
GOTERM_BP_DIRECT	GO:0097350~neutrophil clearance	2	0.809717	0.0282642	HMGB1, ANXA1	240	2	16792	69.9667	1	0.417985	38.0101
GOTERM_BP_DIRECT	GO:1903020~positive regulation of glycoprotein metabolic process	2	0.809717	0.0282642	RAB1B, RAB1A	240	2	16792	69.9667	1	0.417985	38.0101
GOTERM_BP_DIRECT	GO:0016344~meiotic chromosome movement towards spindle pole	2	0.809717	0.0282642	ACTR3, ACTR2	240	2	16792	69.9667	1	0.417985	38.0101
GOTERM_BP_DIRECT	GO:0051054~positive regulation of DNA metabolic process	2	0.809717	0.0282642	PFN1, ANXA3	240	2	16792	69.9667	1	0.417985	38.0101
GOTERM_BP_DIRECT	GO:0046294~formaldehyde catabolic process	2	0.809717	0.0282642	ADH5, ESD	240	2	16792	69.9667	1	0.417985	38.0101
GOTERM_BP_DIRECT	GO:1903923~positive regulation of protein processing in phagocytic vesicle	2	0.809717	0.0282642	GSN, MYH9	240	2	16792	69.9667	1	0.417985	38.0101
GOTERM_BP_DIRECT	GO:0016482~cytosolic transport	2	0.809717	0.0282642	ACTR2, SRSF10	240	2	16792	69.9667	1	0.417985	38.0101
GOTERM_BP_DIRECT	GO:0031100~organ regeneration	4	1.61943	0.0291673	PKM, ATIC, LCP1, ANXA3	240	47	16792	5.95461	1	0.424249	38.9641
GOTERM_BP_DIRECT	GO:0048260~positive regulation of receptor-mediated endocytosis	3	1.21457	0.0294194	TF, HNRNPK, ANXA2	240	19	16792	11.0474	1	0.423219	39.2279
GOTERM_BP_DIRECT	GO:0030220~platelet formation	3	1.21457	0.0294194	ACTN1, WDR1, MYH9	240	19	16792	11.0474	1	0.423219	39.2279
GOTERM_BP_DIRECT	GO:0008380~RNA splicing	7	2.83401	0.0317248	NONO, HNRNPH3, SFPQ, TARDBP, RBM4, PTBP1, AKAP8L	240	166	16792	2.9504	1	0.444078	41.5911
GOTERM_BP_DIRECT	GO:0008544~epidermis development	5	2.02429	0.0331034	KRT5, KRT16, KRT2, DSP, TGM5	240	85	16792	4.11569	1	0.454443	42.9628
GOTERM_BP_DIRECT	GO:0042981~regulation of apoptotic process	8	3.23887	0.0331571	CASP6, ACTN4, VCP, PHB, ANP32E, ACTN1, CALR, RPS3	240	213	16792	2.62786	1	0.451172	43.0156
GOTERM_BP_DIRECT	GO:0008152~metabolic process	7	2.83401	0.0333473	ACAA2, GSTM3, ACO2, GALNS, GSTO1, ACAT1, HADHB	240	168	16792	2.91528	1	0.449327	43.2023
GOTERM_BP_DIRECT	GO:0018149~peptide cross-linking	4	1.61943	0.0341874	TGM1, ANXA1, DSP, TGM5	240	50	16792	5.59733	1	0.453944	44.02
GOTERM_BP_DIRECT	GO:0000165~MAPK cascade	9	3.64372	0.034266	PSMA2, PSMA1, PSMB1, PSMC4, PSMC3, PSMA5, PSMA4, PSMB3, PEBP1	240	262	16792	2.40344	1	0.451029	44.0959
GOTERM_BP_DIRECT	GO:0038096~Fc-gamma receptor signaling pathway involved in phagocytosis	6	2.42915	0.0352158	ACTR3, CDC42, ACTR2, ARPC1B, ARPC3, ARPC2	240	127	16792	3.30551	1	0.456572	45.0059
GOTERM_BP_DIRECT	GO:0042730~fibrinolysis	3	1.21457	0.0354661	FGB, KRT1, ANXA2	240	21	16792	9.99524	1	0.455341	45.2433
GOTERM_BP_DIRECT	GO:0042542~response to hydrogen peroxide	4	1.61943	0.0359539	GPX1, LDHA, EEF2, HSPD1	240	51	16792	5.48758	1	0.456368	45.7034
GOTERM_BP_DIRECT	GO:0030036~actin cytoskeleton organization	6	2.42915	0.0383412	PFN1, CDC42, CORO1B, RAN, CAP1, CAPZB	240	130	16792	3.22923	1	0.474723	47.9029
GOTERM_BP_DIRECT	GO:0006090~pyruvate metabolic process	3	1.21457	0.0386537	LDHB, LDHA, PDHB	240	22	16792	9.54091	1	0.473944	48.1846
GOTERM_BP_DIRECT	GO:0090135~actin filament branching	2	0.809717	0.0420965	CDC42, CORO1B	240	3	16792	46.6444	1	0.500181	51.1942
GOTERM_BP_DIRECT	GO:0071461~cellular response to redox state	2	0.809717	0.0420965	ARHGDIA, ARHGDIB	240	3	16792	46.6444	1	0.500181	51.1942
GOTERM_BP_DIRECT	GO:0030043~actin filament fragmentation	2	0.809717	0.0420965	CFL2, WDR1	240	3	16792	46.6444	1	0.500181	51.1942
GOTERM_BP_DIRECT	GO:0030866~cortical actin cytoskeleton organization	3	1.21457	0.0453391	TLN1, PLEK, CALR	240	24	16792	8.74583	1	0.523111	53.8777
GOTERM_BP_DIRECT	GO:0070301~cellular response to hydrogen peroxide	4	1.61943	0.0475129	ANXA1, FABP1, PARK7, RPS3	240	57	16792	4.90994	1	0.536489	55.5984
GOTERM_BP_DIRECT	GO:0006913~nucleocytoplasmic transport	3	1.21457	0.0488298	SET, RAN, ANP32E	240	25	16792	8.396	1	0.542872	56.6113
GOTERM_BP_DIRECT	GO:0051592~response to calcium ion	4	1.61943	0.0495965	GDI1, FGB, ANXA11, HNRNPD	240	58	16792	4.82529	1	0.544995	57.191
GOTERM_BP_DIRECT	GO:0008360~regulation of cell shape	6	2.42915	0.0499543	ALDOA, EZR, ANXA1, WDR1, MYH9, ARHGDIA	240	140	16792	2.99857	1	0.544072	57.459
GOTERM_BP_DIRECT	GO:0036498~IRE1-mediated unfolded protein response	4	1.61943	0.0517242	TLN1, HDGF, PDIA6, HSPA5	240	59	16792	4.7435	1	0.553368	58.7617
GOTERM_BP_DIRECT	GO:0006259~DNA metabolic process	3	1.21457	0.0524145	RAN, TREX1, DNASE1L3	240	26	16792	8.07308	1	0.554759	59.2595
GOTERM_BP_DIRECT	GO:0006406~mRNA export from nucleus	5	2.02429	0.0545338	SRSF3, SRSF5, SRSF10, SRSF9, HNRNPA2B1	240	100	16792	3.49833	1	0.56599	60.7529
GOTERM_BP_DIRECT	GO:0097167~circadian regulation of translation	2	0.809717	0.0557328	RBM4, HNRNPD	240	4	16792	34.9833	1	0.570634	61.5748
GOTERM_BP_DIRECT	GO:0008356~asymmetric cell division	2	0.809717	0.0557328	ACTR3, ACTR2	240	4	16792	34.9833	1	0.570634	61.5748
GOTERM_BP_DIRECT	GO:0051208~sequestering of calcium ion	2	0.809717	0.0557328	HSP90B1, CALR	240	4	16792	34.9833	1	0.570634	61.5748
GOTERM_BP_DIRECT	GO:2000483~negative regulation of interleukin-8 secretion	2	0.809717	0.0557328	ANXA1, ANXA4	240	4	16792	34.9833	1	0.570634	61.5748
GOTERM_BP_DIRECT	GO:1900138~negative regulation of phospholipase A2 activity	2	0.809717	0.0557328	ANXA8, ANXA1	240	4	16792	34.9833	1	0.570634	61.5748
GOTERM_BP_DIRECT	GO:0071672~negative regulation of smooth muscle cell chemotaxis	2	0.809717	0.0557328	CORO1B, AIF1	240	4	16792	34.9833	1	0.570634	61.5748
GOTERM_BP_DIRECT	GO:1902177~positive regulation of oxidative stress-induced intrinsic apoptotic signaling pathway	2	0.809717	0.0557328	SFPQ, PARK7	240	4	16792	34.9833	1	0.570634	61.5748
GOTERM_BP_DIRECT	GO:0032392~DNA geometric change	2	0.809717	0.0557328	HMGB1, HMGB2	240	4	16792	34.9833	1	0.570634	61.5748
GOTERM_BP_DIRECT	GO:1903377~negative regulation of oxidative stress-induced neuron intrinsic apoptotic signaling pathway	2	0.809717	0.0557328	NONO, PARK7	240	4	16792	34.9833	1	0.570634	61.5748
GOTERM_BP_DIRECT	GO:0015031~protein transport	11	4.45344	0.0569307	GDI1, RAB7A, GDI2, HSP90B1, ACTN4, ARF1, RAB1B, SELENBP1, PDCD6IP, MYH9, MVP	240	395	16792	1.94844	1	0.575145	62.3798
GOTERM_BP_DIRECT	GO:0043388~positive regulation of DNA binding	3	1.21457	0.0598528	HMGB1, HMGB2, TXN	240	28	16792	7.49643	1	0.590535	64.2774
GOTERM_BP_DIRECT	GO:0006464~cellular protein modification process	5	2.02429	0.0630101	UBA1, TGM1, TGM5, MAN2B1, UBE2L3	240	105	16792	3.33175	1	0.606571	66.2265
GOTERM_BP_DIRECT	GO:0006099~tricarboxylic acid cycle	3	1.21457	0.0636998	ACO2, MDH2, PDHB	240	29	16792	7.23793	1	0.607317	66.6388
GOTERM_BP_DIRECT	GO:0071549~cellular response to dexamethasone stimulus	3	1.21457	0.0636998	ASS1, CBX3, HNRNPU	240	29	16792	7.23793	1	0.607317	66.6388
GOTERM_BP_DIRECT	GO:0045214~sarcomere organization	3	1.21457	0.0636998	CFL2, KRT8, WDR1	240	29	16792	7.23793	1	0.607317	66.6388
GOTERM_BP_DIRECT	GO:0043627~response to estrogen	4	1.61943	0.065391	ARPC1B, GSTM3, LDHA, HSPD1	240	65	16792	4.30564	1	0.613915	67.6297
GOTERM_BP_DIRECT	GO:0051384~response to glucocorticoid	4	1.61943	0.065391	HMGB1, AIF1, HSPD1, ANXA3	240	65	16792	4.30564	1	0.613915	67.6297
GOTERM_BP_DIRECT	GO:0016192~vesicle-mediated transport	6	2.42915	0.0663414	GDI2, CPNE1, CPNE3, CLTC, RAB10, RAB1A	240	152	16792	2.76184	1	0.616076	68.1743
GOTERM_BP_DIRECT	GO:0006936~muscle contraction	5	2.02429	0.0665838	MYL6, TLN1, ACTA2, CKMT2, TPM3	240	107	16792	3.26947	1	0.614168	68.3119
GOTERM_BP_DIRECT	GO:0006089~lactate metabolic process	2	0.809717	0.0691757	LDHB, LDHA	240	5	16792	27.9867	1	0.625445	69.7479
GOTERM_BP_DIRECT	GO:0051653~spindle localization	2	0.809717	0.0691757	ACTR3, ACTR2	240	5	16792	27.9867	1	0.625445	69.7479
GOTERM_BP_DIRECT	GO:0050819~negative regulation of coagulation	2	0.809717	0.0691757	ANXA5, ANXA4	240	5	16792	27.9867	1	0.625445	69.7479
GOTERM_BP_DIRECT	GO:0035088~establishment or maintenance of apical/basal cell polarity	2	0.809717	0.0691757	CDC42, EZR	240	5	16792	27.9867	1	0.625445	69.7479
GOTERM_BP_DIRECT	GO:0051546~keratinocyte migration	2	0.809717	0.0691757	KRT16, KRT2	240	5	16792	27.9867	1	0.625445	69.7479
GOTERM_BP_DIRECT	GO:0006662~glycerol ether metabolic process	2	0.809717	0.0691757	TXNL1, TXN	240	5	16792	27.9867	1	0.625445	69.7479
GOTERM_BP_DIRECT	GO:0043154~negative regulation of cysteine-type endopeptidase activity involved in apoptotic process	4	1.61943	0.0753272	GPX1, PRDX5, FABP1, YWHAE	240	69	16792	4.05604	1	0.654734	72.9152
GOTERM_BP_DIRECT	GO:0042177~negative regulation of protein catabolic process	3	1.21457	0.0757151	PHB, FLNA, PARK7	240	32	16792	6.55938	1	0.653489	73.104
GOTERM_BP_DIRECT	GO:0061024~membrane organization	3	1.21457	0.0757151	YWHAZ, RAB10, YWHAE	240	32	16792	6.55938	1	0.653489	73.104
GOTERM_BP_DIRECT	GO:0033138~positive regulation of peptidyl-serine phosphorylation	4	1.61943	0.07791	CDC42, TXN, PARK7, MIF	240	70	16792	3.9981	1	0.661229	74.1497
GOTERM_BP_DIRECT	GO:1902042~negative regulation of extrinsic apoptotic signaling pathway via death domain receptors	3	1.21457	0.0798683	GPX1, HMGB2, FGB	240	33	16792	6.36061	1	0.667564	75.0503
GOTERM_BP_DIRECT	GO:0030168~platelet activation	5	2.02429	0.0819012	CD9, YWHAZ, FGB, ACTN1, FLNA	240	115	16792	3.04203	1	0.674044	75.9539
GOTERM_BP_DIRECT	GO:0051271~negative regulation of cellular component movement	2	0.809717	0.082428	ACTN4, ACTN1	240	6	16792	23.3222	1	0.673406	76.183
GOTERM_BP_DIRECT	GO:0030091~protein repair	2	0.809717	0.082428	TXN, PCMT1	240	6	16792	23.3222	1	0.673406	76.183
GOTERM_BP_DIRECT	GO:0006531~aspartate metabolic process	2	0.809717	0.082428	GOT2, ASS1	240	6	16792	23.3222	1	0.673406	76.183
GOTERM_BP_DIRECT	GO:0086073~bundle of His cell-Purkinje myocyte adhesion involved in cell communication	2	0.809717	0.082428	JUP, DSP	240	6	16792	23.3222	1	0.673406	76.183
GOTERM_BP_DIRECT	GO:0035965~cardiolipin acyl-chain remodeling	2	0.809717	0.082428	HADHA, HADHB	240	6	16792	23.3222	1	0.673406	76.183
GOTERM_BP_DIRECT	GO:0019076~viral release from host cell	2	0.809717	0.082428	RAB7A, PPIA	240	6	16792	23.3222	1	0.673406	76.183
GOTERM_BP_DIRECT	GO:0034315~regulation of Arp2/3 complex-mediated actin nucleation	2	0.809717	0.082428	CORO1B, ARF1	240	6	16792	23.3222	1	0.673406	76.183
GOTERM_BP_DIRECT	GO:0007015~actin filament organization	4	1.61943	0.0831902	ALDOA, ARF1, ACTN1, TPM3	240	72	16792	3.88704	1	0.673862	76.5108
GOTERM_BP_DIRECT	GO:0033572~transferrin transport	3	1.21457	0.0883795	TF, RAB11B, CLTC	240	35	16792	5.99714	1	0.693884	78.6326
GOTERM_BP_DIRECT	GO:0086091~regulation of heart rate by cardiac conduction	3	1.21457	0.0883795	JUP, DSP, YWHAE	240	35	16792	5.99714	1	0.693884	78.6326
GOTERM_BP_DIRECT	GO:0050918~positive chemotaxis	3	1.21457	0.0883795	HMGB1, HMGB2, MIF	240	35	16792	5.99714	1	0.693884	78.6326
GOTERM_BP_DIRECT	GO:0007584~response to nutrient	4	1.61943	0.08862	PKM, LDHA, AHCY, ASS1	240	74	16792	3.78198	1	0.691932	78.7264
GOTERM_BP_DIRECT	GO:0001889~liver development	4	1.61943	0.08862	PKM, ASS1, HNRNPD, ACAT1	240	74	16792	3.78198	1	0.691932	78.7264
GOTERM_BP_DIRECT	GO:0030216~keratinocyte differentiation	4	1.61943	0.0941948	KRT16, TGM1, ANXA1, DSP	240	76	16792	3.68246	1	0.712083	80.7957
GOTERM_BP_DIRECT	GO:0022617~extracellular matrix disassembly	4	1.61943	0.0941948	CAPNS1, GSN, CAPG, LCP1	240	76	16792	3.68246	1	0.712083	80.7957
GOTERM_BP_DIRECT	GO:0010951~negative regulation of endopeptidase activity	5	2.02429	0.0944291	SERPINB6, FETUB, CSTB, SERPINB1, PEBP1	240	121	16792	2.89118	1	0.710115	80.8784
GOTERM_BP_DIRECT	GO:0051683~establishment of Golgi localization	2	0.809717	0.0954925	CDC42, YWHAZ	240	7	16792	19.9905	1	0.711458	81.2495
GOTERM_BP_DIRECT	GO:0031340~positive regulation of vesicle fusion	2	0.809717	0.0954925	ANXA1, ANXA2	240	7	16792	19.9905	1	0.711458	81.2495
GOTERM_BP_DIRECT	GO:0006734~NADH metabolic process	2	0.809717	0.0954925	VCP, MDH2	240	7	16792	19.9905	1	0.711458	81.2495
GOTERM_BP_DIRECT	GO:0042178~xenobiotic catabolic process	2	0.809717	0.0954925	GSTM3, GSTO1	240	7	16792	19.9905	1	0.711458	81.2495
GOTERM_BP_DIRECT	GO:0002862~negative regulation of inflammatory response to antigenic stimulus	2	0.809717	0.0954925	PSMA1, GPX1	240	7	16792	19.9905	1	0.711458	81.2495
GOTERM_BP_DIRECT	GO:0046826~negative regulation of protein export from nucleus	2	0.809717	0.0954925	TXN, PARK7	240	7	16792	19.9905	1	0.711458	81.2495
GOTERM_BP_DIRECT	GO:0034332~adherens junction organization	3	1.21457	0.0971456	JUP, CDC42, DSP	240	37	16792	5.67297	1	0.715074	81.8129
GOTERM_BP_DIRECT	GO:0061077~chaperone-mediated protein folding	3	1.21457	0.0971456	FKBP5, CALR, FKBP1C	240	37	16792	5.67297	1	0.715074	81.8129
GOTERM_BP_DIRECT	GO:0001666~response to hypoxia	6	2.42915	0.0998232	PKM, LDHA, HSP90B1, AHCY, ACTN4, HSPD1	240	172	16792	2.4407	1	0.722475	82.6919

## Sheet: SRA_Con_BP
Supplementary Table 4: List of biological processes (BPs) in the free-swimming skin mucus of P. dolloi using the SRA transcriptomic dataset
Category	Term	Count	%	PValue	Genes	List Total	Pop Hits	Pop Total	Fold Enrichment	Bonferroni	Benjamini	FDR
GOTERM_BP_DIRECT	GO:0008152~metabolic process	11	6.96203	3.22309e-06	GSTA3, GSTM3, ASPA, ACO2, CNDP2, ARSA, UAP1L1, GRHPR, GSTP1, GLB1, ENOSF1	154	168	16792	7.13946	0.0026941	0.0026941	0.00497672
GOTERM_BP_DIRECT	GO:0006048~UDP-N-acetylglucosamine biosynthetic process	4	2.53165	0.000115995	PGM3, GNPDA1, GFPT1, UAP1L1	154	11	16792	39.6505	0.0925289	0.0473872	0.178961
GOTERM_BP_DIRECT	GO:0005975~carbohydrate metabolic process	9	5.6962	0.000195953	GALK2, PGM3, GALM, GNPDA1, ALDH1B1, GFPT1, HEXB, CS, GLB1	154	174	16792	5.63995	0.151283	0.0532085	0.302148
GOTERM_BP_DIRECT	GO:1901687~glutathione derivative biosynthetic process	4	2.53165	0.00100584	MGST3, GSTA3, GSTM3, GSTP1	154	22	16792	19.8253	0.569286	0.189884	1.54191
GOTERM_BP_DIRECT	GO:0006101~citrate metabolic process	3	1.89873	0.00168087	ACO2, CS, ACLY	154	7	16792	46.731	0.755387	0.245436	2.56421
GOTERM_BP_DIRECT	GO:0006012~galactose metabolic process	3	1.89873	0.00284719	GALK2, GALK1, GALM	154	9	16792	36.3463	0.908048	0.328169	4.30716
GOTERM_BP_DIRECT	GO:0098609~cell-cell adhesion	9	5.6962	0.00343281	EPCAM, RACK1, DBNL, CRKL, FSCN1, PDLIM1, IQGAP1, AHNAK, PLEC	154	271	16792	3.62122	0.943765	0.337127	5.17129
GOTERM_BP_DIRECT	GO:0006081~cellular aldehyde metabolic process	3	1.89873	0.00429814	AKR1B10, ALDH9A1, ALDH3B1	154	11	16792	29.7379	0.972821	0.362794	6.43478
GOTERM_BP_DIRECT	GO:0006508~proteolysis	12	7.59494	0.00613716	SRI, DPP3, CASP6, TMPRSS2, CAPNS1, CAPN5, MASP1, CNDP2, CPQ, PREPL, IGLC1, CAPN1	154	500	16792	2.61694	0.994216	0.435895	9.0679
GOTERM_BP_DIRECT	GO:0007264~small GTPase mediated signal transduction	8	5.06329	0.00739563	RAB2A, GDI1, PLD1, ARF4, RAB14, RHOA, RAB11A, RAB27B	154	246	16792	3.54598	0.997997	0.462762	10.8297
GOTERM_BP_DIRECT	GO:0016241~regulation of macroautophagy	4	2.53165	0.00747438	ATP6V1A, CAPNS1, ATP6V1B2, CAPN1	154	44	16792	9.91263	0.998126	0.434965	10.9388
GOTERM_BP_DIRECT	GO:0006687~glycosphingolipid metabolic process	4	2.53165	0.00795552	GBA2, HEXB, ARSA, GLB1	154	45	16792	9.69235	0.998751	0.427142	11.6032
GOTERM_BP_DIRECT	GO:0055114~oxidation-reduction process	13	8.22785	0.00802241	CYB5R3, GDI1, GMPR2, AKR1B10, BLVRB, AASS, ALDH4A1, GRHPR, ACADL, NQO1, FTH1, ALDH9A1, ALDH3B1	154	592	16792	2.39444	0.99882	0.404648	11.6952
GOTERM_BP_DIRECT	GO:0006521~regulation of cellular amino acid metabolic process	4	2.53165	0.0112222	PSME1, PSMD11, PSME2, NQO1	154	51	16792	8.55208	0.999921	0.490702	15.9925
GOTERM_BP_DIRECT	GO:0032880~regulation of protein localization	4	2.53165	0.0118311	RACK1, ARHGDIG, RAB14, CAMK1	154	52	16792	8.38761	0.999953	0.48527	16.7878
GOTERM_BP_DIRECT	GO:0006091~generation of precursor metabolites and energy	4	2.53165	0.0124587	GNPDA1, ACO2, AASS, COX4I1	154	53	16792	8.22936	0.999972	0.480994	17.6001
GOTERM_BP_DIRECT	GO:0006749~glutathione metabolic process	4	2.53165	0.0144543	GSTA3, GSTM3, ETHE1, GSTP1	154	56	16792	7.7885	0.999995	0.511714	20.134
GOTERM_BP_DIRECT	GO:0002576~platelet degranulation	5	3.16456	0.0146061	KNG1, ALB, SERPINA1, ITIH3, VCL	154	103	16792	5.29315	0.999996	0.495503	20.3238
GOTERM_BP_DIRECT	GO:0045471~response to ethanol	5	3.16456	0.0155746	TUFM, ARSA, CYTB, NQO1, GSTP1	154	105	16792	5.19233	0.999998	0.499176	21.5244
GOTERM_BP_DIRECT	GO:0046034~ATP metabolic process	3	1.89873	0.034222	ATP6V1A, ATP6V1B2, GUK1	154	32	16792	10.2224	1	0.76713	41.59
GOTERM_BP_DIRECT	GO:0006533~aspartate catabolic process	2	1.26582	0.035954	ASPA, GOT1	154	4	16792	54.5195	1	0.767629	43.1867
GOTERM_BP_DIRECT	GO:0071902~positive regulation of protein serine/threonine kinase activity	3	1.89873	0.0403351	RHOA, RALB, CAMK1	154	35	16792	9.3462	1	0.791199	47.0452
GOTERM_BP_DIRECT	GO:0009636~response to toxic substance	4	2.53165	0.0426176	MAPK3, CYTB, NQO1, GSTP1	154	85	16792	5.13125	1	0.795037	48.957
GOTERM_BP_DIRECT	GO:0016139~glycoside catabolic process	2	1.26582	0.04474	GBA2, FUCA1	154	5	16792	43.6156	1	0.797353	50.6765
GOTERM_BP_DIRECT	GO:0032534~regulation of microvillus assembly	2	1.26582	0.04474	PLD1, FSCN1	154	5	16792	43.6156	1	0.797353	50.6765
GOTERM_BP_DIRECT	GO:0006068~ethanol catabolic process	2	1.26582	0.04474	ALDH1B1, ALDH3B1	154	5	16792	43.6156	1	0.797353	50.6765
GOTERM_BP_DIRECT	GO:0007160~cell-matrix adhesion	4	2.53165	0.0490753	MSLN, NID2, OTOA, VCL	154	90	16792	4.84618	1	0.814505	54.022
GOTERM_BP_DIRECT	GO:0060071~Wnt signaling pathway, planar cell polarity pathway	4	2.53165	0.0517849	PSME1, PSMD11, PSME2, RHOA	154	92	16792	4.74082	1	0.819458	56.0039
GOTERM_BP_DIRECT	GO:0046939~nucleotide phosphorylation	2	1.26582	0.0534464	PNKP, GUK1	154	6	16792	36.3463	1	0.81782	57.1793
GOTERM_BP_DIRECT	GO:0006880~intracellular sequestering of iron ion	2	1.26582	0.0534464	SRI, FTH1	154	6	16792	36.3463	1	0.81782	57.1793
GOTERM_BP_DIRECT	GO:0019388~galactose catabolic process	2	1.26582	0.062074	GALK1, GLB1	154	7	16792	31.154	1	0.852755	62.8251
GOTERM_BP_DIRECT	GO:0043488~regulation of mRNA stability	4	2.53165	0.0679359	PSME1, PSMD11, PSME2, ANP32A	154	103	16792	4.23452	1	0.868737	66.2553
GOTERM_BP_DIRECT	GO:0043297~apical junction assembly	2	1.26582	0.0706235	RHOA, VCL	154	8	16792	27.2597	1	0.870417	67.7268
GOTERM_BP_DIRECT	GO:0032872~regulation of stress-activated MAPK cascade	2	1.26582	0.0706235	MAPK3, GSTP1	154	8	16792	27.2597	1	0.870417	67.7268
GOTERM_BP_DIRECT	GO:0021762~substantia nigra development	3	1.89873	0.0734626	RHOA, ATP5F1, CKB	154	49	16792	6.67585	1	0.872562	69.216
GOTERM_BP_DIRECT	GO:0007266~Rho protein signal transduction	3	1.89873	0.0760805	ARHGDIG, RHOA, COL1A2	154	50	16792	6.54234	1	0.873783	70.5321
GOTERM_BP_DIRECT	GO:0010950~positive regulation of endopeptidase activity	2	1.26582	0.0790955	PSME1, PSME2	154	9	16792	24.2309	1	0.876305	71.9824
GOTERM_BP_DIRECT	GO:0038095~Fc-epsilon receptor signaling pathway	5	3.16456	0.0796021	PSME1, PSMD11, PSME2, MAPK3, IGLC1	154	178	16792	3.06289	1	0.870233	72.2195
GOTERM_BP_DIRECT	GO:0006163~purine nucleotide metabolic process	2	1.26582	0.0874908	GMPR2, GUK1	154	10	16792	21.8078	1	0.88803	75.6771
GOTERM_BP_DIRECT	GO:0030168~platelet activation	4	2.53165	0.0878266	GNA14, MAPK3, RHOA, COL1A2	154	115	16792	3.79266	1	0.882022	75.8149
GOTERM_BP_DIRECT	GO:0006898~receptor-mediated endocytosis	5	3.16456	0.091115	DBNL, TMPRSS2, MASP1, ALB, IGLC1	154	186	16792	2.93115	1	0.884813	77.1267
GOTERM_BP_DIRECT	GO:0032091~negative regulation of protein binding	3	1.89873	0.0951866	PPP1CA, RALB, CAMK1	154	57	16792	5.73889	1	0.889553	78.6588
GOTERM_BP_DIRECT	GO:0090263~positive regulation of canonical Wnt signaling pathway	4	2.53165	0.0967611	PSME1, PSMD11, PSME2, SFRP4	154	120	16792	3.63463	1	0.887421	79.2251

## Sheet: SRA_ASM_BP
Supplementary Table 4: List of biological processes (BPs) in the terrestrialized skin mucus of P. dolloi using the SRA transcriptomic dataset
Category	Term	Count	%	PValue	Genes	List Total	Pop Hits	Pop Total	Fold Enrichment	Bonferroni	Benjamini	FDR
GOTERM_BP_DIRECT	GO:0006614~SRP-dependent cotranslational protein targeting to membrane	14	8.86076	2.61511e-12	RPS26, RPL30, RPS16, RPL23, RPL8, RPS12, RPLP2, RPL23A, RPS10, RPL37, RPL4, RPS20, RPL7A, RPS3	153	94	16792	16.346	2.69881e-09	2.69881e-09	4.14841e-09
GOTERM_BP_DIRECT	GO:0006413~translational initiation	15	9.49367	2.46462e-11	EIF6, RPLP2, RPL37, RPL23A, RPS3, RPS26, RPL30, RPL23, RPS16, RPL8, RPS12, RPS10, RPL4, RPL7A, RPS20	153	137	16792	12.0166	2.54349e-08	1.27174e-08	3.90966e-08
GOTERM_BP_DIRECT	GO:0019083~viral transcription	14	8.86076	2.5665e-11	RPS26, RPL30, RPS16, RPL23, RPL8, RPS12, RPLP2, RPL23A, RPS10, RPL37, RPL4, RPS20, RPL7A, RPS3	153	112	16792	13.719	2.64863e-08	8.82877e-09	4.07128e-08
GOTERM_BP_DIRECT	GO:0000184~nuclear-transcribed mRNA catabolic process, nonsense-mediated decay	14	8.86076	5.58854e-11	RPS26, RPL30, RPS16, RPL23, RPL8, RPS12, RPLP2, RPL23A, RPS10, RPL37, RPL4, RPS20, RPL7A, RPS3	153	119	16792	12.912	5.76737e-08	1.44184e-08	8.86518e-08
GOTERM_BP_DIRECT	GO:0098609~cell-cell adhesion	17	10.7595	3.27663e-09	RAN, CALD1, KTN1, RPL23A, EEF2, VASP, RPS26, KRT18, ATIC, PRDX6, RAB11B, TMOD3, CNN2, PCMT1, RPL7A, RAB10, SPTAN1	153	271	16792	6.88479	3.38148e-06	6.76296e-07	5.19776e-06
GOTERM_BP_DIRECT	GO:0006364~rRNA processing	14	8.86076	7.50059e-08	RPS26, RPL30, RPS16, RPL23, RPL8, RPS12, RPLP2, RPL23A, RPS10, RPL37, RPL4, RPS20, RPL7A, RPS3	153	214	16792	7.18001	7.74031e-05	1.29009e-05	0.000118983
GOTERM_BP_DIRECT	GO:0006412~translation	14	8.86076	5.18185e-07	RPS26, RPL30, RPS16, RPL23, RPL8, RPS12, RPLP2, RPL23A, RPS10, RPL37, RPL4, RPS20, RPL7A, RPS3	153	253	16792	6.07321	0.000534624	7.63924e-05	0.000822001
GOTERM_BP_DIRECT	GO:0098869~cellular oxidant detoxification	8	5.06329	3.22447e-06	TXNL1, GSR, PRDX6, TXNRD3, PRDX4, GSTT1, FABP1, PRDX3	153	70	16792	12.543	0.00332213	0.000415871	0.0051149
GOTERM_BP_DIRECT	GO:0006928~movement of cell or subcellular component	8	5.06329	1.28088e-05	CD9, ARPC1B, TUBB, TLN1, CALD1, TPM1, TPM3, ARHGDIB	153	86	16792	10.2095	0.0131318	0.00146768	0.0203169
GOTERM_BP_DIRECT	GO:0045454~cell redox homeostasis	7	4.43038	6.95865e-05	TXNL1, GSR, PRDX6, TXNRD3, PRDX4, PRDX3, PDIA4	153	77	16792	9.97742	0.0692976	0.00715585	0.110329
GOTERM_BP_DIRECT	GO:0002479~antigen processing and presentation of exogenous peptide antigen via MHC class I, TAP-dependent	6	3.79747	0.000262047	PSMA6, PSMC4, PSMC3, PSMA5, PSMA7, B2M	153	63	16792	10.4525	0.236978	0.0242882	0.41488
GOTERM_BP_DIRECT	GO:0002576~platelet degranulation	7	4.43038	0.000346109	CD9, TLN1, PLEK, PSAP, ACTN1, SERPING1, SOD1	153	103	16792	7.45885	0.3004	0.0293318	0.547628
GOTERM_BP_DIRECT	GO:0008152~metabolic process	8	5.06329	0.000849588	GSTM1, BCAT1, ARSB, ACAA2, GALNS, TKTL2, TKT, HADHB	153	168	16792	5.22627	0.584032	0.065247	1.33924
GOTERM_BP_DIRECT	GO:0006521~regulation of cellular amino acid metabolic process	5	3.16456	0.00115875	PSMA6, PSMC4, PSMC3, PSMA5, PSMA7	153	51	16792	10.76	0.697757	0.0819156	1.8224
GOTERM_BP_DIRECT	GO:0060071~Wnt signaling pathway, planar cell polarity pathway	6	3.79747	0.0014865	CDC42, PSMA6, PSMC4, PSMC3, PSMA5, PSMA7	153	92	16792	7.15772	0.784589	0.0972839	2.33218
GOTERM_BP_DIRECT	GO:0006749~glutathione metabolic process	5	3.16456	0.0016446	GSTM1, GSR, G6PD, GSTT1, SOD1	153	56	16792	9.79925	0.817065	0.100723	2.5772
GOTERM_BP_DIRECT	GO:0090150~establishment of protein localization to membrane	3	1.89873	0.00219918	NPC1, RAB11B, RAB10	153	8	16792	41.1569	0.8969	0.125104	3.43215
GOTERM_BP_DIRECT	GO:0043488~regulation of mRNA stability	6	3.79747	0.00244452	PSMA6, PSMC4, PSMC3, PSMA5, HNRNPD, PSMA7	153	103	16792	6.3933	0.920009	0.130924	3.80812
GOTERM_BP_DIRECT	GO:0055114~oxidation-reduction process	14	8.86076	0.00284258	TXNL1, HSD17B10, PGD, PRDX4, CRYZ, SOD1, VAT1, MTHFD1, GSR, CBR1, G6PD, PRDX6, TXNRD3, PCYOX1	153	592	16792	2.59548	0.947014	0.143257	4.41521
GOTERM_BP_DIRECT	GO:0038061~NIK/NF-kappaB signaling	5	3.16456	0.00300978	PSMA6, PSMC4, PSMC3, PSMA5, PSMA7	153	66	16792	8.31452	0.955434	0.144046	4.66913
GOTERM_BP_DIRECT	GO:0051436~negative regulation of ubiquitin-protein ligase activity involved in mitotic cell cycle	5	3.16456	0.00391888	PSMA6, PSMC4, PSMC3, PSMA5, PSMA7	153	71	16792	7.72899	0.982616	0.175488	6.03876
GOTERM_BP_DIRECT	GO:0007015~actin filament organization	5	3.16456	0.00412066	RAC2, TMOD3, ACTN1, TPM1, TPM3	153	72	16792	7.62164	0.985896	0.176091	6.34024
GOTERM_BP_DIRECT	GO:0006098~pentose-phosphate shunt	3	1.89873	0.00424347	G6PD, PGD, TKT	153	11	16792	29.9323	0.987582	0.173709	6.5233
GOTERM_BP_DIRECT	GO:0033209~tumor necrosis factor-mediated signaling pathway	6	3.79747	0.00438647	KRT18, PSMA6, PSMC4, PSMC3, PSMA5, PSMA7	153	118	16792	5.58059	0.989292	0.172241	6.73602
GOTERM_BP_DIRECT	GO:0051437~positive regulation of ubiquitin-protein ligase activity involved in regulation of mitotic cell cycle transition	5	3.16456	0.00499792	PSMA6, PSMC4, PSMC3, PSMA5, PSMA7	153	76	16792	7.2205	0.99432	0.186843	7.64049
GOTERM_BP_DIRECT	GO:0000302~response to reactive oxygen species	4	2.53165	0.00523497	GSR, PRDX6, PRDX3, SOD1	153	39	16792	11.2566	0.995558	0.188064	7.98892
GOTERM_BP_DIRECT	GO:0031145~anaphase-promoting complex-dependent catabolic process	5	3.16456	0.0057325	PSMA6, PSMC4, PSMC3, PSMA5, PSMA7	153	79	16792	6.94631	0.997349	0.197272	8.71623
GOTERM_BP_DIRECT	GO:0060047~heart contraction	3	1.89873	0.00594702	CDC42, MYL2, SOD1	153	13	16792	25.3273	0.997879	0.197356	9.02815
GOTERM_BP_DIRECT	GO:0051603~proteolysis involved in cellular protein catabolic process	4	2.53165	0.00933882	CTSL, PSMA6, LGMN, PSMA7	153	48	16792	9.14597	0.999938	0.283871	13.8292
GOTERM_BP_DIRECT	GO:0006414~translational elongation	3	1.89873	0.0113252	EEF1A1, RPLP2, EEF2	153	18	16792	18.2919	0.999992	0.324167	16.5296
GOTERM_BP_DIRECT	GO:0045727~positive regulation of translation	4	2.53165	0.0122413	EIF6, ERBB2, HNRNPD, EEF2	153	53	16792	8.28314	0.999997	0.336371	17.7481
GOTERM_BP_DIRECT	GO:0045471~response to ethanol	5	3.16456	0.0152389	SETDB1, G6PD, GGH, EEF2, SOD1	153	105	16792	5.22627	1	0.390574	21.6197
GOTERM_BP_DIRECT	GO:0002223~stimulatory C-type lectin receptor signaling pathway	5	3.16456	0.0152389	PSMA6, PSMC4, PSMC3, PSMA5, PSMA7	153	105	16792	5.22627	1	0.390574	21.6197
GOTERM_BP_DIRECT	GO:0006936~muscle contraction	5	3.16456	0.0162267	TLN1, CALD1, TMOD3, TPM1, TPM3	153	107	16792	5.12858	1	0.400473	22.8576
GOTERM_BP_DIRECT	GO:0051289~protein homotetramerization	4	2.53165	0.0170828	SHMT1, GNMT, CRYZ, VASP	153	60	16792	7.31678	1	0.407256	23.9157
GOTERM_BP_DIRECT	GO:0009051~pentose-phosphate shunt, oxidative branch	2	1.26582	0.0180225	G6PD, PGD	153	2	16792	109.752	1	0.415063	25.0613
GOTERM_BP_DIRECT	GO:0019322~pentose biosynthetic process	2	1.26582	0.0180225	G6PD, PGD	153	2	16792	109.752	1	0.415063	25.0613
GOTERM_BP_DIRECT	GO:0042493~response to drug	8	5.06329	0.0208229	NPC1, HSP90AA1, GGH, UQCRFS1, SOD1, TIMP2, HADH, B2M	153	304	16792	2.8882	1	0.452956	28.3806
GOTERM_BP_DIRECT	GO:0002244~hematopoietic progenitor cell differentiation	4	2.53165	0.0219685	KRT75, WDR78, PLEK, EEF2	153	66	16792	6.65161	1	0.461827	29.6983
GOTERM_BP_DIRECT	GO:0006259~DNA metabolic process	3	1.89873	0.0229494	RAN, TREX1, DNASE1L3	153	26	16792	12.6637	1	0.467686	30.8085
GOTERM_BP_DIRECT	GO:0006334~nucleosome assembly	5	3.16456	0.0229938	HIST2H2BE, H2AFY2, H3F3A, H2AFX, HIST2H3PS2	153	119	16792	4.61141	1	0.459659	30.8583
GOTERM_BP_DIRECT	GO:0090263~positive regulation of canonical Wnt signaling pathway	5	3.16456	0.0236243	PSMA6, PSMC4, PSMC3, PSMA5, PSMA7	153	120	16792	4.57298	1	0.460343	31.5627
GOTERM_BP_DIRECT	GO:0000209~protein polyubiquitination	6	3.79747	0.0260635	PSMA6, PSMC4, PSMC3, PSMA5, FBXO4, PSMA7	153	184	16792	3.57886	1	0.485591	34.2251
GOTERM_BP_DIRECT	GO:0051017~actin filament bundle assembly	3	1.89873	0.0300048	CDC42, AIF1, ACTN1	153	30	16792	10.9752	1	0.526947	38.3229
GOTERM_BP_DIRECT	GO:0000165~MAPK cascade	7	4.43038	0.0321055	PSMA6, PSMC4, PSMC3, PSMA5, ERBB2, PSMA7, SPTAN1	153	262	16792	2.9323	1	0.543046	40.408
GOTERM_BP_DIRECT	GO:0046677~response to antibiotic	3	1.89873	0.0338143	HSP90AA1, UQCRFS1, SOD1	153	32	16792	10.2892	1	0.553724	42.0552
GOTERM_BP_DIRECT	GO:0002931~response to ischemia	3	1.89873	0.0357861	PPIF, HYOU1, EEF2	153	33	16792	9.97742	1	0.566446	43.9029
GOTERM_BP_DIRECT	GO:0045859~regulation of protein kinase activity	3	1.89873	0.0378014	CDC42, RAC2, SOD1	153	34	16792	9.68397	1	0.578742	45.7342
GOTERM_BP_DIRECT	GO:0030307~positive regulation of cell growth	4	2.53165	0.0407122	CDC42, MTPN, ERBB2, H3F3A	153	84	16792	5.22627	1	0.598538	48.2807
GOTERM_BP_DIRECT	GO:0050852~T cell receptor signaling pathway	5	3.16456	0.0456033	PSMA6, PSMC4, PSMC3, PSMA5, PSMA7	153	148	16792	3.70783	1	0.633417	52.3089
GOTERM_BP_DIRECT	GO:0038128~ERBB2 signaling pathway	3	1.89873	0.0462779	HSP90AA1, ERBB2, CPNE3	153	38	16792	8.6646	1	0.631363	52.8409
GOTERM_BP_DIRECT	GO:0030049~muscle filament sliding	3	1.89873	0.0462779	MYL2, TPM1, TPM3	153	38	16792	8.6646	1	0.631363	52.8409
GOTERM_BP_DIRECT	GO:0000398~mRNA splicing, via spliceosome	6	3.79747	0.0514917	SNRPD3, HNRNPD, SNRPD2, SPEN, DDX5, YBX1	153	222	16792	2.96626	1	0.664162	56.7685
GOTERM_BP_DIRECT	GO:0070527~platelet aggregation	3	1.89873	0.0530467	TLN1, PLEK, ACTN1	153	41	16792	8.03061	1	0.668104	57.8792
GOTERM_BP_DIRECT	GO:0006555~methionine metabolic process	2	1.26582	0.053105	MTHFD1, GNMT	153	6	16792	36.5839	1	0.661403	57.9203
GOTERM_BP_DIRECT	GO:0016032~viral process	7	4.43038	0.054759	TLN1, KRT18, PSMC3, RAN, H2AFX, SPEN, PSMA7	153	299	16792	2.56944	1	0.66598	59.0713
GOTERM_BP_DIRECT	GO:0009725~response to hormone	3	1.89873	0.0553766	H3F3A, UQCRFS1, TIMP2	153	42	16792	7.8394	1	0.66336	59.4935
GOTERM_BP_DIRECT	GO:0019731~antibacterial humoral response	3	1.89873	0.0601421	HIST2H2BE, IGHM, B2M	153	44	16792	7.48307	1	0.687716	62.6163
GOTERM_BP_DIRECT	GO:0006635~fatty acid beta-oxidation	3	1.89873	0.0601421	ACAA2, HADH, HADHB	153	44	16792	7.48307	1	0.687716	62.6163
GOTERM_BP_DIRECT	GO:0090090~negative regulation of canonical Wnt signaling pathway	5	3.16456	0.0608622	PSMA6, PSMC4, PSMC3, PSMA5, PSMA7	153	163	16792	3.36661	1	0.685631	63.0681
GOTERM_BP_DIRECT	GO:0042178~xenobiotic catabolic process	2	1.26582	0.0616793	GSTM1, CRYZ	153	7	16792	31.3576	1	0.684199	63.5745
GOTERM_BP_DIRECT	GO:0007568~aging	5	3.16456	0.0630465	SERPING1, EEF2, FBXO4, SOD1, TIMP2	153	165	16792	3.32581	1	0.686111	64.4075
GOTERM_BP_DIRECT	GO:0007264~small GTPase mediated signal transduction	6	3.79747	0.0730838	CDC42, RAC2, RAN, RAB11B, RAP1B, RAB10	153	246	16792	2.67687	1	0.734852	69.9974
GOTERM_BP_DIRECT	GO:0042542~response to hydrogen peroxide	3	1.89873	0.0778454	EEF2, PRDX3, SOD1	153	51	16792	6.45598	1	0.751901	72.3511
GOTERM_BP_DIRECT	GO:0038095~Fc-epsilon receptor signaling pathway	5	3.16456	0.0780825	PSMA6, PSMC4, PSMC3, PSMA5, PSMA7	153	178	16792	3.08291	1	0.747269	72.4637
GOTERM_BP_DIRECT	GO:0045899~positive regulation of RNA polymerase II transcriptional preinitiation complex assembly	2	1.26582	0.0785971	PSMC4, PSMC3	153	9	16792	24.3893	1	0.74399	72.7065
GOTERM_BP_DIRECT	GO:0071404~cellular response to low-density lipoprotein particle stimulus	2	1.26582	0.0785971	CD9, NPC1	153	9	16792	24.3893	1	0.74399	72.7065
GOTERM_BP_DIRECT	GO:0006457~protein folding	5	3.16456	0.0809814	TXNL1, PPIF, PFDN1, HSP90AA1, PDIA4	153	180	16792	3.04866	1	0.749264	73.8056
GOTERM_BP_DIRECT	GO:0035999~tetrahydrofolate interconversion	2	1.26582	0.0869421	MTHFD1, SHMT1	153	10	16792	21.9503	1	0.769306	76.3746
GOTERM_BP_DIRECT	GO:0050765~negative regulation of phagocytosis	2	1.26582	0.0869421	PRTN3, CNN2	153	10	16792	21.9503	1	0.769306	76.3746
GOTERM_BP_DIRECT	GO:0050829~defense response to Gram-negative bacterium	3	1.89873	0.0886043	BPI, IGHM, B2M	153	55	16792	5.98645	1	0.77077	77.0477
GOTERM_BP_DIRECT	GO:0010628~positive regulation of gene expression	6	3.79747	0.0898464	FUBP1, CDC42, ERBB2, HNRNPD, CNN2, RPS3	153	262	16792	2.5134	1	0.770542	77.5389
GOTERM_BP_DIRECT	GO:0070301~cellular response to hydrogen peroxide	3	1.89873	0.0941404	PPIF, FABP1, RPS3	153	57	16792	5.7764	1	0.781923	79.1622
GOTERM_BP_DIRECT	GO:0010951~negative regulation of endopeptidase activity	4	2.53165	0.0971438	FETUB, CSTB, SERPING1, TIMP2	153	121	16792	3.62815	1	0.787946	80.2316

## Sheet: 454_Con_BP
Supplementary Table 4: List of biological processes (BPs) in the free-swimming skin mucus of P. dolloi using the 454 transcriptomic dataset
Category	Term	Count	%	PValue	Genes	List Total	Pop Hits	Pop Total	Fold Enrichment	Bonferroni	Benjamini	FDR
GOTERM_BP_DIRECT	GO:0043488~regulation of mRNA stability	7	5.9322	7.53937e-05	PSMC5, PSME1, PSMB2, ANP32A, HSPA1A, PSMA7, RPS27A	116	103	16792	9.83796	0.0553345	0.0553345	0.114788
GOTERM_BP_DIRECT	GO:0098609~cell-cell adhesion	10	8.47458	0.00010296	CAST, EPCAM, DBNL, EVPL, FSCN1, CAPZA1, IDH1, HSPA1A, AHNAK, PLEC	116	271	16792	5.34165	0.0747936	0.0381235	0.156726
GOTERM_BP_DIRECT	GO:0038061~NIK/NF-kappaB signaling	5	4.23729	0.00108489	PSMC5, PSME1, PSMB2, PSMA7, RPS27A	116	66	16792	10.9666	0.559364	0.239043	1.63994
GOTERM_BP_DIRECT	GO:0005975~carbohydrate metabolic process	7	5.9322	0.00125828	GALK2, GALM, GNPDA1, GFPT1, HEXB, IDH2, ALDH2	116	174	16792	5.82362	0.613491	0.211521	1.8997
GOTERM_BP_DIRECT	GO:0030855~epithelial cell differentiation	5	4.23729	0.00135155	ANXA7, CBR1, LGALS3, TAGLN, BDH2	116	70	16792	10.3399	0.639805	0.184718	2.03916
GOTERM_BP_DIRECT	GO:0038095~Fc-epsilon receptor signaling pathway	7	5.9322	0.00141349	PSMC5, PSME1, MAPK3, PSMB2, PSMA7, IGLC1, RPS27A	116	178	16792	5.69275	0.656285	0.163049	2.13168
GOTERM_BP_DIRECT	GO:0051436~negative regulation of ubiquitin-protein ligase activity involved in mitotic cell cycle	5	4.23729	0.00142475	PSMC5, PSME1, PSMB2, PSMA7, RPS27A	116	71	16792	10.1943	0.659198	0.142539	2.14849
GOTERM_BP_DIRECT	GO:0051437~positive regulation of ubiquitin-protein ligase activity involved in regulation of mitotic cell cycle transition	5	4.23729	0.00183267	PSMC5, PSME1, PSMB2, PSMA7, RPS27A	116	76	16792	9.52359	0.749659	0.15896	2.75563
GOTERM_BP_DIRECT	GO:0031145~anaphase-promoting complex-dependent catabolic process	5	4.23729	0.00211282	PSMC5, PSME1, PSMB2, PSMA7, RPS27A	116	79	16792	9.16194	0.79747	0.16258	3.17057
GOTERM_BP_DIRECT	GO:0006048~UDP-N-acetylglucosamine biosynthetic process	3	2.54237	0.0024561	GNPDA1, GFPT1, UAP1L1	116	11	16792	39.4796	0.843803	0.169447	3.67675
GOTERM_BP_DIRECT	GO:0060071~Wnt signaling pathway, planar cell polarity pathway	5	4.23729	0.00367117	PSMC5, PSME1, PSMB2, PSMA7, RPS27A	116	92	16792	7.86732	0.937765	0.223097	5.44862
GOTERM_BP_DIRECT	GO:0006521~regulation of cellular amino acid metabolic process	4	3.38983	0.00513099	PSMC5, PSME1, PSMB2, PSMA7	116	51	16792	11.3536	0.979429	0.276501	7.53712
GOTERM_BP_DIRECT	GO:0002223~stimulatory C-type lectin receptor signaling pathway	5	4.23729	0.0058693	PSMC5, PSME1, PSMB2, PSMA7, RPS27A	116	105	16792	6.89327	0.988256	0.289563	8.57689
GOTERM_BP_DIRECT	GO:0006103~2-oxoglutarate metabolic process	3	2.54237	0.00662201	GOT1, IDH2, IDH1	116	18	16792	24.1264	0.993371	0.301139	9.62571
GOTERM_BP_DIRECT	GO:0006749~glutathione metabolic process	4	3.38983	0.00666317	ETHE1, GSTT1, IDH1, GSTP1	116	56	16792	10.3399	0.993575	0.285735	9.68273
GOTERM_BP_DIRECT	GO:0033209~tumor necrosis factor-mediated signaling pathway	5	4.23729	0.00880669	PSMC5, PSME1, PSMB2, PSMA7, RPS27A	116	118	16792	6.13384	0.998742	0.341247	12.6065
GOTERM_BP_DIRECT	GO:0002479~antigen processing and presentation of exogenous peptide antigen via MHC class I, TAP-dependent	4	3.38983	0.00922161	PSMC5, PSME1, PSMB2, PSMA7	116	63	16792	9.19102	0.999083	0.33731	13.1621
GOTERM_BP_DIRECT	GO:0090263~positive regulation of canonical Wnt signaling pathway	5	4.23729	0.00932994	PSMC5, PSME1, PSMB2, PSMA7, RPS27A	116	120	16792	6.03161	0.999156	0.32509	13.3066
GOTERM_BP_DIRECT	GO:1901687~glutathione derivative biosynthetic process	3	2.54237	0.00982133	MGST3, GSTT1, GSTP1	116	22	16792	19.7398	0.99942	0.32443	13.9594
GOTERM_BP_DIRECT	GO:0038096~Fc-gamma receptor signaling pathway involved in phagocytosis	5	4.23729	0.0113196	HSP90AA1, MAPK3, ARPC4, ARPC5, IGLC1	116	127	16792	5.69916	0.999815	0.34933	15.9214
GOTERM_BP_DIRECT	GO:0006097~glyoxylate cycle	2	1.69492	0.0136505	IDH2, IDH1	116	2	16792	144.759	0.999969	0.38991	18.8908
GOTERM_BP_DIRECT	GO:0006413~translational initiation	5	4.23729	0.0146069	RPL18, RPL22, RPLP0, EIF2S1, RPS27A	116	137	16792	5.28316	0.999985	0.396481	20.0806
GOTERM_BP_DIRECT	GO:0050852~T cell receptor signaling pathway	5	4.23729	0.0188582	PSMC5, PSME1, PSMB2, PSMA7, RPS27A	116	148	16792	4.89049	0.999999	0.464714	25.1748
GOTERM_BP_DIRECT	GO:0006928~movement of cell or subcellular component	4	3.38983	0.0212286	CAPZA2, CAPZA1, ARPC5, VCL	116	86	16792	6.73296	1	0.490848	27.8818
GOTERM_BP_DIRECT	GO:0090090~negative regulation of canonical Wnt signaling pathway	5	4.23729	0.0257825	PSMC5, PSME1, PSMB2, PSMA7, RPS27A	116	163	16792	4.44045	1	0.545631	32.8273
GOTERM_BP_DIRECT	GO:0034605~cellular response to heat	3	2.54237	0.0264945	EIF2S1, HSPA1A, MYOF	116	37	16792	11.7372	1	0.541473	33.5713
GOTERM_BP_DIRECT	GO:0006614~SRP-dependent cotranslational protein targeting to membrane	4	3.38983	0.02674	RPL18, RPL22, RPLP0, RPS27A	116	94	16792	6.15994	1	0.531355	33.826
GOTERM_BP_DIRECT	GO:0007264~small GTPase mediated signal transduction	6	5.08475	0.0271102	RAB2A, RAB5B, RAB3D, RAB5A, RAB11A, RAB27A	116	246	16792	3.5307	1	0.52341	34.2084
GOTERM_BP_DIRECT	GO:1990182~exosomal secretion	2	1.69492	0.0271163	RAB11A, RAB27A	116	4	16792	72.3793	1	0.511153	34.2146
GOTERM_BP_DIRECT	GO:0008152~metabolic process	5	4.23729	0.0283886	CNDP2, TKT, UAP1L1, GSTP1, ENOSF1	116	168	16792	4.30829	1	0.515571	35.5131
GOTERM_BP_DIRECT	GO:1903307~positive regulation of regulated secretory pathway	2	1.69492	0.0337806	RAB3D, RAB27A	116	5	16792	57.9034	1	0.566966	40.7546
GOTERM_BP_DIRECT	GO:0006102~isocitrate metabolic process	2	1.69492	0.0337806	IDH2, IDH1	116	5	16792	57.9034	1	0.566966	40.7546
GOTERM_BP_DIRECT	GO:0006068~ethanol catabolic process	2	1.69492	0.0337806	ALDH2, ALDH3B1	116	5	16792	57.9034	1	0.566966	40.7546
GOTERM_BP_DIRECT	GO:0000165~MAPK cascade	6	5.08475	0.0342199	PSMC5, PSME1, MAPK3, PSMB2, PSMA7, RPS27A	116	262	16792	3.31508	1	0.560235	41.1636
GOTERM_BP_DIRECT	GO:0000209~protein polyubiquitination	5	4.23729	0.0377534	PSMC5, PSME1, PSMB2, PSMA7, RPS27A	116	184	16792	3.93366	1	0.585415	44.3587
GOTERM_BP_DIRECT	GO:0007596~blood coagulation	5	4.23729	0.0377534	CAPZA2, CAPZA1, RAB5A, HBE1, RAB27A	116	184	16792	3.93366	1	0.585415	44.3587
GOTERM_BP_DIRECT	GO:0006066~alcohol metabolic process	2	1.69492	0.0403998	ALDH2, ALDH3B1	116	6	16792	48.2529	1	0.599779	46.6447
GOTERM_BP_DIRECT	GO:0006880~intracellular sequestering of iron ion	2	1.69492	0.0403998	SRI, FTH1	116	6	16792	48.2529	1	0.599779	46.6447
GOTERM_BP_DIRECT	GO:0019083~viral transcription	4	3.38983	0.041658	RPL18, RPL22, RPLP0, RPS27A	116	112	16792	5.16995	1	0.600634	47.7006
GOTERM_BP_DIRECT	GO:0051603~proteolysis involved in cellular protein catabolic process	3	2.54237	0.0427529	PSMB2, CAPN2, PSMA7	116	48	16792	9.04741	1	0.600025	48.6033
GOTERM_BP_DIRECT	GO:0006461~protein complex assembly	4	3.38983	0.0454375	PPP2R1B, CAPZA2, MAPK3, CAPZA1	116	116	16792	4.99168	1	0.612831	50.7558
GOTERM_BP_DIRECT	GO:0000184~nuclear-transcribed mRNA catabolic process, nonsense-mediated decay	4	3.38983	0.0483801	RPL18, RPL22, RPLP0, RPS27A	116	119	16792	4.86584	1	0.626661	53.0183
GOTERM_BP_DIRECT	GO:0055114~oxidation-reduction process	9	7.62712	0.0505609	CYB5R3, CBR1, PTGR1, HSD17B14, HSDL2, TSTA3, FTH1, ALDH9A1, ALDH3B1	116	592	16792	2.20072	1	0.633743	54.6319
GOTERM_BP_DIRECT	GO:0043161~proteasome-mediated ubiquitin-dependent protein catabolic process	5	4.23729	0.0509242	PSMC5, PSME1, PSMB2, PSMA7, RPS27A	116	203	16792	3.56548	1	0.627132	54.8956
GOTERM_BP_DIRECT	GO:0032872~regulation of stress-activated MAPK cascade	2	1.69492	0.0535035	MAPK3, GSTP1	116	8	16792	36.1897	1	0.636721	56.7272
GOTERM_BP_DIRECT	GO:0048227~plasma membrane to endosome transport	2	1.69492	0.0535035	RAB5B, RAB11A	116	8	16792	36.1897	1	0.636721	56.7272
GOTERM_BP_DIRECT	GO:0009651~response to salt stress	2	1.69492	0.0599886	ANXA7, HSP90AA1	116	9	16792	32.1686	1	0.671121	61.0301
GOTERM_BP_DIRECT	GO:0006012~galactose metabolic process	2	1.69492	0.0599886	GALK2, GALM	116	9	16792	32.1686	1	0.671121	61.0301
GOTERM_BP_DIRECT	GO:0001778~plasma membrane repair	2	1.69492	0.0599886	MYOF, MYH10	116	9	16792	32.1686	1	0.671121	61.0301
GOTERM_BP_DIRECT	GO:0043486~histone exchange	2	1.69492	0.0728271	ANP32B, ANP32A	116	11	16792	26.3197	1	0.734904	68.3954
GOTERM_BP_DIRECT	GO:0006081~cellular aldehyde metabolic process	2	1.69492	0.0728271	ALDH9A1, ALDH3B1	116	11	16792	26.3197	1	0.734904	68.3954
GOTERM_BP_DIRECT	GO:0008334~histone mRNA metabolic process	2	1.69492	0.079181	SNRPD3, SSB	116	12	16792	24.1264	1	0.757192	71.5385
GOTERM_BP_DIRECT	GO:0010939~regulation of necrotic cell death	2	1.69492	0.079181	OLFM4, RPS27A	116	12	16792	24.1264	1	0.757192	71.5385
GOTERM_BP_DIRECT	GO:0098869~cellular oxidant detoxification	3	2.54237	0.0831594	MGST3, GSTT1, GSTP1	116	70	16792	6.20394	1	0.76699	73.3552
GOTERM_BP_DIRECT	GO:0010243~response to organonitrogen compound	2	1.69492	0.0917596	MGST3, PSMB2	116	14	16792	20.6798	1	0.793962	76.9186
GOTERM_BP_DIRECT	GO:0051016~barbed-end actin filament capping	2	1.69492	0.0917596	CAPZA2, CAPZA1	116	14	16792	20.6798	1	0.793962	76.9186
GOTERM_BP_DIRECT	GO:2001241~positive regulation of extrinsic apoptotic signaling pathway in absence of ligand	2	1.69492	0.0917596	PPP2R1B, PPP1CA	116	14	16792	20.6798	1	0.793962	76.9186
GOTERM_BP_DIRECT	GO:1900034~regulation of cellular response to heat	3	2.54237	0.0935108	HSP90AA1, MAPK3, HSPA1A	116	75	16792	5.79034	1	0.793424	77.5873
GOTERM_BP_DIRECT	GO:0032869~cellular response to insulin stimulus	3	2.54237	0.0977514	GOT1, PKLR, GSTP1	116	77	16792	5.63995	1	0.801702	79.1324
GOTERM_BP_DIRECT	GO:0042026~protein refolding	2	1.69492	0.0979849	HSP90AA1, HSPA1A	116	15	16792	19.3011	1	0.79586	79.2145

## Sheet: 454_ASM_BP
Supplementary Table 4: List of biological processes (BPs) in the terrestrialized skin mucus of P. dolloi using the 454 transcriptomic dataset
Category	Term	Count	%	PValue	Genes	List Total	Pop Hits	Pop Total	Fold Enrichment	Bonferroni	Benjamini	FDR
GOTERM_BP_DIRECT	GO:0006614~SRP-dependent cotranslational protein targeting to membrane	7	8.43373	4.50933e-06	RPL30, RPL6, RPS14, RPL4, RPL12, RPL7A, RPS7	78	94	16792	16.0316	0.00245007	0.00245007	0.00657039
GOTERM_BP_DIRECT	GO:0019083~viral transcription	7	8.43373	1.24133e-05	RPL30, RPL6, RPS14, RPL4, RPL12, RPL7A, RPS7	78	112	16792	13.4551	0.00673014	0.00337075	0.0180861
GOTERM_BP_DIRECT	GO:0000184~nuclear-transcribed mRNA catabolic process, nonsense-mediated decay	7	8.43373	1.75545e-05	RPL30, RPL6, RPS14, RPL4, RPL12, RPL7A, RPS7	78	119	16792	12.6637	0.00950425	0.00317817	0.0255757
GOTERM_BP_DIRECT	GO:0098609~cell-cell adhesion	9	10.8434	3.33467e-05	EFHD2, ATIC, RPL6, PCMT1, H1FX, CNN2, RPL7A, RAB10, RAB1A	78	271	16792	7.14959	0.0179773	0.00452495	0.0485788
GOTERM_BP_DIRECT	GO:0006413~translational initiation	7	8.43373	3.89528e-05	RPL30, RPL6, RPS14, RPL4, RPL12, RPL7A, RPS7	78	137	16792	10.9998	0.0209678	0.00422918	0.0567436
GOTERM_BP_DIRECT	GO:0006412~translation	8	9.63855	0.000158952	RPL30, SLC25A4, RPL6, RPS14, RPL4, RPL12, RPL7A, RPS7	78	253	16792	6.80734	0.0828432	0.0143094	0.231361
GOTERM_BP_DIRECT	GO:0006364~rRNA processing	7	8.43373	0.000446011	RPL30, RPL6, RPS14, RPL4, RPL12, RPL7A, RPS7	78	214	16792	7.04194	0.215481	0.034075	0.647924
GOTERM_BP_DIRECT	GO:0002576~platelet degranulation	5	6.0241	0.00128175	CD9, TLN1, PLEK, PSAP, ACTN1	78	103	16792	10.4506	0.50228	0.0835197	1.85149
GOTERM_BP_DIRECT	GO:0019068~virion assembly	3	3.61446	0.00132965	PPIA, RAB1B, RAB1A	78	12	16792	53.8205	0.515098	0.0772742	1.92006
GOTERM_BP_DIRECT	GO:0098869~cellular oxidant detoxification	4	4.81928	0.00407061	TXNL1, GSR, TXNRD3, FABP1	78	70	16792	12.3018	0.891275	0.198999	5.77026
GOTERM_BP_DIRECT	GO:0006928~movement of cell or subcellular component	4	4.81928	0.00722275	LSP1, CD9, ARPC1B, TLN1	78	86	16792	10.0131	0.980618	0.301272	10.0238
GOTERM_BP_DIRECT	GO:0051017~actin filament bundle assembly	3	3.61446	0.00830826	AIF1, ACTN1, LCP1	78	30	16792	21.5282	0.989311	0.314917	11.4468
GOTERM_BP_DIRECT	GO:1903020~positive regulation of glycoprotein metabolic process	2	2.40964	0.00915028	RAB1B, RAB1A	78	2	16792	215.282	0.993267	0.319322	12.5361
GOTERM_BP_DIRECT	GO:0006457~protein folding	5	6.0241	0.00941295	TXNL1, FKBP5, PPIA, CCT2, CCT6A	78	180	16792	5.98006	0.994171	0.307532	12.8733
GOTERM_BP_DIRECT	GO:0006396~RNA processing	4	4.81928	0.0100394	HNRNPL, HNRNPUL1, RBM4, HNRNPD	78	97	16792	8.87761	0.995868	0.306453	13.6727
GOTERM_BP_DIRECT	GO:0070527~platelet aggregation	3	3.61446	0.0151616	TLN1, PLEK, ACTN1	78	41	16792	15.7523	0.999754	0.405147	19.9575
GOTERM_BP_DIRECT	GO:0006635~fatty acid beta-oxidation	3	3.61446	0.0173376	ACAA2, HADH, HADHB	78	44	16792	14.6783	0.999926	0.428601	22.4962
GOTERM_BP_DIRECT	GO:0097167~circadian regulation of translation	2	2.40964	0.0182179	RBM4, HNRNPD	78	4	16792	107.641	0.999955	0.426308	23.5018
GOTERM_BP_DIRECT	GO:0016192~vesicle-mediated transport	4	4.81928	0.0327002	CPNE3, CLTC, RAB10, RAB1A	78	152	16792	5.66532	1	0.613996	38.3959
GOTERM_BP_DIRECT	GO:1904871~positive regulation of protein localization to Cajal body	2	2.40964	0.0361082	CCT2, CCT6A	78	8	16792	53.8205	1	0.632235	41.484
GOTERM_BP_DIRECT	GO:1904851~positive regulation of establishment of protein localization to telomere	2	2.40964	0.0405302	CCT2, CCT6A	78	9	16792	47.8405	1	0.657607	45.2762
GOTERM_BP_DIRECT	GO:0045899~positive regulation of RNA polymerase II transcriptional preinitiation complex assembly	2	2.40964	0.0405302	PSMC4, PSMC3	78	9	16792	47.8405	1	0.657607	45.2762
GOTERM_BP_DIRECT	GO:0051639~actin filament network formation	2	2.40964	0.0449322	ACTN1, LCP1	78	10	16792	43.0564	1	0.679152	48.8229
GOTERM_BP_DIRECT	GO:0045454~cell redox homeostasis	3	3.61446	0.0486929	TXNL1, GSR, TXNRD3	78	77	16792	8.38761	1	0.692929	51.682
GOTERM_BP_DIRECT	GO:0051764~actin crosslink formation	2	2.40964	0.0493143	ACTN1, LCP1	78	11	16792	39.1422	1	0.682188	52.1399
GOTERM_BP_DIRECT	GO:0090557~establishment of endothelial intestinal barrier	2	2.40964	0.0493143	RAB1B, RAB1A	78	11	16792	39.1422	1	0.682188	52.1399
GOTERM_BP_DIRECT	GO:1904874~positive regulation of telomerase RNA localization to Cajal body	2	2.40964	0.0666451	CCT2, CCT6A	78	15	16792	28.7043	1	0.777044	63.3943
GOTERM_BP_DIRECT	GO:0060071~Wnt signaling pathway, planar cell polarity pathway	3	3.61446	0.0666969	PSMC4, PSMC3, CLTC	78	92	16792	7.02007	1	0.76407	63.4239
GOTERM_BP_DIRECT	GO:1901800~positive regulation of proteasomal protein catabolic process	2	2.40964	0.0709288	PSMC4, PSMC3	78	16	16792	26.9103	1	0.772885	65.7675
GOTERM_BP_DIRECT	GO:0001824~blastocyst development	2	2.40964	0.0751932	PSMC4, PSMC3	78	17	16792	25.3273	1	0.781012	67.9871
GOTERM_BP_DIRECT	GO:0043488~regulation of mRNA stability	3	3.61446	0.0810831	PSMC4, PSMC3, HNRNPD	78	103	16792	6.27035	1	0.795302	70.8328
GOTERM_BP_DIRECT	GO:0000398~mRNA splicing, via spliceosome	4	4.81928	0.0819824	HNRNPL, SRSF5, HNRNPUL1, HNRNPD	78	222	16792	3.87896	1	0.787986	71.246
GOTERM_BP_DIRECT	GO:0001649~osteoblast differentiation	3	3.61446	0.0824353	PHB, H3F3A, CLTC	78	104	16792	6.21006	1	0.779029	71.452
GOTERM_BP_DIRECT	GO:0006464~cellular protein modification process	3	3.61446	0.0837945	TGM5, MAN2B1, UBE2L3	78	105	16792	6.15092	1	0.774119	72.0621
GOTERM_BP_DIRECT	GO:0000027~ribosomal large subunit assembly	2	2.40964	0.0920582	RPL6, RPL12	78	21	16792	20.5031	1	0.796487	75.5173
